# Supplementary material for: Senolysis induced by 25-hydroxycholesterol targets CRYAB in multiple cell types
Source: iScience. 2022 Feb 2;25(2):103848. doi: 10.1016/j.isci.2022.103848 (PMC8851282; doi:10.1016/j.isci.2022.103848)
Supplement: Table S3. FAPs – List of differentially expressed genes from either p16 or p21 expressing clusters after applying following filters p value of <0.05, average logFC <= -0.25 or >=0.25, and upregulated in Doxo vs. PBS and concurrently downregulated in Doxo+ABT vs. Doxo. [file mmc2.xlsx]

## Sheet: doxo_full
>gene	p_val	avg_logFC	pct.1	pct.2	p_val_adj	cluster	Gene_name	Ensembl_gene	chr	Gene_old_names	Gene_other_names	Uniprot_acc	Uniprot_id	Entrez_gene_id	CCDS_id	Refseq_id	ucsc_id	MIM_id	Gene_full_name	Pathway(Uniprot)	Pathway(BioCarta)_short	Pathway(BioCarta)_full	Pathway(ConsensusPathDB)	Pathway(KEGG)_id	Pathway(KEGG)_full	Function_description	Disease_description	MIM_phenotype_id	MIM_disease	Trait_association(GWAS)	GO_biological_process	GO_cellular_component	GO_molecular_function	Tissue_specificity(Uniprot)	Expression(egenetics)	Expression(GNF/Atlas)	Interactions(IntAct)	Interactions(BioGRID)	Interactions(ConsensusPathDB)	P(HI)	P(rec)	Known_rec_info	RVIS_EVS	RVIS_percentile_EVS	LoF-FDR_ExAC	RVIS_ExAC	RVIS_percentile_ExAC	GHIS	ExAC_pLI
Sfrp2	9.15609e-18	1.1214	0.505	0.2	2.62707e-13	c5	SFRP2	ENSG00000145423	4	.	SARP1;SDF-5;FRP-2	Q96HF1	SFRP2_HUMAN	6423	CCDS34082	NM_003013	uc003inv.2	604157	secreted frizzled related protein 2	.	.	.	Wnt signaling pathway - Homo sapiens (human);WNT-Ncore;TCF dependent signaling in response to WNT;Negative regulation of TCF-dependent signaling by WNT ligand antagonists;Wnt Mammals;Wnt Canonical;Signal Transduction;Signaling by Wnt	hsa04310	Wnt signaling pathway	FUNCTION: Soluble frizzled-related proteins (sFRPS) function as modulators of Wnt signaling through direct interaction with Wnts. They have a role in regulating cell growth and differentiation in specific cell types. SFRP2 may be important for eye retinal development and for myogenesis.;	.	.	.	.	branching involved in blood vessel morphogenesis;chondrocyte development;outflow tract morphogenesis;cardiac left ventricle morphogenesis;apoptotic process;G-protein coupled receptor signaling pathway;cell-cell signaling;response to nutrient;positive regulation of cell proliferation;negative regulation of cell proliferation;male gonad development;negative regulation of gene expression;negative re…	extracellular space;integral component of membrane;extracellular matrix	fibronectin binding;G-protein coupled receptor activity;integrin binding;Wnt-protein binding;Wnt-activated receptor activity;receptor agonist activity;endopeptidase activator activity	TISSUE SPECIFICITY: Expressed in adipose tissue, heart, brain, skeletal muscle, pancreas, thymus, prostate, testis, ovary, small intestine and colon. Highest levels in adipose tissue, small intestine and colon. {ECO:0000269|PubMed:9391078, ECO:0000269|PubMed:9642118}.;	thymus;epididymis;spinal ganglion;smooth muscle;skin;stomach;testis;lens;unclassifiable (Anatomical System);choroid;kidney;uterus;whole body;retina;pancreas;urinary;mammary gland;skeletal muscle;islets of Langerhans;visual apparatus;meninges;fovea centralis;iris;hippocampus;pia mater;cartilage;endometrium;bone;parathyroid;brain;heart;dura mater;lung;cerebral cortex;ovary;macula lutea;colon;placen…	ciliary ganglion;olfactory bulb;trachea;thyroid;tongue;dorsal root ganglion;trigeminal ganglion;atrioventricular node;superior cervical ganglion;	EEF1G[24412244];DBNDD2[24412244];SMAD4[24412244];CDH1[24412244];DCC[24412244];CTNNA1[24412244];PFKM[24412244];BUB1[24412244];MLH3[24412244];BMPR1A[24412244];RAD54B[24412244];	PPP1CB[17123353];MKLN1[26186194;28514442];PPP1CC[17123353];MAEA[26186194];RMND5A[26186194];SFRP5[17123353];RANBP9[26186194];ARMC8[26186194;28514442];WNT4[9853965];PPP1CA[17123353];	EEF1G[0.049];RAD54B[0.065];DCC[0.550];PFKM[0.844];BMPR1A[0.906];BUB1[0.051];SMAD4[0.731];CDH1[0.600];MLH3[0.027];DBNDD2[0.666];CTNNA1[0.936];ITGA5[NA];FN1[NA];WNT4[0.999];PAX2[0.049];WNT1[0.999];ARMC8[0.004];MAEA[0.366];MKLN1[0.552];RMND5A[0.004];RANBP9[0.060];FN1[0.999]	0.88914	0.35008	.	-0.14	43.29	0.561107	-0.105814	42.8649	0.507262	0.0538845
Plac8	2.74906e-27	1.07518	0.566	0.175	7.8876e-23	c5	LGALS13	ENSG00000105198	19	.	PP13;PLAC8	Q9UHV8	PP13_HUMAN	29124	CCDS33024	NM_013268	uc002omb.4	608717	galectin 13	.	.	.	.	.	.	FUNCTION: Binds beta-galactoside and lactose. Strong inducer of T- cell apoptosis. {ECO:0000269|PubMed:10527825, ECO:0000269|PubMed:19497882}.;	.	.	.	Lead levels[26025379];	phospholipid metabolic process;apoptotic process;positive regulation of T cell apoptotic process	.	lysophospholipase activity;protein binding;carbohydrate binding	TISSUE SPECIFICITY: Detected in adult and fetal spleen, fetal kidney, adult urinary bladder and placenta. Placental expression originates predominantly from the syncytiotrophoblast. {ECO:0000269|PubMed:10527825, ECO:0000269|PubMed:19497882}.;	ovary;spleen;liver;placenta;parathyroid;	ciliary ganglion;superior cervical ganglion;placenta;	NUFIP2[25416956];PACSIN3[25416956];HOXA1[25416956;unassigned1304];OTX1[unassigned1304];PHLDA1[unassigned1304];CREB5[21516116;unassigned1304];	CENPV[28514442];DNPEP[28514442];NUFIP2[25416956];UBB[28514442];BTBD1[28514442];POLR1A[28514442];PACSIN3[25416956];HOXA1[25416956];PWP1[28514442];CREB5[21516116];	ACTG1[0.004];ANXA2[0.004];PACSIN3[0.004];HOXA1[0.004];CREB5[0.004];OTX1[0.003];ACTB[0.004];NUFIP2[0.003]	0.2288	0.15849	.	0.57	81.99	0.675982	0.642247	83.1938	.	6.77894e-05
Plac8	2.74906e-27	1.07518	0.566	0.175	7.8876e-23	c5	PLAC8	ENSG00000145287	4	.	onzin;C15	Q9NZF1	PLAC8_HUMAN	51316	CCDS3601	NM_016619;NM_001130715	uc062xvn.1	607515	placenta specific 8	.	.	.	Gastric Cancer Network 2;Differentiation of white and brown adipocyte;Innate Immune System;Immune System;Neutrophil degranulation	.	.	.	.	.	.	QRS interval (sulfonylurea treatment interaction)[27958378];	positive regulation of cell proliferation;response to cold;negative regulation of multicellular organism growth;defense response to bacterium;negative regulation of apoptotic process;neutrophil degranulation;positive regulation of transcription from RNA polymerase II promoter;brown fat cell differentiation	extracellular region;azurophil granule lumen	chromatin binding	TISSUE SPECIFICITY: Expressed at high levels in plasmacytoid dendritic cells. High expression in spleen, lymph nodes, peripheral blood leukocytes, and bone marrow, with lower expression in thymus, appendix, and fetal liver.;	developmental;intestine;pharynx;cornea;alveolus;skin;stomach;testis;unclassifiable (Anatomical System);kidney;uterus;pancreas;bile duct;head and neck;mammary gland;islets of Langerhans;visual apparatus;spleen;liver;endometrium;bone;germinal center;parathyroid;brain;blood;heart;bone marrow;lung;salivary gland;ovary;thyroid;lymph node;bladder;colon;placenta;aorta;prostate;nasopharynx;breast;	tonsil;white blood cells;trachea;superior cervical ganglion;whole blood;bone marrow;	COPS5[18624398];	COPS5[18624398];RBPMS[25416956];TRIP13[16189514];ELAVL1[19322201];TP53[23284306];	COPS5[0.003];TRIP13[0.004];RBPMS[0.004]	0.15661	0.1112	.	-0.03	51.04	0.583635	-0.110966	42.4312	0.563476	0.372859
Postn	1.34708e-25	1.04651	0.544	0.158	3.86503e-21	c5	POSTN	ENSG00000133110	13	.	OSF-2;PN;periostin	Q15063	POSTN_HUMAN	10631	CCDS9364;CCDS45034;CCDS53864;CCDS66530;CCDS66531;CCDS81764	NM_006475;NM_001135934	uc001uwo.5	608777	periostin	.	.	.	Hypothesized Pathways in Pathogenesis of Cardiovascular Disease;Amplification and Expansion of Oncogenic Pathways as Metastatic Traits	.	.	FUNCTION: Induces cell attachment and spreading and plays a role in cell adhesion (PubMed:12235007). Enhances incorporation of BMP1 in the fibronectin matrix of connective tissues, and subsequent proteolytic activation of lysyl oxidase LOX (By similarity). {ECO:0000250|UniProtKB:Q62009, ECO:0000269|PubMed:12235007}.;	.	.	.	Age-related macular degeneration[23326517;23326517];Tourette's syndrome or obsessive-compulsive disorder[25158072];	skeletal system development;response to hypoxia;negative regulation of cell-matrix adhesion;regulation of systemic arterial blood pressure;cell adhesion;regulation of Notch signaling pathway;response to mechanical stimulus;response to muscle activity;positive regulation of smooth muscle cell migration;extracellular matrix organization;response to estradiol;cellular response to fibroblast growth f…	proteinaceous extracellular matrix;extracellular space;trans-Golgi network;extracellular matrix;neuromuscular junction	protein binding;heparin binding;metal ion binding	TISSUE SPECIFICITY: Widely expressed with highest levels in aorta, stomach, lower gastrointestinal tract, placenta, uterus, thyroid tissue and breast. Up-regulated in epithelial ovarian tumors. Not expressed in normal ovaries. Also highly expressed at the tumor periphery of lung carcinoma tissue but not within the tumor. Overexpressed in breast cancers. {ECO:0000269|PubMed:11550156, ECO:0000269|P…	.	.	TRAPPC2L[21827752];MKS1[unassigned1312];ILK[26496610];B9D1[unassigned1312];TMEM231[unassigned1312];	MTMR14[27880917];MKS1[27173435];ILK[26496610];B9D1[27173435];TMEM231[27173435];	TMEM231[0.004];MKS1[0.004];B9D1[0.004];CCT8[NA];CCT7[NA];CCT5[NA];TCP1[NA];CCT6A[NA];NSMCE2[NA];RAF1[NA];CAD[NA];CCT4[NA];KRT73[NA];ICAM5[NA];LIMS1[NA];RANBP9[NA];KIF2A[NA];PNPLA6[NA];PARVB[NA];RSU1[NA];CCT3[NA];LSM11[NA];PARVA[NA];ILK[NA];RRP8[NA];MRPL44[NA];TRAPPC2L[0.004];ILK[0.004]	0.93326	0.74372	.	0.27	70.58	0.00575138	-0.83905	11.9511	0.513838	5.52339e-05
Mmp3	4.70171e-14	0.98585	0.214	0.018	1.34901e-09	c5	MMP3	ENSG00000149968	11	STMY1;STMY	.	P08254	MMP3_HUMAN	4314	CCDS8323	NM_002422	uc001phj.2	185250	matrix metallopeptidase 3	.	.	.	TNF signaling pathway - Homo sapiens (human);Transcriptional misregulation in cancer - Homo sapiens (human);Rheumatoid arthritis - Homo sapiens (human);Matrix Metalloproteinases;Oncostatin M Signaling Pathway;Photodynamic therapy-induced NF-kB survival signaling;Degradation of the extracellular matrix;Collagen formation;Extracellular matrix organization;Gastrin-CREB signalling pathway via PKC and…	.	.	FUNCTION: Can degrade fibronectin, laminin, gelatins of type I, III, IV, and V; collagens III, IV, X, and IX, and cartilage proteoglycans. Activates procollagenase.;	DISEASE: Coronary heart disease 6 (CHDS6) [MIM:614466]: A multifactorial disease characterized by an imbalance between myocardial functional requirements and the capacity of the coronary vessels to supply sufficient blood flow. Decreased capacity of the coronary vessels is often associated with thickening and loss of elasticity of the coronary arteries. {ECO:0000269|PubMed:12477941, ECO:0000269|P…	614466;	[MIM:614466]Coronary heart disease 6;	Cerebrospinal fluid levels of Alzheimer's disease-related proteins[25340798];Post bronchodilator FEV1/FVC ratio[26634245;26634245;26634245;26634245;26634245];Post bronchodilator FEV1/FVC ratio in COPD[26634245;26634245;26634245;26634245;26634245];Alzheimer's disease[22832961];	proteolysis;negative regulation of hydrogen peroxide metabolic process;extracellular matrix disassembly;collagen catabolic process;positive regulation of protein oligomerization;cellular response to nitric oxide;positive regulation of oxidative stress-induced cell death	extracellular region;proteinaceous extracellular matrix;extracellular space	endopeptidase activity;metalloendopeptidase activity;serine-type endopeptidase activity;protein binding;metallopeptidase activity;zinc ion binding	.	cornea;cartilage;endometrium;skin;stomach;bone;unclassifiable (Anatomical System);trabecular meshwork;lung;larynx;colon;head and neck;skeletal muscle;medulla oblongata;	ciliary ganglion;trigeminal ganglion;atrioventricular node;skeletal muscle;	MEOX2[25416956];	PTPRS[26186194;28514442];HBD[26186194];MEOX2[25416956];CLU[26186194];LTBP1[28514442];MMP10[26186194;28514442];CLN5[26186194];BCAN[10986281];SPOCK3[11751414];NUCB1[26186194;28514442];TIMP3[26186194;28514442];TIMP1[9288970];APOE[26186194;28514442];KIAA0319L[26186194;28514442];	LGALS8[0.938];RELA[0.940];SPARC[0.999];ETS1[0.487];SPP1[0.998];DCN[0.999];CCL7[0.997];TNFSF11[0.990];BCAN[0.999];CCL13[0.958];CCL8[0.960];SPOCK1[0.999];TIMP3[0.999];TIMP1[0.999];SPOCK3[0.997];CCL2[0.999];HAPLN1[0.999];SERPINE1[0.999];IGFBP3[0.999];PLG[0.996];MEOX2[0.069];KIAA0319L[0.015];MMP10[0.999];CLU[0.988];PTPRS[0.103];CLN5[0.069];HBD[0.145];NUCB1[0.859];APOE[0.999];TIMP4[0.997];COL1A2[0.999…	0.12669	0.86628	.	-0.66	15.91	0.397424	0.335761	71.0198	0.416445	3.5044e-08
C4b	2.73492e-21	0.951583	0.408	0.088	7.84702e-17	c5	C4A	ENSG00000244731	6	.	CPAMD2;C4S;CO4;C4;C4A3;C4A2;C4A4;C4A6;C4B;RG	P0C0L4	CO4A_HUMAN	720	CCDS47404;CCDS59005	NM_001252204;NM_007293	uc011iuc.3	120810	complement C4A (Rodgers blood group)	.	classicPathway;compPathway;lectinPathway	Classical Complement Pathway;Complement Pathway;Lectin Induced Complement Pathway	Complement and coagulation cascades - Homo sapiens (human);Pertussis - Homo sapiens (human);Systemic lupus erythematosus - Homo sapiens (human);Staphylococcus aureus infection - Homo sapiens (human);Allograft Rejection;Human Complement System;Complement Activation;Sudden Infant Death Syndrome (SIDS) Susceptibility Pathways;Regulation of Complement cascade;Initial triggering of complement;Compleme…	hsa04610;hsa05322	Complement and coagulation cascades;Systemic lupus erythematosus	FUNCTION: Non-enzymatic component of C3 and C5 convertases and thus essential for the propagation of the classical complement pathway. Covalently binds to immunoglobulins and immune complexes and enhances the solubilization of immune aggregates and the clearance of IC through CR1 on erythrocytes. C4A isotype is responsible for effective binding to form amide bonds with immune aggregates or protei…	DISEASE: Complement component 4A deficiency (C4AD) [MIM:614380]: A rare defect of the complement classical pathway associated with the development of autoimmune disorders, mainly systemic lupus with or without associated glomerulonephritis. {ECO:0000269|PubMed:8473511}. Note=The disease is caused by mutations affecting the gene represented in this entry.; DISEASE: Systemic lupus erythematosus (SL…	120790;152700;614374;614380;	[MIM:614380]Complement component 4A deficiency;[MIM:152700]Systemic lupus erythematosus;	Prostate cancer[23535732];	proteolysis;inflammatory response;complement activation;complement activation, classical pathway;negative regulation of endopeptidase activity;regulation of complement activation;post-translational protein modification;cellular protein metabolic process;innate immune response;positive regulation of apoptotic cell clearance	extracellular region;extracellular space;endoplasmic reticulum lumen;plasma membrane;cell junction;axon;dendrite;neuronal cell body;synapse;extracellular exosome;blood microparticle	complement component C1q binding;serine-type endopeptidase activity;endopeptidase inhibitor activity	TISSUE SPECIFICITY: Complement component C4 is expressed at highest levels in the liver, at moderate levels in the adrenal cortex, adrenal medulla, thyroid gland,and the kidney, and at lowest levels in the heart, ovary, small intestine, thymus, pancreas and spleen. The extra-hepatic sites of expression may be important for the local protection and inflammatory response. {ECO:0000269|PubMed:113675…	.	.	TLE3[26153859];APC[20936779];MYC[21150319];TRPS1[26153859];ALB[15174051];TAF9[20195357];NRIP1[26153859];PGR[26153859];GATA3[26153859];ESR1[26153859];GRHL2[26153859];	SLC15A1[28514442];FN1[23750785];GDPD1[26186194;28514442];ATP2B2[28514442];KIF22[26496610];PVR[28514442];CST3[2304899];OCLN[28514442];APC[20936779];SNX27[28514442];LAMP1[28514442];VSIG1[28514442];TMEM89[26186194;28514442];CCL5[28514442];ALB[15174051];FAM171B[28514442];LGALS8[26186194;28514442];SCN2B[26186194;28514442];MCM2[25963833];	MASP2[0.057];C1S[0.060];CTSL[0.996];APOA2[0.999];CR1[0.163];C5AR2[0.055];C3AR1[0.109];CST3[0.511];APC[0.004];ALB[0.999];FN1[0.999];GDPD1[0.004];LGALS8[0.999];SCN2B[0.004];TMEM89[0.003];KIF22[0.004];MCM2[0.003];C4B[0.057]	0.18507	.	.	.	.	.	.	.	0.452503	.
C4b	2.73492e-21	0.951583	0.408	0.088	7.84702e-17	c5	C4B	ENSG00000224389	6	.	CPAMD3;C4F;CO4;C4B1;C4B3;CH	P0C0L5	CO4B_HUMAN	721	CCDS47405	NM_001002029	uc011dpd.3	120820	complement C4B (Chido blood group)	.	classicPathway;compPathway;lectinPathway	Classical Complement Pathway;Complement Pathway;Lectin Induced Complement Pathway	Complement and coagulation cascades - Homo sapiens (human);Pertussis - Homo sapiens (human);Systemic lupus erythematosus - Homo sapiens (human);Staphylococcus aureus infection - Homo sapiens (human);Oxidative Damage;Dengue-2 Interactions with Complement and Coagulation Cascades;Complement Activation;Complement and Coagulation Cascades;Sudden Infant Death Syndrome (SIDS) Susceptibility Pathways;Re…	hsa04610;hsa05322	Complement and coagulation cascades;Systemic lupus erythematosus	FUNCTION: Non-enzymatic component of the C3 and C5 convertases and thus essential for the propagation of the classical complement pathway. Covalently binds to immunoglobulins and immune complexes and enhances the solubilization of immune aggregates and the clearance of IC through CR1 on erythrocytes. C4A isotype is responsible for effective binding to form amide bonds with immune aggregates or pr…	DISEASE: Systemic lupus erythematosus (SLE) [MIM:152700]: A chronic, relapsing, inflammatory, and often febrile multisystemic disorder of connective tissue, characterized principally by involvement of the skin, joints, kidneys and serosal membranes. It is of unknown etiology, but is thought to represent a failure of the regulatory mechanisms of the autoimmune system. The disease is marked by a wi…	152700;614374;614379;	[MIM:152700]Systemic lupus erythematosus;[MIM:614379]Complement component 4B deficiency;	Prostate cancer[23535732];	proteolysis;inflammatory response;complement activation;complement activation, classical pathway;opsonization;negative regulation of endopeptidase activity;regulation of complement activation;detection of molecule of bacterial origin;innate immune response;positive regulation of apoptotic cell clearance	extracellular region;extracellular space;plasma membrane;cell junction;axon;dendrite;other organism cell;synapse;extracellular exosome;blood microparticle	complement binding;serine-type endopeptidase activity;endopeptidase inhibitor activity;carbohydrate binding	TISSUE SPECIFICITY: Complement component C4 is expressed at highest levels in the liver, at moderate levels in the adrenal cortex, adrenal medulla, thyroid gland,and the kidney, and at lowest levels in the heart, ovary, small intestine, thymus, pancreas and spleen. The extra-hepatic sites of expression may be important for the local protection and inflammatory response. {ECO:0000269|PubMed:113675…	.	.	KIF22[26496610];	C2[10946278;11341920];MCM2[25963833];	MASP2[0.999];CFI[NA];CR1[NA];CD46[NA];CFI[NA];CD46[0.138];C2[0.999];C1S[0.999];PGM2L1[NA];SFMBT1[NA];MARCH6[NA];BCL2L11[NA];TAF12[NA];FUS[NA];CEPT1[NA];KNSTRN[NA];KIF22[NA];CEP350[NA];KPNA4[NA];C4A[0.057]	0.27695	.	.	.	.	.	.	.	0.457755	.
Cxcl2	0.00646219	0.930918	0.117	0.06	1	c5	CXCL3	ENSG00000163734	4	GRO3	SCYB3;GROg;MIP-2b;CINC-2b	P19876	CXCL3_HUMAN	2921	CCDS34007	NM_002090	uc003hhl.5	139111	C-X-C motif chemokine ligand 3	.	.	.	Salmonella infection - Homo sapiens (human);Legionellosis - Homo sapiens (human);TNF signaling pathway - Homo sapiens (human);Chemokine signaling pathway - Homo sapiens (human);NOD-like receptor signaling pathway - Homo sapiens (human);Cytokine-cytokine receptor interaction - Homo sapiens (human);Chemokine signaling pathway;G alpha (i) signalling events;Signaling by GPCR;GPCR downstream signaling…	hsa04060	Cytokine-cytokine receptor interaction	FUNCTION: Ligand for CXCR2 (By similarity). Has chemotactic activity for neutrophils. May play a role in inflammation and exert its effects on endothelial cells in an autocrine fashion. In vitro, the processed form GRO-gamma(5-73) shows a fivefold higher chemotactic activity for neutrophilic granulocytes. {ECO:0000250, ECO:0000269|PubMed:10095777}.;	.	.	.	Inflammatory bowel disease[23128233];Urate levels (BMI interaction)[25811787];	inflammatory response;immune response;G-protein coupled receptor signaling pathway;neutrophil chemotaxis;response to lipopolysaccharide;regulation of cell proliferation;chemokine-mediated signaling pathway;positive regulation of neutrophil chemotaxis	extracellular region;extracellular space	chemokine activity;CXCR chemokine receptor binding	.	lung;cervix;spleen;liver;pancreas;colon;endometrium;stomach;blood;unclassifiable (Anatomical System);islets of Langerhans;	pons;smooth muscle;	.	.	CXCR2[0.143];CXCR1[0.149]	0.04042	0.16532	.	-0.03	51.04	0.91948	-0.0537962	46.5333	0.391275	0.0100002
Mmp3	2.30207e-05	0.929554	0.102	0.025	0.660511	c6	MMP3	ENSG00000149968	11	STMY1;STMY	.	P08254	MMP3_HUMAN	4314	CCDS8323	NM_002422	uc001phj.2	185250	matrix metallopeptidase 3	.	.	.	TNF signaling pathway - Homo sapiens (human);Transcriptional misregulation in cancer - Homo sapiens (human);Rheumatoid arthritis - Homo sapiens (human);Matrix Metalloproteinases;Oncostatin M Signaling Pathway;Photodynamic therapy-induced NF-kB survival signaling;Degradation of the extracellular matrix;Collagen formation;Extracellular matrix organization;Gastrin-CREB signalling pathway via PKC and…	.	.	FUNCTION: Can degrade fibronectin, laminin, gelatins of type I, III, IV, and V; collagens III, IV, X, and IX, and cartilage proteoglycans. Activates procollagenase.;	DISEASE: Coronary heart disease 6 (CHDS6) [MIM:614466]: A multifactorial disease characterized by an imbalance between myocardial functional requirements and the capacity of the coronary vessels to supply sufficient blood flow. Decreased capacity of the coronary vessels is often associated with thickening and loss of elasticity of the coronary arteries. {ECO:0000269|PubMed:12477941, ECO:0000269|P…	614466;	[MIM:614466]Coronary heart disease 6;	Cerebrospinal fluid levels of Alzheimer's disease-related proteins[25340798];Post bronchodilator FEV1/FVC ratio[26634245;26634245;26634245;26634245;26634245];Post bronchodilator FEV1/FVC ratio in COPD[26634245;26634245;26634245;26634245;26634245];Alzheimer's disease[22832961];	proteolysis;negative regulation of hydrogen peroxide metabolic process;extracellular matrix disassembly;collagen catabolic process;positive regulation of protein oligomerization;cellular response to nitric oxide;positive regulation of oxidative stress-induced cell death	extracellular region;proteinaceous extracellular matrix;extracellular space	endopeptidase activity;metalloendopeptidase activity;serine-type endopeptidase activity;protein binding;metallopeptidase activity;zinc ion binding	.	cornea;cartilage;endometrium;skin;stomach;bone;unclassifiable (Anatomical System);trabecular meshwork;lung;larynx;colon;head and neck;skeletal muscle;medulla oblongata;	ciliary ganglion;trigeminal ganglion;atrioventricular node;skeletal muscle;	MEOX2[25416956];	PTPRS[26186194;28514442];HBD[26186194];MEOX2[25416956];CLU[26186194];LTBP1[28514442];MMP10[26186194;28514442];CLN5[26186194];BCAN[10986281];SPOCK3[11751414];NUCB1[26186194;28514442];TIMP3[26186194;28514442];TIMP1[9288970];APOE[26186194;28514442];KIAA0319L[26186194;28514442];	LGALS8[0.938];RELA[0.940];SPARC[0.999];ETS1[0.487];SPP1[0.998];DCN[0.999];CCL7[0.997];TNFSF11[0.990];BCAN[0.999];CCL13[0.958];CCL8[0.960];SPOCK1[0.999];TIMP3[0.999];TIMP1[0.999];SPOCK3[0.997];CCL2[0.999];HAPLN1[0.999];SERPINE1[0.999];IGFBP3[0.999];PLG[0.996];MEOX2[0.069];KIAA0319L[0.015];MMP10[0.999];CLU[0.988];PTPRS[0.103];CLN5[0.069];HBD[0.145];NUCB1[0.859];APOE[0.999];TIMP4[0.997];COL1A2[0.999…	0.12669	0.86628	.	-0.66	15.91	0.397424	0.335761	71.0198	0.416445	3.5044e-08
Col1a1	7.56716e-05	0.863666	0.907	0.846	1	c5	COL1A1	ENSG00000108821	17	.	OI4	P02452	CO1A1_HUMAN	1277	CCDS11561	NM_000088	uc002iqm.4	120150	collagen type I alpha 1 chain	.	.	.	PI3K-Akt signaling pathway - Homo sapiens (human);Platelet activation - Homo sapiens (human);ECM-receptor interaction - Homo sapiens (human);Focal adhesion - Homo sapiens (human);AGE-RAGE signaling pathway in diabetic complications - Homo sapiens (human);Protein digestion and absorption - Homo sapiens (human);Amoebiasis - Homo sapiens (human);Platelet Aggregation Inhibitor Pathway, Pharmacodynami…	hsa01430;hsa04510;hsa04512	Cell Communication;Focal adhesion;ECM-receptor interaction	FUNCTION: Type I collagen is a member of group I collagen (fibrillar forming collagen).;	DISEASE: Caffey disease (CAFFD) [MIM:114000]: Characterized by an infantile episode of massive subperiosteal new bone formation that typically involves the diaphyses of the long bones, mandible, and clavicles. The involved bones may also appear inflamed, with painful swelling and systemic fever often accompanying the illness. The bone changes usually begin before 5 months of age and resolve befor…	114000;130000;130060;166200;166210;166220;166710;259420;607907;	[MIM:114000]Caffey disease;[MIM:130000]Ehlers-Danlos syndrome, classic type;[MIM:130060]Ehlers-Danlos syndrome 7A;[MIM:166200]Osteogenesis imperfecta 1 [dominant?];[MIM:166210]Osteogenesis imperfecta 2 [dominant?];[MIM:259420]Osteogenesis imperfecta 3 [dominant?];[MIM:166220]Osteogenesis imperfecta 4 [dominant?];[MIM:166710]Osteoporosis;	Response to taxane treatment (docetaxel)[23006423];Breast cancer[17903305];	skeletal system development;blood vessel development;osteoblast differentiation;intramembranous ossification;endochondral ossification;blood coagulation;visual perception;sensory perception of sound;positive regulation of epithelial to mesenchymal transition;negative regulation of cell-substrate adhesion;protein transport;platelet activation;extracellular matrix organization;collagen fibril organ…	extracellular region;collagen type I trimer;extracellular space;endoplasmic reticulum lumen;Golgi apparatus;secretory granule;extracellular matrix	protease binding;extracellular matrix structural constituent;protein binding;identical protein binding;metal ion binding;platelet-derived growth factor binding	TISSUE SPECIFICITY: Forms the fibrils of tendon, ligaments and bones. In bones the fibrils are mineralized with calcium hydroxyapatite.;	cochlea;tongue;alveolus;smooth muscle;skin;stomach;testis;pituitary gland;lens;unclassifiable (Anatomical System);choroid;kidney;uterus;whole body;retina;pancreas;head and neck;mammary gland;skeletal muscle;visual apparatus;fovea centralis;spleen;liver;cartilage;endometrium;bone;parathyroid;brain;heart;bone marrow;dura mater;lung;salivary gland;ovary;thyroid;macula lutea;oesophagus;colon;placenta…	fetal thyroid;uterus;adipose tissue;atrioventricular node;smooth muscle;uterus corpus;superior cervical ganglion;placenta;fetal lung;heart;	TFAP2A[24835590];TFAP2C[24835590];ANXA1[23754495];LOX[21690299];FN1[25290767];KEAP1[unassigned1304];ATP13A2[22645275];COCH[19013156];PTBP3[22575643];ZNF16[21874239];OTUB1[26752685];	ITGB1[2156854];C12orf57[22939629];COLGALT2[28514442];SPARC[2745554];RNH1[22939629];PDGFB[8900172];TMEM180[26186194];LPAR1[28514442];PDGFA[8900172];PRELP[11847210];TXN[12099690];BRCA1[22990118];PLOD1[28514442];LIN9[28514442];NID1[9733643];NID2[9733643];PKD1[11752017];THBS1[3571333];ELAVL1[19322201];EGFR[28065597];TMTC4[26186194];RASGEF1B[28514442];UBC[23314748];CAPN1[12358155];YAF2[28514442];BARD1…	COL1A2[1];ITGA11[NA];COL1A2[NA];ITGB1[NA];COL1A2[NA];ITGB1[NA];ITGA2[NA];VEGFD[NA];ITGA2[NA];FLT4[NA];COL1A2[NA];ITGB1[NA];ITGA1[NA];ITGB1[NA];COL1A2[NA];COL1A2[NA];FLT4[NA];ITGA1[NA];ITGB1[NA];VEGFD[NA];ITGA1[NA];FLT4[NA];ITGB1[NA];COL1A2[NA];FLT4[NA];COL1A2[NA];ITGA2[NA];ITGB1[NA];COL1A2[NA];ITGAV[NA];ITGB3[NA];SMAD4[0.632];SP1[0.375];DDR1[0.998];SMAD3[0.562];ZBTB7B[0.011];SMAD2[0.059];ZNF16[0.…	0.99194	0.99087	.	-1.79	2.26	3.3042e-12	-1.49711	3.93952	0.670307	1
Cebpb	5.34602e-19	0.844819	0.89	0.775	1.53388e-14	c8	CEBPB	ENSG00000172216	20	TCF5	LAP;CRP2;NFIL6;IL6DBP;C/EBP-beta	P17676	CEBPB_HUMAN	1051	CCDS13429	NM_001285878;NM_005194	uc002xvi.4	189965	CCAAT/enhancer binding protein beta	.	il6Pathway	IL 6 signaling pathway	TNF signaling pathway - Homo sapiens (human);Tuberculosis - Homo sapiens (human);Transcriptional misregulation in cancer - Homo sapiens (human);Folate-Alcohol and Cancer Pathway;miR-targeted genes in adipocytes - TarBase;miR-targeted genes in epithelium - TarBase;miR-targeted genes in leukocytes - TarBase;miR-targeted genes in lymphocytes - TarBase;miR-targeted genes in muscle cell - TarBase;Tran…	.	.	FUNCTION: Important transcription factor regulating the expression of genes involved in immune and inflammatory responses (PubMed:1741402, PubMed:9374525, PubMed:12048245, PubMed:18647749). Plays also a significant role in adipogenesis, as well as in the gluconeogenic pathway, liver regeneration, and hematopoiesis. The consensus recognition site is 5'- T[TG]NNGNAA[TG]-3'. Its functional capacity …	.	.	.	Inflammatory bowel disease[23128233];Gut microbiota (functional units)[27694959;27694959];Bronchodilator response in asthma[25562107];	ovarian follicle development;embryonic placenta development;regulation of transcription, DNA-templated;transcription from RNA polymerase II promoter;acute-phase response;inflammatory response;immune response;memory;neuron differentiation;positive regulation of interleukin-4 production;mammary gland epithelial cell proliferation;response to endoplasmic reticulum stress;negative regulation of T cel…	condensed chromosome, centromeric region;nuclear chromatin;nucleus;nucleoplasm;cytoplasm;nuclear matrix;CHOP-C/EBP complex	RNA polymerase II regulatory region sequence-specific DNA binding;RNA polymerase II core promoter proximal region sequence-specific DNA binding;RNA polymerase II core promoter sequence-specific DNA binding;transcriptional activator activity, RNA polymerase II core promoter proximal region sequence-specific binding;DNA binding;chromatin binding;transcription factor activity, sequence-specific DNA …	TISSUE SPECIFICITY: Expressed at low levels in the lung, kidney and spleen.;	alveolus;skin;stomach;testis;lens;unclassifiable (Anatomical System);choroid;kidney;uterus;whole body;retina;pancreas;muscle;urinary;adrenal gland;mammary gland;skeletal muscle;islets of Langerhans;cervix;fovea centralis;spleen;liver;cartilage;endometrium;bone;parathyroid;brain;blood;heart;lung;ovary;macula lutea;sympathetic chain;colon;placenta;prostate;optic nerve;	lung;liver;uterus corpus;placenta;whole blood;adrenal gland;skeletal muscle;adrenal cortex;	CEBPA[20102225];SMAD4[12202226;16959612];JUN[25609649];CEBPB[20102225];BATF3[20102225];SMAD3[12202226];CEBPD[20102225];CEBPG[20102225];HMGA1[12665574];NR3C1[25202013];ESR1[7651415];SMARCA2[15044620];RELA[19064995];BATF[20102225];NR5A1[24635384];MUC1[24043631];CARM1[20111005];DDIT3[20102225];TRIB1[17724128];TP53[16227626];ATF3[20102225];ATF4[20102225];	RB1[11596110;18628207;8552662];ATF2[16303757];GSK3B[20110283];SPI1[7594592];SMARCB1[22242598];EHMT2[18647749];BHLHE41[19029947];RORA[19324970];BRCA1[25184681];NR3C1[9817600];ELAVL1[19322201];CASP8[11684016];TRIM28[9742105];MYC[12873812];MYB[11792321];CASP1[11684016];EP300[9343424;14630807;12471036];TP63[21150337];SMARCC1[10619021;22242598];DAXX[19690170];MED26[14759369];RUNX1[8622667];MED23[14759…	CDKN2B[NA];HOMER3[0.067];EGR1[0.999];STAT6[0.999];STAT3[0.999];MYC[0.999];PRG2[0.711];CD44[0.289];MEFV[0.953];BCL2A1[0.943];HMGA1[0.999];IL1B[0.921];GABPA[0.973];IRF1[0.999];ELANE[0.901];REL[0.998];PRDM1[0.879];RB1[0.096];IL4[0.328];MXD1[0.894];SUMO1[0.999];LY96[0.012];HDAC4[0.999];TLR8[0.449];BCL2[0.978];CSF2RB[0.198];CYP3A4[0.306];CRP[0.127];CXCL8[0.506];TRAF3IP2[0.072];CR2[0.014];MMP13[0.569];…	0.98075	0.10718	.	.	.	0.907663	.	.	0.584499	0.184474
Col1a2	3.78396e-06	0.819156	0.974	0.968	0.108569	c5	COL1A2	ENSG00000164692	7	OI4	.	P08123	CO1A2_HUMAN	1278	CCDS34682	NM_000089	uc003ung.1	120160	collagen type I alpha 2 chain	.	.	.	PI3K-Akt signaling pathway - Homo sapiens (human);Platelet activation - Homo sapiens (human);ECM-receptor interaction - Homo sapiens (human);Focal adhesion - Homo sapiens (human);AGE-RAGE signaling pathway in diabetic complications - Homo sapiens (human);Protein digestion and absorption - Homo sapiens (human);Amoebiasis - Homo sapiens (human);Platelet Aggregation Inhibitor Pathway, Pharmacodynami…	hsa01430;hsa04510;hsa04512	Cell Communication;Focal adhesion;ECM-receptor interaction	FUNCTION: Type I collagen is a member of group I collagen (fibrillar forming collagen).;	DISEASE: Ehlers-Danlos syndrome 7B (EDS7B) [MIM:130060]: A connective tissue disorder characterized by hyperextensible skin, atrophic cutaneous scars due to tissue fragility and joint hyperlaxity. Marked by bilateral congenital hip dislocation, hyperlaxity of the joints, and recurrent partial dislocations. {ECO:0000269|PubMed:1577745, ECO:0000269|PubMed:2394758, ECO:0000269|PubMed:3680255}. Note=…	130060;166200;166210;166220;225320;259420;	[MIM:130060]Ehlers-Danlos syndrome 7B;[MIM:166200]Osteogenesis imperfecta 1 [dominant?];[MIM:166210]Osteogenesis imperfecta 2 [dominant?];[MIM:225320]Ehlers-Danlos syndrome, autosomal recessive, cardiac valvular form [recessive?];[MIM:259420]Osteogenesis imperfecta 3 [dominant?];[MIM:166220]Osteogenesis imperfecta 4 [dominant?];	Low bone mineral density (hip)[26235824];Intelligence[22449649;22449649];Aging[22773346];Mean forced vital capacity from 2 exams[17903307];Low bone mineral density (spine)[26235824];Immune reponse to smallpox (secreted IL-12p40)[22610502];PR interval in Tripanosoma cruzi seropositivity[24324551];Post bronchodilator FEV1[26634245];	skeletal system development;blood vessel development;transforming growth factor beta receptor signaling pathway;Rho protein signal transduction;blood coagulation;regulation of blood pressure;platelet activation;extracellular matrix organization;collagen fibril organization;collagen catabolic process;odontogenesis;skin morphogenesis;regulation of immune response;leukocyte migration;protein heterot…	extracellular region;collagen type I trimer;extracellular space;endoplasmic reticulum;endoplasmic reticulum lumen;extracellular matrix;extracellular exosome	protease binding;extracellular matrix structural constituent;protein binding;protein binding, bridging;identical protein binding;SMAD binding;metal ion binding;platelet-derived growth factor binding	TISSUE SPECIFICITY: Forms the fibrils of tendon, ligaments and bones. In bones the fibrils are mineralized with calcium hydroxyapatite.;	peripheral nerve;smooth muscle;stomach;bone;testis;brain;unclassifiable (Anatomical System);heart;lung;kidney;ovary;uterus;thyroid;whole body;retina;bladder;colon;head and neck;placenta;mammary gland;skeletal muscle;breast;visual apparatus;	ciliary ganglion;fetal thyroid;uterus;smooth muscle;superior cervical ganglion;trigeminal ganglion;uterus corpus;adipose tissue;placenta;fetal lung;testis;heart;	TFAP2A[24835590];TFAP2C[24835590];ITGA2[17485091];SGTA[25416956;unassigned1304];KCNIP4[unassigned1304];COMT[26496610];ZWINT[26496610];CDKN2AIP[26496610];ZNF16[21874239];LOX[21690299];UBQLN1[25416956;unassigned1304];RAB5A[26496610];UBQLN2[unassigned1304];	MYOC[16289162];FBXW7[26354767];SGTA[25416956];PDGFB[8900172];LIG4[22990118];PDGFA[8900172];TIMM44[28514442];ERAL1[26186194;28514442];COMT[26496610];ZWINT[26496610];CDKN2AIP[26496610];SERPINB5[11788595];EGFR[28065597];CAMKMT[26186194;28514442];PAN2[23398456];COL1A1[18375391];UBQLN1[25416956];SHBG[15862967];SBF1[27880917];RAB5A[26496610];YAF2[28514442];	COL1A1[1];ITGA11[NA];COL1A1[NA];ITGB1[NA];ITGB1[NA];ITGA2[NA];COL1A1[NA];VEGFD[NA];ITGA2[NA];FLT4[NA];ITGB1[NA];COL1A1[NA];ITGA1[NA];ITGB1[NA];COL1A1[NA];FLT4[NA];COL1A1[NA];ITGA1[NA];ITGB1[NA];VEGFD[NA];ITGA1[NA];FLT4[NA];ITGB1[NA];COL1A1[NA];FLT4[NA];COL1A1[NA];ITGA2[NA];ITGB1[NA];COL1A1[NA];ITGAV[NA];ITGB3[NA];TFAP2A[0.005];UBQLN1[0.004];RASIP1[NA];KIFC3[NA];ARPC5[NA];TCF12[NA];BAIAP2L1[NA];PL…	0.99859	.	.	-1.14	6.36	1.26077e-07	-0.127392	41.383	0.640267	0.999755
Sfrp4	4.46523e-06	0.806492	0.295	0.187	0.128116	c3	SFRP4	ENSG00000106483	7	.	frpHE;FRP-4;FRPHE	Q6FHJ7	SFRP4_HUMAN	6424	CCDS5453	NM_003014	uc003tfo.5	606570	secreted frizzled related protein 4	.	.	.	Wnt signaling pathway - Homo sapiens (human);Adipogenesis;Regulation of Wnt-B-catenin Signaling by Small Molecule Compounds;Wnt Signaling Pathway;Wnt Mammals;Wnt Canonical	hsa04310	Wnt signaling pathway	FUNCTION: Soluble frizzled-related proteins (sFRPS) function as modulators of Wnt signaling through direct interaction with Wnts. They have a role in regulating cell growth and differentiation in specific cell types (By similarity). SFRP4 plays a role in bone morphogenesis. May also act as a regulator of adult uterine morphology and function. May also increase apoptosis during ovulation possibly …	DISEASE: Pyle disease (PYL) [MIM:265900]: A disorder characterized by cortical-bone thinning, limb deformity, bone fragility and fractures. {ECO:0000269|PubMed:27355534}. Note=The disease is caused by mutations affecting the gene represented in this entry.;	265900;	[MIM:265900]Pyle disease;	Dupuytren's disease[21732829];	positive regulation of receptor internalization;G-protein coupled receptor signaling pathway;negative regulation of cell proliferation;response to hormone;positive regulation of gene expression;cell differentiation;negative regulation of Wnt signaling pathway;regulation of BMP signaling pathway;non-canonical Wnt signaling pathway;positive regulation of apoptotic process;negative regulation of seq…	extracellular space;nucleus;cytoplasm;cell surface;integral component of membrane	G-protein coupled receptor activity;protein binding;Wnt-protein binding;Wnt-activated receptor activity	TISSUE SPECIFICITY: Expressed in mesenchymal cells. Highly expressed in the stroma of proliferative endometrium. Expressed in cardiomyocytes. Shows moderate to strong expression in ovarian tumors with expression increasing as the tumor stage increases. In ovarian tumors, expression levels are inversely correlated with expression of CTNNB1 (at protein level). {ECO:0000269|PubMed:10728394, ECO:0000…	.	.	SMAD4[24412244];NARF[24412244];CDKN2A[24412244];CKMT1A[24412244];PTPRJ[24412244];PTPN12[24412244];MCC[24412244];PDGFRL[24412244];AURKA[24412244];NRAS[24412244];PIK3CA[24412244];DLC1[24412244];ERBB2[24412244];CTNNA1[24412244];PMS2[24412244];PFKM[24412244];BUB1[24412244];AP2M1[24412244];BMPR1A[24412244];	ANKRD17[26186194;28514442];FBN2[26186194];B3GALNT2[26186194];RASSF8[26186194];FBLN1[26186194];PPP2R3A[26186194;28514442];DICER1[26186194];PASK[26186194];DCAF5[26186194];SIRT1[26186194;28514442];ANKHD1[26186194;28514442];LRP1B[26186194];DCAF16[26186194;28514442];AKAP11[26186194];PRKAR1B[26186194;28514442];TUBB1[26186194;28514442];UBE2O[26186194];CALR[28514442];KBTBD7[26186194];	PDGFRL[0.003];PTPRJ[0.378];NARF[0.433];SMAD4[0.949];AP2M1[0.200];BUB1[0.347];PTPN12[0.056];CKMT1A[0.067];PMS2[0.268];PIK3CA[0.078];CTNNA1[0.080];AURKA[0.287];PFKM[0.076];NRAS[0.088];ERBB2[0.070];MCC[0.196];CDKN2A[0.472];BMPR1A[0.013];DLC1[0.204];ANKHD1[0.208];ANKRD17[0.298];AKAP11[0.151];PASK[0.283];PPP2R3A[0.067];DICER1[0.090];FBN2[0.991];TUBB1[0.087];SIRT1[0.829];UBE2O[0.003];PRKAR1B[0.060];DCA…	0.18761	0.25404	.	-0.25	35.99	0.854981	-0.424936	25.0105	0.557204	4.45783e-05
Hmox1	3.5469e-07	0.790184	0.461	0.304	0.0101768	c9	HMOX1	ENSG00000100292	22	.	bK286B10;HO-1	P09601	HMOX1_HUMAN	3162	CCDS13914	NM_002133	uc003ant.3	141250	heme oxygenase 1	.	il10Pathway	IL-10 Anti-inflammatory Signaling Pathway	Porphyrin and chlorophyll metabolism - Homo sapiens (human);HIF-1 signaling pathway - Homo sapiens (human);Mineral absorption - Homo sapiens (human);MicroRNAs in cancer - Homo sapiens (human);Hereditary Coproporphyria (HCP);Porphyria Variegata (PV);Congenital Erythropoietic Porphyria (CEP) or Gunther Disease;Acute Intermittent Porphyria;Porphyrin Metabolism;miR-targeted genes in epithelium - TarB…	hsa00860	Porphyrin and chlorophyll metabolism	FUNCTION: Heme oxygenase cleaves the heme ring at the alpha methene bridge to form biliverdin. Biliverdin is subsequently converted to bilirubin by biliverdin reductase. Under physiological conditions, the activity of heme oxygenase is highest in the spleen, where senescent erythrocytes are sequestrated and destroyed. Exhibits cytoprotective effects since excess of free heme sensitizes cells to u…	DISEASE: Heme oxygenase 1 deficiency (HMOX1D) [MIM:614034]: A disease characterized by impaired stress hematopoiesis, resulting in marked erythrocyte fragmentation and intravascular hemolysis, coagulation abnormalities, endothelial damage, and iron deposition in renal and hepatic tissues. Clinical features include persistent hemolytic anemia, asplenia, nephritis, generalized erythematous rash, gr…	614034;	[MIM:614034]Heme oxygenase 1 deficiency;	Obesity-related traits[23251661];	angiogenesis;endothelial cell proliferation;wound healing involved in inflammatory response;negative regulation of leukocyte migration;heme oxidation;cellular iron ion homeostasis;response to oxidative stress;small GTPase mediated signal transduction;excretion;regulation of blood pressure;cell death;intrinsic apoptotic signaling pathway in response to DNA damage;negative regulation of muscle cell…	extracellular space;nucleus;nucleolus;endoplasmic reticulum;endoplasmic reticulum membrane;cytosol;caveola;membrane;perinuclear region of cytoplasm	heme oxygenase (decyclizing) activity;phospholipase D activity;signal transducer activity;protein binding;enzyme binding;heme binding;protein homodimerization activity;metal ion binding	TISSUE SPECIFICITY: Expressed at higher levels in renal cancer tissue than in normal tissue (at protein level). {ECO:0000269|PubMed:20855888}.;	intestine;pharynx;tongue;cornea;skin;myocardium;stomach;testis;adrenal cortex;lens;unclassifiable (Anatomical System);choroid;kidney;uterus;pancreas;head and neck;urinary;mammary gland;skeletal muscle;islets of Langerhans;visual apparatus;iris;vein;spleen;liver;cartilage;bone;artery;brain;blood;heart;bone marrow;lung;salivary gland;ovary;lymph node;bladder;colon;placenta;aorta;prostate;breast;hyp…	ciliary ganglion;superior cervical ganglion;trigeminal ganglion;heart;	CREB3[21516116];CCDC155[25416956];POT1[21044950];ASL[21988832];TERF1[21044950];STX1A[unassigned1304];	UFD1L[18544348];TEX264[26186194;28514442];C5AR2[28514442];DERL1[22119785];CHRNA9[26186194];ELAVL1[19322201];UGT8[26186194;28514442];PSMD2[18544348];HMOX1[12500973];ASL[21988832];SLC39A8[28514442];TBC1D22B[28514442];PCDHAC2[28514442];CD97[28514442];CCDC155[25416956];CPSF1[21102410];LRRC27[28514442];SYVN1[22119785];ADAM33[28514442];HLA-C[26186194;28514442];NRG1[26186194];TERF1[21044950];CDC20B[2618…	CREB3[0.991];POT1[0.904];STX1A[0.987];TERF1[0.942];ASL[0.997];NOS1[0.939];AKT1[0.999];POR[0.999];BLVRB[0.936];UFD1[NA];PSMD2[NA];UFD1[0.784];PSMD2[0.881];CCDC155[0.604];DERL1[0.992];SYVN1[0.987];SRPRB[0.997];UGT8[0.086];TEX264[0.999];HLA-C[0.998];NRG1[0.999];DDX19B[0.922];ZSCAN20[0.380];CDC20B[0.003];CHRNA9[0.355]	0.11014	0.86226	.	-0.6	17.91	0.438909	0.59397	81.6939	0.453722	0.000641361
Ptx3	4.42332e-11	0.786268	0.341	0.175	1.26914e-06	c3	PTX3	ENSG00000163661	3	TNFAIP5	TSG-14	P26022	PTX3_HUMAN	5806	CCDS3180	NM_002852	uc003fbl.5	602492	pentraxin 3	.	.	.	Human Complement System;Lung fibrosis;Innate Immune System;Immune System;Neutrophil degranulation	.	.	FUNCTION: Plays a role in the regulation of innate resistance to pathogens, inflammatory reactions, possibly clearance of self- components and female fertility. {ECO:0000250}.;	.	.	.	.	response to yeast;inflammatory response;opsonization;neutrophil degranulation;negative regulation by host of viral exo-alpha-sialidase activity;negative regulation by host of viral glycoprotein metabolic process;innate immune response;positive regulation of nitric oxide biosynthetic process;negative regulation of viral entry into host cell;positive regulation of phagocytosis;negative regulation o…	extracellular region;extracellular space;specific granule lumen;tertiary granule lumen	complement component C1q binding;(1->3)-beta-D-glucan binding;protein binding;identical protein binding;virion binding	.	cochlea;alveolus;skin;unclassifiable (Anatomical System);kidney;uterus;pancreas;skeletal muscle;mesenchyma;islets of Langerhans;visual apparatus;vein;spleen;liver;cartilage;bone;gall bladder;brain;heart;bone marrow;lung;ovary;bladder;frontal lobe;placenta;aorta;	adipose tissue;trigeminal ganglion;smooth muscle;fetal lung;heart;	FCN1[21490156;19632990];C3[19050261];FCN2[21490156;19632990];MTNR1A[26514267];FCN3[19632990];TNFAIP6[22267482];CFH[19050261;19632990];PTX3[20363749];CFP[19632990];FGF2[22267482;20363749];	COLEC10[26186194;28514442];TRMT10B[26186194;28514442];A2M[28514442];TP53[23284306];ZNF224[28514442];CYB5D2[28514442];	FCN2[0.999];MBL2[0.999];FGF2[0.999];C1QA[0.999];CFH[0.999];PLG[0.999];FCN1[0.999];SELP[0.999];C1QC[NA];C1QB[NA];C1QA[NA];FCN3[0.999];C1QB[0.999];C1QC[0.999];FGF2[NA];TNFAIP6[NA];TNFAIP6[0.004];MTNR1A[0.004];C1R[NA];C3[NA];C1S[NA];COLEC10[0.999];TRMT10B[0.003];ITIH4[0.999]	0.51617	0.13376	.	1.04	91.21	0.570245	0.414183	74.6943	0.445246	0.0129819
Tnfaip6	1.46886e-10	0.778779	0.623	0.5	4.21444e-06	c3	TNFAIP6	ENSG00000123610	2	.	TSG6;TSG-6	P98066	TSG6_HUMAN	7130	CCDS2193	NM_007115	uc002txk.3	600410	TNF alpha induced protein 6	.	.	.	Innate Immune System;Immune System;Neutrophil degranulation	.	.	FUNCTION: Possibly involved in cell-cell and cell-matrix interactions during inflammation and tumorigenesis.;	.	.	.	Lung cancer[23143601];	inflammatory response;cell adhesion;signal transduction;cell-cell signaling;positive regulation of cell migration;ovulation;neutrophil degranulation;negative regulation of inflammatory response	extracellular region;extracellular space;tertiary granule lumen;ficolin-1-rich granule lumen	protein binding;hyaluronic acid binding	TISSUE SPECIFICITY: Found in the synovial fluid of patients with rheumatoid arthritis. {ECO:0000269|PubMed:7516184}.;	spleen;skin;stomach;bone;testis;parathyroid;brain;unclassifiable (Anatomical System);heart;lung;kidney;ovary;uterus;whole body;placenta;prostate;mammary gland;skeletal muscle;	atrioventricular node;superior cervical ganglion;smooth muscle;trigeminal ganglion;whole blood;fetal lung;testis;	ITIH3[24005673];CXCL8[24501198];ITIH2[24005673];CCL21[27044744];FN1[18042364];ITIH1[24005673];FGF2[22267482];THBS1[18042364];CXCL11[27044744;24501198];CXCL12[27044744];CCL7[27044744];CCL5[27044744;24501198];CCL2[27044744];PTX3[22267482];CCL19[27044744];CCL27[27044744];PF4[27044744];	ACAN[9654129];UBC[23314748];	ITIH2[0.003];CXCL8[0.004];FGF2[NA];PTX3[NA];FN1[0.005];CXCL11[0.004];CCL27[0.004];PTX3[0.004];CCL21[0.004];CCL5[0.004];CXCL12[0.004];CCL2[0.004];CCL7[0.004];CCL19[0.004];ITIH1[0.003];PF4[0.004];THBS1[NA];FN1[NA];ITIH3[0.003];THBS1[0.004];UBC[0.004]	0.76442	0.19192	.	1.04	91.21	0.904221	0.426992	75.2304	0.399195	4.01525e-06
Hmox1	8.02452e-13	0.767392	0.559	0.364	2.3024e-08	c4	HMOX1	ENSG00000100292	22	.	bK286B10;HO-1	P09601	HMOX1_HUMAN	3162	CCDS13914	NM_002133	uc003ant.3	141250	heme oxygenase 1	.	il10Pathway	IL-10 Anti-inflammatory Signaling Pathway	Porphyrin and chlorophyll metabolism - Homo sapiens (human);HIF-1 signaling pathway - Homo sapiens (human);Mineral absorption - Homo sapiens (human);MicroRNAs in cancer - Homo sapiens (human);Hereditary Coproporphyria (HCP);Porphyria Variegata (PV);Congenital Erythropoietic Porphyria (CEP) or Gunther Disease;Acute Intermittent Porphyria;Porphyrin Metabolism;miR-targeted genes in epithelium - TarB…	hsa00860	Porphyrin and chlorophyll metabolism	FUNCTION: Heme oxygenase cleaves the heme ring at the alpha methene bridge to form biliverdin. Biliverdin is subsequently converted to bilirubin by biliverdin reductase. Under physiological conditions, the activity of heme oxygenase is highest in the spleen, where senescent erythrocytes are sequestrated and destroyed. Exhibits cytoprotective effects since excess of free heme sensitizes cells to u…	DISEASE: Heme oxygenase 1 deficiency (HMOX1D) [MIM:614034]: A disease characterized by impaired stress hematopoiesis, resulting in marked erythrocyte fragmentation and intravascular hemolysis, coagulation abnormalities, endothelial damage, and iron deposition in renal and hepatic tissues. Clinical features include persistent hemolytic anemia, asplenia, nephritis, generalized erythematous rash, gr…	614034;	[MIM:614034]Heme oxygenase 1 deficiency;	Obesity-related traits[23251661];	angiogenesis;endothelial cell proliferation;wound healing involved in inflammatory response;negative regulation of leukocyte migration;heme oxidation;cellular iron ion homeostasis;response to oxidative stress;small GTPase mediated signal transduction;excretion;regulation of blood pressure;cell death;intrinsic apoptotic signaling pathway in response to DNA damage;negative regulation of muscle cell…	extracellular space;nucleus;nucleolus;endoplasmic reticulum;endoplasmic reticulum membrane;cytosol;caveola;membrane;perinuclear region of cytoplasm	heme oxygenase (decyclizing) activity;phospholipase D activity;signal transducer activity;protein binding;enzyme binding;heme binding;protein homodimerization activity;metal ion binding	TISSUE SPECIFICITY: Expressed at higher levels in renal cancer tissue than in normal tissue (at protein level). {ECO:0000269|PubMed:20855888}.;	intestine;pharynx;tongue;cornea;skin;myocardium;stomach;testis;adrenal cortex;lens;unclassifiable (Anatomical System);choroid;kidney;uterus;pancreas;head and neck;urinary;mammary gland;skeletal muscle;islets of Langerhans;visual apparatus;iris;vein;spleen;liver;cartilage;bone;artery;brain;blood;heart;bone marrow;lung;salivary gland;ovary;lymph node;bladder;colon;placenta;aorta;prostate;breast;hyp…	ciliary ganglion;superior cervical ganglion;trigeminal ganglion;heart;	CREB3[21516116];CCDC155[25416956];POT1[21044950];ASL[21988832];TERF1[21044950];STX1A[unassigned1304];	UFD1L[18544348];TEX264[26186194;28514442];C5AR2[28514442];DERL1[22119785];CHRNA9[26186194];ELAVL1[19322201];UGT8[26186194;28514442];PSMD2[18544348];HMOX1[12500973];ASL[21988832];SLC39A8[28514442];TBC1D22B[28514442];PCDHAC2[28514442];CD97[28514442];CCDC155[25416956];CPSF1[21102410];LRRC27[28514442];SYVN1[22119785];ADAM33[28514442];HLA-C[26186194;28514442];NRG1[26186194];TERF1[21044950];CDC20B[2618…	CREB3[0.991];POT1[0.904];STX1A[0.987];TERF1[0.942];ASL[0.997];NOS1[0.939];AKT1[0.999];POR[0.999];BLVRB[0.936];UFD1[NA];PSMD2[NA];UFD1[0.784];PSMD2[0.881];CCDC155[0.604];DERL1[0.992];SYVN1[0.987];SRPRB[0.997];UGT8[0.086];TEX264[0.999];HLA-C[0.998];NRG1[0.999];DDX19B[0.922];ZSCAN20[0.380];CDC20B[0.003];CHRNA9[0.355]	0.11014	0.86226	.	-0.6	17.91	0.438909	0.59397	81.6939	0.453722	0.000641361
Ccl7	8.85628e-05	0.762405	0.396	0.311	1	c3	CCL7	ENSG00000108688	17	SCYA6;SCYA7	MCP-3;NC28;FIC;MARC;MCP3	P80098	CCL7_HUMAN	6354	CCDS11278	NM_006273	uc002hhz.5	158106	C-C motif chemokine ligand 7	.	.	.	Chemokine signaling pathway - Homo sapiens (human);Cytokine-cytokine receptor interaction - Homo sapiens (human);Chemokine signaling pathway	hsa04060	Cytokine-cytokine receptor interaction	FUNCTION: Chemotactic factor that attracts monocytes and eosinophils, but not neutrophils. Augments monocyte anti-tumor activity. Also induces the release of gelatinase B. This protein can bind heparin. Binds to CCR1, CCR2 and CCR3.;	.	.	.	Crohn's disease[21102463;22412388];Gut microbiota (functional units)[27694959;27694959];	monocyte chemotaxis;cellular calcium ion homeostasis;chemotaxis;inflammatory response;cytoskeleton organization;signal transduction;G-protein coupled receptor signaling pathway;cell-cell signaling;regulation of cell shape;positive regulation of cell migration;neutrophil chemotaxis;positive regulation of GTPase activity;eosinophil chemotaxis;chemokine-mediated signaling pathway;positive regulation…	extracellular space;cell	protein binding;chemokine activity;heparin binding;CCR1 chemokine receptor binding	.	lung;skin;placenta;umbilical cord;blood;unclassifiable (Anatomical System);	smooth muscle;skeletal muscle;	TNFAIP6[27044744];FEZ1[16169070];UBQLN1[25416956];AES[16169070];UBQLN2[unassigned1304];	CCR1[8530354];CCL7[9109648];FEZ1[16169070];MMP2[10947989];UBQLN1[25416956];ACKR2[9405404];ELAVL1[19322201];CCR3[8642344];	UBQLN1[0.004];UBQLN2[0.003];FEZ1[0.005];TNFAIP6[0.004];AES[0.092];CCR1[0.148];CCR2[0.189];CXCR3[0.110];ACKR4[0.110];CCR3[0.996];CCR5[0.120];MMP13[0.999];MMP3[0.997];MMP2[0.995];MMP14[0.852];ACKR2[0.109];ACKR1[0.081];CCR10[0.115];MMP1[0.999]	0.0513	0.33622	.	-0.08	47.79	0.695915	0.247207	66.3514	0.447275	0.00926234
Cebpb	7.5101e-24	0.760592	0.861	0.714	2.1548e-19	c3	CEBPB	ENSG00000172216	20	TCF5	LAP;CRP2;NFIL6;IL6DBP;C/EBP-beta	P17676	CEBPB_HUMAN	1051	CCDS13429	NM_001285878;NM_005194	uc002xvi.4	189965	CCAAT/enhancer binding protein beta	.	il6Pathway	IL 6 signaling pathway	TNF signaling pathway - Homo sapiens (human);Tuberculosis - Homo sapiens (human);Transcriptional misregulation in cancer - Homo sapiens (human);Folate-Alcohol and Cancer Pathway;miR-targeted genes in adipocytes - TarBase;miR-targeted genes in epithelium - TarBase;miR-targeted genes in leukocytes - TarBase;miR-targeted genes in lymphocytes - TarBase;miR-targeted genes in muscle cell - TarBase;Tran…	.	.	FUNCTION: Important transcription factor regulating the expression of genes involved in immune and inflammatory responses (PubMed:1741402, PubMed:9374525, PubMed:12048245, PubMed:18647749). Plays also a significant role in adipogenesis, as well as in the gluconeogenic pathway, liver regeneration, and hematopoiesis. The consensus recognition site is 5'- T[TG]NNGNAA[TG]-3'. Its functional capacity …	.	.	.	Inflammatory bowel disease[23128233];Gut microbiota (functional units)[27694959;27694959];Bronchodilator response in asthma[25562107];	ovarian follicle development;embryonic placenta development;regulation of transcription, DNA-templated;transcription from RNA polymerase II promoter;acute-phase response;inflammatory response;immune response;memory;neuron differentiation;positive regulation of interleukin-4 production;mammary gland epithelial cell proliferation;response to endoplasmic reticulum stress;negative regulation of T cel…	condensed chromosome, centromeric region;nuclear chromatin;nucleus;nucleoplasm;cytoplasm;nuclear matrix;CHOP-C/EBP complex	RNA polymerase II regulatory region sequence-specific DNA binding;RNA polymerase II core promoter proximal region sequence-specific DNA binding;RNA polymerase II core promoter sequence-specific DNA binding;transcriptional activator activity, RNA polymerase II core promoter proximal region sequence-specific binding;DNA binding;chromatin binding;transcription factor activity, sequence-specific DNA …	TISSUE SPECIFICITY: Expressed at low levels in the lung, kidney and spleen.;	alveolus;skin;stomach;testis;lens;unclassifiable (Anatomical System);choroid;kidney;uterus;whole body;retina;pancreas;muscle;urinary;adrenal gland;mammary gland;skeletal muscle;islets of Langerhans;cervix;fovea centralis;spleen;liver;cartilage;endometrium;bone;parathyroid;brain;blood;heart;lung;ovary;macula lutea;sympathetic chain;colon;placenta;prostate;optic nerve;	lung;liver;uterus corpus;placenta;whole blood;adrenal gland;skeletal muscle;adrenal cortex;	CEBPA[20102225];SMAD4[12202226;16959612];JUN[25609649];CEBPB[20102225];BATF3[20102225];SMAD3[12202226];CEBPD[20102225];CEBPG[20102225];HMGA1[12665574];NR3C1[25202013];ESR1[7651415];SMARCA2[15044620];RELA[19064995];BATF[20102225];NR5A1[24635384];MUC1[24043631];CARM1[20111005];DDIT3[20102225];TRIB1[17724128];TP53[16227626];ATF3[20102225];ATF4[20102225];	RB1[11596110;18628207;8552662];ATF2[16303757];GSK3B[20110283];SPI1[7594592];SMARCB1[22242598];EHMT2[18647749];BHLHE41[19029947];RORA[19324970];BRCA1[25184681];NR3C1[9817600];ELAVL1[19322201];CASP8[11684016];TRIM28[9742105];MYC[12873812];MYB[11792321];CASP1[11684016];EP300[9343424;14630807;12471036];TP63[21150337];SMARCC1[10619021;22242598];DAXX[19690170];MED26[14759369];RUNX1[8622667];MED23[14759…	CDKN2B[NA];HOMER3[0.067];EGR1[0.999];STAT6[0.999];STAT3[0.999];MYC[0.999];PRG2[0.711];CD44[0.289];MEFV[0.953];BCL2A1[0.943];HMGA1[0.999];IL1B[0.921];GABPA[0.973];IRF1[0.999];ELANE[0.901];REL[0.998];PRDM1[0.879];RB1[0.096];IL4[0.328];MXD1[0.894];SUMO1[0.999];LY96[0.012];HDAC4[0.999];TLR8[0.449];BCL2[0.978];CSF2RB[0.198];CYP3A4[0.306];CRP[0.127];CXCL8[0.506];TRAF3IP2[0.072];CR2[0.014];MMP13[0.569];…	0.98075	0.10718	.	.	.	0.907663	.	.	0.584499	0.184474
Ccl2	0.00757149	0.753624	0.323	0.244	1	c8	CCL2	ENSG00000108691	17	SCYA2	MCP1;MCP-1;MCAF;SMC-CF;GDCF-2;HC11;MGC9434	P13500	CCL2_HUMAN	6347	CCDS11277	NM_002982	uc002hhy.4	158105	C-C motif chemokine ligand 2	.	LDLpathway;mspPathway;Ccr5Pathway	Low-density lipoprotein (LDL) pathway during atherogenesis;Msp/Ron Receptor Signaling Pathway;Pertussis toxin-insensitive CCR5 Signaling in Macrophage	AGE-RAGE signaling pathway in diabetic complications - Homo sapiens (human);Influenza A - Homo sapiens (human);TNF signaling pathway - Homo sapiens (human);Chemokine signaling pathway - Homo sapiens (human);Chagas disease (American trypanosomiasis) - Homo sapiens (human);NOD-like receptor signaling pathway - Homo sapiens (human);Malaria - Homo sapiens (human);Rheumatoid arthritis - Homo sapiens (…	hsa04060	Cytokine-cytokine receptor interaction	FUNCTION: Chemotactic factor that attracts monocytes and basophils but not neutrophils or eosinophils. Augments monocyte anti-tumor activity. Has been implicated in the pathogenesis of diseases characterized by monocytic infiltrates, like psoriasis, rheumatoid arthritis or atherosclerosis. May be involved in the recruitment of monocytes into the arterial wall during the disease process of atheros…	.	607948;	.	Inflammatory bowel disease[23128233];Crohn's disease[21102463;22412388];Gut microbiota (functional units)[27694959;27694959];Hypothyroidism[22493691];	MAPK cascade;angiogenesis;monocyte chemotaxis;protein phosphorylation;chemotaxis;inflammatory response;humoral immune response;cytoskeleton organization;cell adhesion;signal transduction;cell surface receptor signaling pathway;G-protein coupled receptor signaling pathway;G-protein coupled receptor signaling pathway, coupled to cyclic nucleotide second messenger;JAK-STAT cascade;regulation of cell…	extracellular region;extracellular space;intracellular	protein kinase activity;receptor binding;chemokine activity;CCR2 chemokine receptor binding	TISSUE SPECIFICITY: Expressed in the seminal plasma, endometrial fluid and follicular fluid (at protein level). {ECO:0000269|PubMed:23765988}.;	intestine;pharynx;skin;stomach;testis;adrenal cortex;lens;lymphoreticular;pineal gland;unclassifiable (Anatomical System);amniotic fluid;choroid;kidney;uterus;whole body;retina;pancreas;head and neck;adrenal gland;mammary gland;skeletal muscle;islets of Langerhans;visual apparatus;substantia nigra;iris;vein;spleen;liver;cartilage;bone;parathyroid;brain;blood;heart;trabecular meshwork;lung;salivar…	pons;beta cell islets;fetal brain;smooth muscle;trigeminal ganglion;fetal lung;spinal cord;heart;	HIST1H4A[22820162];KLF6[24634218];MAFB[22820162];TNFAIP6[27044744];KAT6B[unassigned1304];SNAI1[25314079];RELA[20952659;24634218];	PCNA[21383955];MCM7[21383955];CDC6[21383955];ORC4[21383955];VCAN[11083865];CDC45[21383955];CCL5[11350939];ORC2[21383955];MCM3[21383955];CCL2[7651403];ACKR1[13679391];CCR3[8642344];MCM2[21383955];	TNFAIP6[0.004];CCR2[0.997];CCR5[0.562];CCR1[0.286];ACKR4[0.195];MMP3[0.999];CCR10[0.207];ACKR2[0.221];ACKR1[0.144];MMP1[0.999];MMP8[0.998];VCAN[0.999];CCR3[0.995];CDC6[0.083];ORC2[0.038];ORC4[0.029];MCM2[0.032];MCM3[0.096];MCM7[0.033];CDC45[0.080];PCNA[0.075];COL18A1[0.999]	0.46084	0.88583	.	-0.1	46.2	0.362757	0.128338	59.4	0.533219	0.667686
Ccl2	0.00757149	0.753624	0.323	0.244	1	c8	CCL13	ENSG00000181374	17	SCYA13	MCP-4;NCC-1;SCYL1;CKb10;MGC17134	Q99616	CCL13_HUMAN	6357	CCDS11281	NM_005408	uc002hic.3	601391	C-C motif chemokine ligand 13	.	.	.	Chemokine signaling pathway - Homo sapiens (human);NF-kappa B signaling pathway - Homo sapiens (human);Cytokine-cytokine receptor interaction - Homo sapiens (human);Signaling by GPCR;Signal Transduction;Chemokine receptors bind chemokines;Peptide ligand-binding receptors;Class A/1 (Rhodopsin-like receptors);GPCR ligand binding	hsa04060	Cytokine-cytokine receptor interaction	FUNCTION: Chemotactic factor that attracts monocytes, lymphocytes, basophils and eosinophils, but not neutrophils. Signals through CCR2B and CCR3 receptors. Plays a role in the accumulation of leukocytes at both sides of allergic and non-allergic inflammation. May be involved in the recruitment of monocytes into the arterial wall during the disease process of atherosclerosis. May play a role in t…	.	.	.	Inflammatory bowel disease[23128233];Crohn's disease[22412388];	response to hypoxia;positive regulation of leukocyte mediated cytotoxicity;positive regulation of endothelial cell proliferation;leukocyte migration involved in inflammatory response;chronic inflammatory response;monocyte chemotaxis;positive regulation of cellular extravasation;cellular calcium ion homeostasis;chemotaxis;inflammatory response;cytoskeleton organization;signal transduction;transfor…	extracellular region;extracellular space;rough endoplasmic reticulum;endocytic vesicle;dendrite;perikaryon;axon terminus;C-fiber;perinuclear region of cytoplasm	receptor binding;chemokine activity;heparin binding;CCR2 chemokine receptor binding;CCR chemokine receptor binding	TISSUE SPECIFICITY: Widely expressed. Found in small intestine, thymus, colon, lung, trachea, stomach and lymph node. Low levels seen in the pulmonary artery smooth muscle cells.;	lung;whole body;colon;placenta;bone;brain;unclassifiable (Anatomical System);islets of Langerhans;	appendix;superior cervical ganglion;	HNRNPH3[16169070];	APP[21832049];ACKR2[9405404];	HNRNPH3[0.004];CXCR3[0.102];ACKR4[0.005];CCR2[0.135];CCR3[0.995];CCR5[0.114];ACKR2[0.005];MMP3[0.958];MMP1[0.999];APP[0.027]	0.02243	0.2756	.	0.37	74.95	0.745276	0.433091	75.5195	0.412643	0.0511333
Gm12840	5.63866e-11	0.749884	0.427	0.204	1.61784e-06	c5
Hmox1	6.50706e-13	0.745485	0.49	0.3	1.86701e-08	c3	HMOX1	ENSG00000100292	22	.	bK286B10;HO-1	P09601	HMOX1_HUMAN	3162	CCDS13914	NM_002133	uc003ant.3	141250	heme oxygenase 1	.	il10Pathway	IL-10 Anti-inflammatory Signaling Pathway	Porphyrin and chlorophyll metabolism - Homo sapiens (human);HIF-1 signaling pathway - Homo sapiens (human);Mineral absorption - Homo sapiens (human);MicroRNAs in cancer - Homo sapiens (human);Hereditary Coproporphyria (HCP);Porphyria Variegata (PV);Congenital Erythropoietic Porphyria (CEP) or Gunther Disease;Acute Intermittent Porphyria;Porphyrin Metabolism;miR-targeted genes in epithelium - TarB…	hsa00860	Porphyrin and chlorophyll metabolism	FUNCTION: Heme oxygenase cleaves the heme ring at the alpha methene bridge to form biliverdin. Biliverdin is subsequently converted to bilirubin by biliverdin reductase. Under physiological conditions, the activity of heme oxygenase is highest in the spleen, where senescent erythrocytes are sequestrated and destroyed. Exhibits cytoprotective effects since excess of free heme sensitizes cells to u…	DISEASE: Heme oxygenase 1 deficiency (HMOX1D) [MIM:614034]: A disease characterized by impaired stress hematopoiesis, resulting in marked erythrocyte fragmentation and intravascular hemolysis, coagulation abnormalities, endothelial damage, and iron deposition in renal and hepatic tissues. Clinical features include persistent hemolytic anemia, asplenia, nephritis, generalized erythematous rash, gr…	614034;	[MIM:614034]Heme oxygenase 1 deficiency;	Obesity-related traits[23251661];	angiogenesis;endothelial cell proliferation;wound healing involved in inflammatory response;negative regulation of leukocyte migration;heme oxidation;cellular iron ion homeostasis;response to oxidative stress;small GTPase mediated signal transduction;excretion;regulation of blood pressure;cell death;intrinsic apoptotic signaling pathway in response to DNA damage;negative regulation of muscle cell…	extracellular space;nucleus;nucleolus;endoplasmic reticulum;endoplasmic reticulum membrane;cytosol;caveola;membrane;perinuclear region of cytoplasm	heme oxygenase (decyclizing) activity;phospholipase D activity;signal transducer activity;protein binding;enzyme binding;heme binding;protein homodimerization activity;metal ion binding	TISSUE SPECIFICITY: Expressed at higher levels in renal cancer tissue than in normal tissue (at protein level). {ECO:0000269|PubMed:20855888}.;	intestine;pharynx;tongue;cornea;skin;myocardium;stomach;testis;adrenal cortex;lens;unclassifiable (Anatomical System);choroid;kidney;uterus;pancreas;head and neck;urinary;mammary gland;skeletal muscle;islets of Langerhans;visual apparatus;iris;vein;spleen;liver;cartilage;bone;artery;brain;blood;heart;bone marrow;lung;salivary gland;ovary;lymph node;bladder;colon;placenta;aorta;prostate;breast;hyp…	ciliary ganglion;superior cervical ganglion;trigeminal ganglion;heart;	CREB3[21516116];CCDC155[25416956];POT1[21044950];ASL[21988832];TERF1[21044950];STX1A[unassigned1304];	UFD1L[18544348];TEX264[26186194;28514442];C5AR2[28514442];DERL1[22119785];CHRNA9[26186194];ELAVL1[19322201];UGT8[26186194;28514442];PSMD2[18544348];HMOX1[12500973];ASL[21988832];SLC39A8[28514442];TBC1D22B[28514442];PCDHAC2[28514442];CD97[28514442];CCDC155[25416956];CPSF1[21102410];LRRC27[28514442];SYVN1[22119785];ADAM33[28514442];HLA-C[26186194;28514442];NRG1[26186194];TERF1[21044950];CDC20B[2618…	CREB3[0.991];POT1[0.904];STX1A[0.987];TERF1[0.942];ASL[0.997];NOS1[0.939];AKT1[0.999];POR[0.999];BLVRB[0.936];UFD1[NA];PSMD2[NA];UFD1[0.784];PSMD2[0.881];CCDC155[0.604];DERL1[0.992];SYVN1[0.987];SRPRB[0.997];UGT8[0.086];TEX264[0.999];HLA-C[0.998];NRG1[0.999];DDX19B[0.922];ZSCAN20[0.380];CDC20B[0.003];CHRNA9[0.355]	0.11014	0.86226	.	-0.6	17.91	0.438909	0.59397	81.6939	0.453722	0.000641361
Hmox1	4.61186e-16	0.720402	0.793	0.561	1.32323e-11	c5	HMOX1	ENSG00000100292	22	.	bK286B10;HO-1	P09601	HMOX1_HUMAN	3162	CCDS13914	NM_002133	uc003ant.3	141250	heme oxygenase 1	.	il10Pathway	IL-10 Anti-inflammatory Signaling Pathway	Porphyrin and chlorophyll metabolism - Homo sapiens (human);HIF-1 signaling pathway - Homo sapiens (human);Mineral absorption - Homo sapiens (human);MicroRNAs in cancer - Homo sapiens (human);Hereditary Coproporphyria (HCP);Porphyria Variegata (PV);Congenital Erythropoietic Porphyria (CEP) or Gunther Disease;Acute Intermittent Porphyria;Porphyrin Metabolism;miR-targeted genes in epithelium - TarB…	hsa00860	Porphyrin and chlorophyll metabolism	FUNCTION: Heme oxygenase cleaves the heme ring at the alpha methene bridge to form biliverdin. Biliverdin is subsequently converted to bilirubin by biliverdin reductase. Under physiological conditions, the activity of heme oxygenase is highest in the spleen, where senescent erythrocytes are sequestrated and destroyed. Exhibits cytoprotective effects since excess of free heme sensitizes cells to u…	DISEASE: Heme oxygenase 1 deficiency (HMOX1D) [MIM:614034]: A disease characterized by impaired stress hematopoiesis, resulting in marked erythrocyte fragmentation and intravascular hemolysis, coagulation abnormalities, endothelial damage, and iron deposition in renal and hepatic tissues. Clinical features include persistent hemolytic anemia, asplenia, nephritis, generalized erythematous rash, gr…	614034;	[MIM:614034]Heme oxygenase 1 deficiency;	Obesity-related traits[23251661];	angiogenesis;endothelial cell proliferation;wound healing involved in inflammatory response;negative regulation of leukocyte migration;heme oxidation;cellular iron ion homeostasis;response to oxidative stress;small GTPase mediated signal transduction;excretion;regulation of blood pressure;cell death;intrinsic apoptotic signaling pathway in response to DNA damage;negative regulation of muscle cell…	extracellular space;nucleus;nucleolus;endoplasmic reticulum;endoplasmic reticulum membrane;cytosol;caveola;membrane;perinuclear region of cytoplasm	heme oxygenase (decyclizing) activity;phospholipase D activity;signal transducer activity;protein binding;enzyme binding;heme binding;protein homodimerization activity;metal ion binding	TISSUE SPECIFICITY: Expressed at higher levels in renal cancer tissue than in normal tissue (at protein level). {ECO:0000269|PubMed:20855888}.;	intestine;pharynx;tongue;cornea;skin;myocardium;stomach;testis;adrenal cortex;lens;unclassifiable (Anatomical System);choroid;kidney;uterus;pancreas;head and neck;urinary;mammary gland;skeletal muscle;islets of Langerhans;visual apparatus;iris;vein;spleen;liver;cartilage;bone;artery;brain;blood;heart;bone marrow;lung;salivary gland;ovary;lymph node;bladder;colon;placenta;aorta;prostate;breast;hyp…	ciliary ganglion;superior cervical ganglion;trigeminal ganglion;heart;	CREB3[21516116];CCDC155[25416956];POT1[21044950];ASL[21988832];TERF1[21044950];STX1A[unassigned1304];	UFD1L[18544348];TEX264[26186194;28514442];C5AR2[28514442];DERL1[22119785];CHRNA9[26186194];ELAVL1[19322201];UGT8[26186194;28514442];PSMD2[18544348];HMOX1[12500973];ASL[21988832];SLC39A8[28514442];TBC1D22B[28514442];PCDHAC2[28514442];CD97[28514442];CCDC155[25416956];CPSF1[21102410];LRRC27[28514442];SYVN1[22119785];ADAM33[28514442];HLA-C[26186194;28514442];NRG1[26186194];TERF1[21044950];CDC20B[2618…	CREB3[0.991];POT1[0.904];STX1A[0.987];TERF1[0.942];ASL[0.997];NOS1[0.939];AKT1[0.999];POR[0.999];BLVRB[0.936];UFD1[NA];PSMD2[NA];UFD1[0.784];PSMD2[0.881];CCDC155[0.604];DERL1[0.992];SYVN1[0.987];SRPRB[0.997];UGT8[0.086];TEX264[0.999];HLA-C[0.998];NRG1[0.999];DDX19B[0.922];ZSCAN20[0.380];CDC20B[0.003];CHRNA9[0.355]	0.11014	0.86226	.	-0.6	17.91	0.438909	0.59397	81.6939	0.453722	0.000641361
Hmox1	1.80328e-63	0.706774	0.637	0.417	5.17397e-59	c2	HMOX1	ENSG00000100292	22	.	bK286B10;HO-1	P09601	HMOX1_HUMAN	3162	CCDS13914	NM_002133	uc003ant.3	141250	heme oxygenase 1	.	il10Pathway	IL-10 Anti-inflammatory Signaling Pathway	Porphyrin and chlorophyll metabolism - Homo sapiens (human);HIF-1 signaling pathway - Homo sapiens (human);Mineral absorption - Homo sapiens (human);MicroRNAs in cancer - Homo sapiens (human);Hereditary Coproporphyria (HCP);Porphyria Variegata (PV);Congenital Erythropoietic Porphyria (CEP) or Gunther Disease;Acute Intermittent Porphyria;Porphyrin Metabolism;miR-targeted genes in epithelium - TarB…	hsa00860	Porphyrin and chlorophyll metabolism	FUNCTION: Heme oxygenase cleaves the heme ring at the alpha methene bridge to form biliverdin. Biliverdin is subsequently converted to bilirubin by biliverdin reductase. Under physiological conditions, the activity of heme oxygenase is highest in the spleen, where senescent erythrocytes are sequestrated and destroyed. Exhibits cytoprotective effects since excess of free heme sensitizes cells to u…	DISEASE: Heme oxygenase 1 deficiency (HMOX1D) [MIM:614034]: A disease characterized by impaired stress hematopoiesis, resulting in marked erythrocyte fragmentation and intravascular hemolysis, coagulation abnormalities, endothelial damage, and iron deposition in renal and hepatic tissues. Clinical features include persistent hemolytic anemia, asplenia, nephritis, generalized erythematous rash, gr…	614034;	[MIM:614034]Heme oxygenase 1 deficiency;	Obesity-related traits[23251661];	angiogenesis;endothelial cell proliferation;wound healing involved in inflammatory response;negative regulation of leukocyte migration;heme oxidation;cellular iron ion homeostasis;response to oxidative stress;small GTPase mediated signal transduction;excretion;regulation of blood pressure;cell death;intrinsic apoptotic signaling pathway in response to DNA damage;negative regulation of muscle cell…	extracellular space;nucleus;nucleolus;endoplasmic reticulum;endoplasmic reticulum membrane;cytosol;caveola;membrane;perinuclear region of cytoplasm	heme oxygenase (decyclizing) activity;phospholipase D activity;signal transducer activity;protein binding;enzyme binding;heme binding;protein homodimerization activity;metal ion binding	TISSUE SPECIFICITY: Expressed at higher levels in renal cancer tissue than in normal tissue (at protein level). {ECO:0000269|PubMed:20855888}.;	intestine;pharynx;tongue;cornea;skin;myocardium;stomach;testis;adrenal cortex;lens;unclassifiable (Anatomical System);choroid;kidney;uterus;pancreas;head and neck;urinary;mammary gland;skeletal muscle;islets of Langerhans;visual apparatus;iris;vein;spleen;liver;cartilage;bone;artery;brain;blood;heart;bone marrow;lung;salivary gland;ovary;lymph node;bladder;colon;placenta;aorta;prostate;breast;hyp…	ciliary ganglion;superior cervical ganglion;trigeminal ganglion;heart;	CREB3[21516116];CCDC155[25416956];POT1[21044950];ASL[21988832];TERF1[21044950];STX1A[unassigned1304];	UFD1L[18544348];TEX264[26186194;28514442];C5AR2[28514442];DERL1[22119785];CHRNA9[26186194];ELAVL1[19322201];UGT8[26186194;28514442];PSMD2[18544348];HMOX1[12500973];ASL[21988832];SLC39A8[28514442];TBC1D22B[28514442];PCDHAC2[28514442];CD97[28514442];CCDC155[25416956];CPSF1[21102410];LRRC27[28514442];SYVN1[22119785];ADAM33[28514442];HLA-C[26186194;28514442];NRG1[26186194];TERF1[21044950];CDC20B[2618…	CREB3[0.991];POT1[0.904];STX1A[0.987];TERF1[0.942];ASL[0.997];NOS1[0.939];AKT1[0.999];POR[0.999];BLVRB[0.936];UFD1[NA];PSMD2[NA];UFD1[0.784];PSMD2[0.881];CCDC155[0.604];DERL1[0.992];SYVN1[0.987];SRPRB[0.997];UGT8[0.086];TEX264[0.999];HLA-C[0.998];NRG1[0.999];DDX19B[0.922];ZSCAN20[0.380];CDC20B[0.003];CHRNA9[0.355]	0.11014	0.86226	.	-0.6	17.91	0.438909	0.59397	81.6939	0.453722	0.000641361
Cxcl1	3.86844e-09	0.704449	0.75	0.669	0.000110993	c3	CXCL2	ENSG00000081041	4	GRO2	SCYB2;GROb;MIP-2a;MGSA-b;CINC-2a	P19875	CXCL2_HUMAN	2920	CCDS34008	NM_002089	uc003hhm.5	139110	C-X-C motif chemokine ligand 2	.	.	.	Salmonella infection - Homo sapiens (human);Legionellosis - Homo sapiens (human);TNF signaling pathway - Homo sapiens (human);Chemokine signaling pathway - Homo sapiens (human);NOD-like receptor signaling pathway - Homo sapiens (human);NF-kappa B signaling pathway - Homo sapiens (human);Cytokine-cytokine receptor interaction - Homo sapiens (human);Spinal Cord Injury;Photodynamic therapy-induced N…	hsa04060	Cytokine-cytokine receptor interaction	FUNCTION: Produced by activated monocytes and neutrophils and expressed at sites of inflammation. Hematoregulatory chemokine, which, in vitro, suppresses hematopoietic progenitor cell proliferation. GRO-beta(5-73) shows a highly enhanced hematopoietic activity. {ECO:0000269|PubMed:10725737}.;	.	.	.	Inflammatory bowel disease[23128233];White blood cell count[21738479];White blood cell types[21738478];	response to molecule of bacterial origin;chemotaxis;inflammatory response;immune response;G-protein coupled receptor signaling pathway;response to lipopolysaccharide;regulation of cell proliferation;cell chemotaxis;chemokine-mediated signaling pathway;positive regulation of neutrophil chemotaxis	extracellular region;extracellular space	protein binding;chemokine activity;CXCR chemokine receptor binding	.	liver;stomach;unclassifiable (Anatomical System);	beta cell islets;smooth muscle;fetal lung;	DPP4[18275857;21314817];EPS8[21988832];PIK3R5[18624398];	EPS8[21988832];COPS5[21145461];PIK3R1[18624398];	PIK3R5[0.182];DPP4[0.743];CXCR2[0.246];PLG[0.998];CXCR1[0.172];PIK3R1[0.203];COPS5[0.010];EPS8[0.004]	0.07014	0.53339	.	.	.	0.990831	0.156922	61.2614	.	0.00141255
Ptx3	4.73932e-10	0.7025	0.637	0.425	1.3598e-05	c5	PTX3	ENSG00000163661	3	TNFAIP5	TSG-14	P26022	PTX3_HUMAN	5806	CCDS3180	NM_002852	uc003fbl.5	602492	pentraxin 3	.	.	.	Human Complement System;Lung fibrosis;Innate Immune System;Immune System;Neutrophil degranulation	.	.	FUNCTION: Plays a role in the regulation of innate resistance to pathogens, inflammatory reactions, possibly clearance of self- components and female fertility. {ECO:0000250}.;	.	.	.	.	response to yeast;inflammatory response;opsonization;neutrophil degranulation;negative regulation by host of viral exo-alpha-sialidase activity;negative regulation by host of viral glycoprotein metabolic process;innate immune response;positive regulation of nitric oxide biosynthetic process;negative regulation of viral entry into host cell;positive regulation of phagocytosis;negative regulation o…	extracellular region;extracellular space;specific granule lumen;tertiary granule lumen	complement component C1q binding;(1->3)-beta-D-glucan binding;protein binding;identical protein binding;virion binding	.	cochlea;alveolus;skin;unclassifiable (Anatomical System);kidney;uterus;pancreas;skeletal muscle;mesenchyma;islets of Langerhans;visual apparatus;vein;spleen;liver;cartilage;bone;gall bladder;brain;heart;bone marrow;lung;ovary;bladder;frontal lobe;placenta;aorta;	adipose tissue;trigeminal ganglion;smooth muscle;fetal lung;heart;	FCN1[21490156;19632990];C3[19050261];FCN2[21490156;19632990];MTNR1A[26514267];FCN3[19632990];TNFAIP6[22267482];CFH[19050261;19632990];PTX3[20363749];CFP[19632990];FGF2[22267482;20363749];	COLEC10[26186194;28514442];TRMT10B[26186194;28514442];A2M[28514442];TP53[23284306];ZNF224[28514442];CYB5D2[28514442];	FCN2[0.999];MBL2[0.999];FGF2[0.999];C1QA[0.999];CFH[0.999];PLG[0.999];FCN1[0.999];SELP[0.999];C1QC[NA];C1QB[NA];C1QA[NA];FCN3[0.999];C1QB[0.999];C1QC[0.999];FGF2[NA];TNFAIP6[NA];TNFAIP6[0.004];MTNR1A[0.004];C1R[NA];C3[NA];C1S[NA];COLEC10[0.999];TRMT10B[0.003];ITIH4[0.999]	0.51617	0.13376	.	1.04	91.21	0.570245	0.414183	74.6943	0.445246	0.0129819
Cebpb	3.91771e-65	0.679839	0.803	0.699	1.12407e-60	c1	CEBPB	ENSG00000172216	20	TCF5	LAP;CRP2;NFIL6;IL6DBP;C/EBP-beta	P17676	CEBPB_HUMAN	1051	CCDS13429	NM_001285878;NM_005194	uc002xvi.4	189965	CCAAT/enhancer binding protein beta	.	il6Pathway	IL 6 signaling pathway	TNF signaling pathway - Homo sapiens (human);Tuberculosis - Homo sapiens (human);Transcriptional misregulation in cancer - Homo sapiens (human);Folate-Alcohol and Cancer Pathway;miR-targeted genes in adipocytes - TarBase;miR-targeted genes in epithelium - TarBase;miR-targeted genes in leukocytes - TarBase;miR-targeted genes in lymphocytes - TarBase;miR-targeted genes in muscle cell - TarBase;Tran…	.	.	FUNCTION: Important transcription factor regulating the expression of genes involved in immune and inflammatory responses (PubMed:1741402, PubMed:9374525, PubMed:12048245, PubMed:18647749). Plays also a significant role in adipogenesis, as well as in the gluconeogenic pathway, liver regeneration, and hematopoiesis. The consensus recognition site is 5'- T[TG]NNGNAA[TG]-3'. Its functional capacity …	.	.	.	Inflammatory bowel disease[23128233];Gut microbiota (functional units)[27694959;27694959];Bronchodilator response in asthma[25562107];	ovarian follicle development;embryonic placenta development;regulation of transcription, DNA-templated;transcription from RNA polymerase II promoter;acute-phase response;inflammatory response;immune response;memory;neuron differentiation;positive regulation of interleukin-4 production;mammary gland epithelial cell proliferation;response to endoplasmic reticulum stress;negative regulation of T cel…	condensed chromosome, centromeric region;nuclear chromatin;nucleus;nucleoplasm;cytoplasm;nuclear matrix;CHOP-C/EBP complex	RNA polymerase II regulatory region sequence-specific DNA binding;RNA polymerase II core promoter proximal region sequence-specific DNA binding;RNA polymerase II core promoter sequence-specific DNA binding;transcriptional activator activity, RNA polymerase II core promoter proximal region sequence-specific binding;DNA binding;chromatin binding;transcription factor activity, sequence-specific DNA …	TISSUE SPECIFICITY: Expressed at low levels in the lung, kidney and spleen.;	alveolus;skin;stomach;testis;lens;unclassifiable (Anatomical System);choroid;kidney;uterus;whole body;retina;pancreas;muscle;urinary;adrenal gland;mammary gland;skeletal muscle;islets of Langerhans;cervix;fovea centralis;spleen;liver;cartilage;endometrium;bone;parathyroid;brain;blood;heart;lung;ovary;macula lutea;sympathetic chain;colon;placenta;prostate;optic nerve;	lung;liver;uterus corpus;placenta;whole blood;adrenal gland;skeletal muscle;adrenal cortex;	CEBPA[20102225];SMAD4[12202226;16959612];JUN[25609649];CEBPB[20102225];BATF3[20102225];SMAD3[12202226];CEBPD[20102225];CEBPG[20102225];HMGA1[12665574];NR3C1[25202013];ESR1[7651415];SMARCA2[15044620];RELA[19064995];BATF[20102225];NR5A1[24635384];MUC1[24043631];CARM1[20111005];DDIT3[20102225];TRIB1[17724128];TP53[16227626];ATF3[20102225];ATF4[20102225];	RB1[11596110;18628207;8552662];ATF2[16303757];GSK3B[20110283];SPI1[7594592];SMARCB1[22242598];EHMT2[18647749];BHLHE41[19029947];RORA[19324970];BRCA1[25184681];NR3C1[9817600];ELAVL1[19322201];CASP8[11684016];TRIM28[9742105];MYC[12873812];MYB[11792321];CASP1[11684016];EP300[9343424;14630807;12471036];TP63[21150337];SMARCC1[10619021;22242598];DAXX[19690170];MED26[14759369];RUNX1[8622667];MED23[14759…	CDKN2B[NA];HOMER3[0.067];EGR1[0.999];STAT6[0.999];STAT3[0.999];MYC[0.999];PRG2[0.711];CD44[0.289];MEFV[0.953];BCL2A1[0.943];HMGA1[0.999];IL1B[0.921];GABPA[0.973];IRF1[0.999];ELANE[0.901];REL[0.998];PRDM1[0.879];RB1[0.096];IL4[0.328];MXD1[0.894];SUMO1[0.999];LY96[0.012];HDAC4[0.999];TLR8[0.449];BCL2[0.978];CSF2RB[0.198];CYP3A4[0.306];CRP[0.127];CXCL8[0.506];TRAF3IP2[0.072];CR2[0.014];MMP13[0.569];…	0.98075	0.10718	.	.	.	0.907663	.	.	0.584499	0.184474
Ptx3	2.87505e-06	0.665848	0.294	0.166	0.082491	c4	PTX3	ENSG00000163661	3	TNFAIP5	TSG-14	P26022	PTX3_HUMAN	5806	CCDS3180	NM_002852	uc003fbl.5	602492	pentraxin 3	.	.	.	Human Complement System;Lung fibrosis;Innate Immune System;Immune System;Neutrophil degranulation	.	.	FUNCTION: Plays a role in the regulation of innate resistance to pathogens, inflammatory reactions, possibly clearance of self- components and female fertility. {ECO:0000250}.;	.	.	.	.	response to yeast;inflammatory response;opsonization;neutrophil degranulation;negative regulation by host of viral exo-alpha-sialidase activity;negative regulation by host of viral glycoprotein metabolic process;innate immune response;positive regulation of nitric oxide biosynthetic process;negative regulation of viral entry into host cell;positive regulation of phagocytosis;negative regulation o…	extracellular region;extracellular space;specific granule lumen;tertiary granule lumen	complement component C1q binding;(1->3)-beta-D-glucan binding;protein binding;identical protein binding;virion binding	.	cochlea;alveolus;skin;unclassifiable (Anatomical System);kidney;uterus;pancreas;skeletal muscle;mesenchyma;islets of Langerhans;visual apparatus;vein;spleen;liver;cartilage;bone;gall bladder;brain;heart;bone marrow;lung;ovary;bladder;frontal lobe;placenta;aorta;	adipose tissue;trigeminal ganglion;smooth muscle;fetal lung;heart;	FCN1[21490156;19632990];C3[19050261];FCN2[21490156;19632990];MTNR1A[26514267];FCN3[19632990];TNFAIP6[22267482];CFH[19050261;19632990];PTX3[20363749];CFP[19632990];FGF2[22267482;20363749];	COLEC10[26186194;28514442];TRMT10B[26186194;28514442];A2M[28514442];TP53[23284306];ZNF224[28514442];CYB5D2[28514442];	FCN2[0.999];MBL2[0.999];FGF2[0.999];C1QA[0.999];CFH[0.999];PLG[0.999];FCN1[0.999];SELP[0.999];C1QC[NA];C1QB[NA];C1QA[NA];FCN3[0.999];C1QB[0.999];C1QC[0.999];FGF2[NA];TNFAIP6[NA];TNFAIP6[0.004];MTNR1A[0.004];C1R[NA];C3[NA];C1S[NA];COLEC10[0.999];TRMT10B[0.003];ITIH4[0.999]	0.51617	0.13376	.	1.04	91.21	0.570245	0.414183	74.6943	0.445246	0.0129819
Hmox1	2.09177e-12	0.66568	0.733	0.488	6.00171e-08	c7	HMOX1	ENSG00000100292	22	.	bK286B10;HO-1	P09601	HMOX1_HUMAN	3162	CCDS13914	NM_002133	uc003ant.3	141250	heme oxygenase 1	.	il10Pathway	IL-10 Anti-inflammatory Signaling Pathway	Porphyrin and chlorophyll metabolism - Homo sapiens (human);HIF-1 signaling pathway - Homo sapiens (human);Mineral absorption - Homo sapiens (human);MicroRNAs in cancer - Homo sapiens (human);Hereditary Coproporphyria (HCP);Porphyria Variegata (PV);Congenital Erythropoietic Porphyria (CEP) or Gunther Disease;Acute Intermittent Porphyria;Porphyrin Metabolism;miR-targeted genes in epithelium - TarB…	hsa00860	Porphyrin and chlorophyll metabolism	FUNCTION: Heme oxygenase cleaves the heme ring at the alpha methene bridge to form biliverdin. Biliverdin is subsequently converted to bilirubin by biliverdin reductase. Under physiological conditions, the activity of heme oxygenase is highest in the spleen, where senescent erythrocytes are sequestrated and destroyed. Exhibits cytoprotective effects since excess of free heme sensitizes cells to u…	DISEASE: Heme oxygenase 1 deficiency (HMOX1D) [MIM:614034]: A disease characterized by impaired stress hematopoiesis, resulting in marked erythrocyte fragmentation and intravascular hemolysis, coagulation abnormalities, endothelial damage, and iron deposition in renal and hepatic tissues. Clinical features include persistent hemolytic anemia, asplenia, nephritis, generalized erythematous rash, gr…	614034;	[MIM:614034]Heme oxygenase 1 deficiency;	Obesity-related traits[23251661];	angiogenesis;endothelial cell proliferation;wound healing involved in inflammatory response;negative regulation of leukocyte migration;heme oxidation;cellular iron ion homeostasis;response to oxidative stress;small GTPase mediated signal transduction;excretion;regulation of blood pressure;cell death;intrinsic apoptotic signaling pathway in response to DNA damage;negative regulation of muscle cell…	extracellular space;nucleus;nucleolus;endoplasmic reticulum;endoplasmic reticulum membrane;cytosol;caveola;membrane;perinuclear region of cytoplasm	heme oxygenase (decyclizing) activity;phospholipase D activity;signal transducer activity;protein binding;enzyme binding;heme binding;protein homodimerization activity;metal ion binding	TISSUE SPECIFICITY: Expressed at higher levels in renal cancer tissue than in normal tissue (at protein level). {ECO:0000269|PubMed:20855888}.;	intestine;pharynx;tongue;cornea;skin;myocardium;stomach;testis;adrenal cortex;lens;unclassifiable (Anatomical System);choroid;kidney;uterus;pancreas;head and neck;urinary;mammary gland;skeletal muscle;islets of Langerhans;visual apparatus;iris;vein;spleen;liver;cartilage;bone;artery;brain;blood;heart;bone marrow;lung;salivary gland;ovary;lymph node;bladder;colon;placenta;aorta;prostate;breast;hyp…	ciliary ganglion;superior cervical ganglion;trigeminal ganglion;heart;	CREB3[21516116];CCDC155[25416956];POT1[21044950];ASL[21988832];TERF1[21044950];STX1A[unassigned1304];	UFD1L[18544348];TEX264[26186194;28514442];C5AR2[28514442];DERL1[22119785];CHRNA9[26186194];ELAVL1[19322201];UGT8[26186194;28514442];PSMD2[18544348];HMOX1[12500973];ASL[21988832];SLC39A8[28514442];TBC1D22B[28514442];PCDHAC2[28514442];CD97[28514442];CCDC155[25416956];CPSF1[21102410];LRRC27[28514442];SYVN1[22119785];ADAM33[28514442];HLA-C[26186194;28514442];NRG1[26186194];TERF1[21044950];CDC20B[2618…	CREB3[0.991];POT1[0.904];STX1A[0.987];TERF1[0.942];ASL[0.997];NOS1[0.939];AKT1[0.999];POR[0.999];BLVRB[0.936];UFD1[NA];PSMD2[NA];UFD1[0.784];PSMD2[0.881];CCDC155[0.604];DERL1[0.992];SYVN1[0.987];SRPRB[0.997];UGT8[0.086];TEX264[0.999];HLA-C[0.998];NRG1[0.999];DDX19B[0.922];ZSCAN20[0.380];CDC20B[0.003];CHRNA9[0.355]	0.11014	0.86226	.	-0.6	17.91	0.438909	0.59397	81.6939	0.453722	0.000641361
Col3a1	0.000383698	0.664971	0.96	0.951	1	c5	COL3A1	ENSG00000168542	2	EDS4A	.	P02461	CO3A1_HUMAN	1281	CCDS2297	NM_000090	uc002uqj.2	120180	collagen type III alpha 1 chain	.	.	.	Platelet activation - Homo sapiens (human);AGE-RAGE signaling pathway in diabetic complications - Homo sapiens (human);Protein digestion and absorption - Homo sapiens (human);Amoebiasis - Homo sapiens (human);Platelet Aggregation Inhibitor Pathway, Pharmacodynamics;miR-targeted genes in epithelium - TarBase;miR-targeted genes in muscle cell - TarBase;miRNA targets in ECM and membrane receptors;Fo…	hsa01430;hsa04510;hsa04512	Cell Communication;Focal adhesion;ECM-receptor interaction	FUNCTION: Collagen type III occurs in most soft connective tissues along with type I collagen. Involved in regulation of cortical development. Is the major ligand of ADGRG1 in the developing brain and binding to ADGRG1 inhibits neuronal migration and activates the RhoA pathway by coupling ADGRG1 to GNA13 and possibly GNA12.;	DISEASE: Ehlers-Danlos syndrome 3 (EDS3) [MIM:130020]: A connective tissue disorder characterized by hyperextensible skin, atrophic cutaneous scars due to tissue fragility and joint hyperlaxity. It is a form of Ehlers-Danlos syndrome characterized by marked joint hyperextensibility without skeletal deformity. {ECO:0000269|PubMed:7833919}. Note=The disease is caused by mutations affecting the gene…	130020;130050;	[MIM:130020]Ehlers-Danlos syndrome 3;[MIM:130050]Ehlers-Danlos syndrome 4;	Parkinson disease and lewy body pathology[25663231];	skeletal system development;cell-matrix adhesion;transforming growth factor beta receptor signaling pathway;integrin-mediated signaling pathway;heart development;aging;response to radiation;response to mechanical stimulus;peptide cross-linking;cerebral cortex development;platelet activation;extracellular matrix organization;collagen fibril organization;collagen catabolic process;response to cytok…	extracellular region;collagen type III trimer;extracellular space;endoplasmic reticulum lumen;extracellular matrix	protease binding;integrin binding;extracellular matrix structural constituent;protein binding;SMAD binding;metal ion binding;platelet-derived growth factor binding	.	tongue;smooth muscle;skin;stomach;testis;lens;unclassifiable (Anatomical System);amniotic fluid;choroid;kidney;uterus;whole body;retina;pancreas;muscle;head and neck;urinary;mammary gland;spinal cord;skeletal muscle;visual apparatus;fovea centralis;liver;cartilage;endometrium;bone;brain;heart;lung;cerebral cortex;macula lutea;colon;placenta;prostate;breast;optic nerve;medulla oblongata;	fetal thyroid;ciliary ganglion;uterus;appendix;adipose tissue;superior cervical ganglion;uterus corpus;smooth muscle;placenta;fetal liver;fetal lung;heart;	TFAP2C[24835590];LOX[21690299];AP2B1[unassigned1304];	MAG[2446864];SPARC[2745554];CAND1[21145461];MYOC[16289162];SP1[22266860];PDGFB[8900172];PDGFA[8900172];ERAL1[26186194;28514442];THBS1[3571333];	ITGB1[NA];ITGA2[NA];SPARC[0.999];TFAP2C[0.005];AP2B1[0.004];LOX[1];DDR1[0.998];MAG[0.005];CAPN1[0.063];DDR2[0.109];MYOC[0.999];HTRA1[0.999];FGF7[0.999];PCOLCE[1];THBS1[0.999];SP1[0.004];CAND1[0.074];PDGFA[0.998];PDGFB[0.981];ERAL1[0.004]	0.99739	0.87801	.	-0.23	36.34	3.52422e-12	-1.07698	7.98145	0.636128	1
Cebpb	3.05637e-97	0.661464	0.901	0.804	8.76934e-93	c0	CEBPB	ENSG00000172216	20	TCF5	LAP;CRP2;NFIL6;IL6DBP;C/EBP-beta	P17676	CEBPB_HUMAN	1051	CCDS13429	NM_001285878;NM_005194	uc002xvi.4	189965	CCAAT/enhancer binding protein beta	.	il6Pathway	IL 6 signaling pathway	TNF signaling pathway - Homo sapiens (human);Tuberculosis - Homo sapiens (human);Transcriptional misregulation in cancer - Homo sapiens (human);Folate-Alcohol and Cancer Pathway;miR-targeted genes in adipocytes - TarBase;miR-targeted genes in epithelium - TarBase;miR-targeted genes in leukocytes - TarBase;miR-targeted genes in lymphocytes - TarBase;miR-targeted genes in muscle cell - TarBase;Tran…	.	.	FUNCTION: Important transcription factor regulating the expression of genes involved in immune and inflammatory responses (PubMed:1741402, PubMed:9374525, PubMed:12048245, PubMed:18647749). Plays also a significant role in adipogenesis, as well as in the gluconeogenic pathway, liver regeneration, and hematopoiesis. The consensus recognition site is 5'- T[TG]NNGNAA[TG]-3'. Its functional capacity …	.	.	.	Inflammatory bowel disease[23128233];Gut microbiota (functional units)[27694959;27694959];Bronchodilator response in asthma[25562107];	ovarian follicle development;embryonic placenta development;regulation of transcription, DNA-templated;transcription from RNA polymerase II promoter;acute-phase response;inflammatory response;immune response;memory;neuron differentiation;positive regulation of interleukin-4 production;mammary gland epithelial cell proliferation;response to endoplasmic reticulum stress;negative regulation of T cel…	condensed chromosome, centromeric region;nuclear chromatin;nucleus;nucleoplasm;cytoplasm;nuclear matrix;CHOP-C/EBP complex	RNA polymerase II regulatory region sequence-specific DNA binding;RNA polymerase II core promoter proximal region sequence-specific DNA binding;RNA polymerase II core promoter sequence-specific DNA binding;transcriptional activator activity, RNA polymerase II core promoter proximal region sequence-specific binding;DNA binding;chromatin binding;transcription factor activity, sequence-specific DNA …	TISSUE SPECIFICITY: Expressed at low levels in the lung, kidney and spleen.;	alveolus;skin;stomach;testis;lens;unclassifiable (Anatomical System);choroid;kidney;uterus;whole body;retina;pancreas;muscle;urinary;adrenal gland;mammary gland;skeletal muscle;islets of Langerhans;cervix;fovea centralis;spleen;liver;cartilage;endometrium;bone;parathyroid;brain;blood;heart;lung;ovary;macula lutea;sympathetic chain;colon;placenta;prostate;optic nerve;	lung;liver;uterus corpus;placenta;whole blood;adrenal gland;skeletal muscle;adrenal cortex;	CEBPA[20102225];SMAD4[12202226;16959612];JUN[25609649];CEBPB[20102225];BATF3[20102225];SMAD3[12202226];CEBPD[20102225];CEBPG[20102225];HMGA1[12665574];NR3C1[25202013];ESR1[7651415];SMARCA2[15044620];RELA[19064995];BATF[20102225];NR5A1[24635384];MUC1[24043631];CARM1[20111005];DDIT3[20102225];TRIB1[17724128];TP53[16227626];ATF3[20102225];ATF4[20102225];	RB1[11596110;18628207;8552662];ATF2[16303757];GSK3B[20110283];SPI1[7594592];SMARCB1[22242598];EHMT2[18647749];BHLHE41[19029947];RORA[19324970];BRCA1[25184681];NR3C1[9817600];ELAVL1[19322201];CASP8[11684016];TRIM28[9742105];MYC[12873812];MYB[11792321];CASP1[11684016];EP300[9343424;14630807;12471036];TP63[21150337];SMARCC1[10619021;22242598];DAXX[19690170];MED26[14759369];RUNX1[8622667];MED23[14759…	CDKN2B[NA];HOMER3[0.067];EGR1[0.999];STAT6[0.999];STAT3[0.999];MYC[0.999];PRG2[0.711];CD44[0.289];MEFV[0.953];BCL2A1[0.943];HMGA1[0.999];IL1B[0.921];GABPA[0.973];IRF1[0.999];ELANE[0.901];REL[0.998];PRDM1[0.879];RB1[0.096];IL4[0.328];MXD1[0.894];SUMO1[0.999];LY96[0.012];HDAC4[0.999];TLR8[0.449];BCL2[0.978];CSF2RB[0.198];CYP3A4[0.306];CRP[0.127];CXCL8[0.506];TRAF3IP2[0.072];CR2[0.014];MMP13[0.569];…	0.98075	0.10718	.	.	.	0.907663	.	.	0.584499	0.184474
Ptx3	3.27992e-05	0.65975	0.175	0.075	0.941075	c6	PTX3	ENSG00000163661	3	TNFAIP5	TSG-14	P26022	PTX3_HUMAN	5806	CCDS3180	NM_002852	uc003fbl.5	602492	pentraxin 3	.	.	.	Human Complement System;Lung fibrosis;Innate Immune System;Immune System;Neutrophil degranulation	.	.	FUNCTION: Plays a role in the regulation of innate resistance to pathogens, inflammatory reactions, possibly clearance of self- components and female fertility. {ECO:0000250}.;	.	.	.	.	response to yeast;inflammatory response;opsonization;neutrophil degranulation;negative regulation by host of viral exo-alpha-sialidase activity;negative regulation by host of viral glycoprotein metabolic process;innate immune response;positive regulation of nitric oxide biosynthetic process;negative regulation of viral entry into host cell;positive regulation of phagocytosis;negative regulation o…	extracellular region;extracellular space;specific granule lumen;tertiary granule lumen	complement component C1q binding;(1->3)-beta-D-glucan binding;protein binding;identical protein binding;virion binding	.	cochlea;alveolus;skin;unclassifiable (Anatomical System);kidney;uterus;pancreas;skeletal muscle;mesenchyma;islets of Langerhans;visual apparatus;vein;spleen;liver;cartilage;bone;gall bladder;brain;heart;bone marrow;lung;ovary;bladder;frontal lobe;placenta;aorta;	adipose tissue;trigeminal ganglion;smooth muscle;fetal lung;heart;	FCN1[21490156;19632990];C3[19050261];FCN2[21490156;19632990];MTNR1A[26514267];FCN3[19632990];TNFAIP6[22267482];CFH[19050261;19632990];PTX3[20363749];CFP[19632990];FGF2[22267482;20363749];	COLEC10[26186194;28514442];TRMT10B[26186194;28514442];A2M[28514442];TP53[23284306];ZNF224[28514442];CYB5D2[28514442];	FCN2[0.999];MBL2[0.999];FGF2[0.999];C1QA[0.999];CFH[0.999];PLG[0.999];FCN1[0.999];SELP[0.999];C1QC[NA];C1QB[NA];C1QA[NA];FCN3[0.999];C1QB[0.999];C1QC[0.999];FGF2[NA];TNFAIP6[NA];TNFAIP6[0.004];MTNR1A[0.004];C1R[NA];C3[NA];C1S[NA];COLEC10[0.999];TRMT10B[0.003];ITIH4[0.999]	0.51617	0.13376	.	1.04	91.21	0.570245	0.414183	74.6943	0.445246	0.0129819
Ier5	4.41198e-13	0.658799	0.583	0.416	1.26588e-08	c3	IER5	ENSG00000162783	1	.	.	Q5VY09	IER5_HUMAN	51278	CCDS1343	NM_016545	uc001got.5	607177	immediate early response 5	.	.	.	.	.	.	FUNCTION: Plays a role as a transcription factor (PubMed:22132193, PubMed:25355627). Mediates positive transcriptional regulation of several chaperone genes during the heat shock response in a HSF1- dependent manner (PubMed:25355627, PubMed:25816751). Mediates negative transcriptional regulation of CDC25B expression (PubMed:22132193). Plays a role in the dephosphorylation of the heat shock factor…	.	.	.	.	transcription, DNA-templated;cellular response to heat;regulation of cell proliferation;positive regulation of transcription from RNA polymerase II promoter;positive regulation of cellular response to heat	protein phosphatase type 2A complex;nucleus;cytoplasm	protein binding;identical protein binding	TISSUE SPECIFICITY: Expressed in acute myeloid leukemia (AML) cells. {ECO:0000269|PubMed:22132193}.;	.	.	PPP2CA[26496226];RPS6KB1[26496226];PPP2R2C[28330616];PPP2R2B[19156129;28330616];PPP2R1A[28330616];MINK1[25816751;26496226];HSF1[25816751;26496226];PPP2R2D[28330616];PPP2R2A[28330616];IER5[26496226];	XPO1[26673895];PPP2R2C[26186194;28514442];PPP2R2B[19156129];PPP2R2D[28514442];AICDA[23277564];	RPS6KB1[0.003];MTCL1[NA];MYO9A[NA];CCT6A[NA];PPP2R1A[NA];CCT4[NA];SERTAD4[NA];CCT2[NA];CCT8[NA];SKA2[NA];PPP2R2B[NA];PPP2CB[NA];SKA1[NA];SKA3[NA];CCT3[NA];ZBTB21[NA];CDCA4[NA];CCT7[NA];CCT5[NA];TCP1[NA];CAPZB[NA];BAG2[NA];PPP2CA[NA];PPP2R1B[NA];DYNLL1[NA];HSF1[0.003];MINK1[NA];HSF1[NA];MINK1[0.003];PPP2CA[0.003];PPP2R2B[0.004];AICDA[0.004];PPP2R2C[0.003];XPO1[0.003]	0.07907	0.10373	.	.	.	0.297227	0.24111	66.0261	0.400162	0.666268
Cebpb	6.99201e-20	0.656047	0.901	0.778	2.00615e-15	c4	CEBPB	ENSG00000172216	20	TCF5	LAP;CRP2;NFIL6;IL6DBP;C/EBP-beta	P17676	CEBPB_HUMAN	1051	CCDS13429	NM_001285878;NM_005194	uc002xvi.4	189965	CCAAT/enhancer binding protein beta	.	il6Pathway	IL 6 signaling pathway	TNF signaling pathway - Homo sapiens (human);Tuberculosis - Homo sapiens (human);Transcriptional misregulation in cancer - Homo sapiens (human);Folate-Alcohol and Cancer Pathway;miR-targeted genes in adipocytes - TarBase;miR-targeted genes in epithelium - TarBase;miR-targeted genes in leukocytes - TarBase;miR-targeted genes in lymphocytes - TarBase;miR-targeted genes in muscle cell - TarBase;Tran…	.	.	FUNCTION: Important transcription factor regulating the expression of genes involved in immune and inflammatory responses (PubMed:1741402, PubMed:9374525, PubMed:12048245, PubMed:18647749). Plays also a significant role in adipogenesis, as well as in the gluconeogenic pathway, liver regeneration, and hematopoiesis. The consensus recognition site is 5'- T[TG]NNGNAA[TG]-3'. Its functional capacity …	.	.	.	Inflammatory bowel disease[23128233];Gut microbiota (functional units)[27694959;27694959];Bronchodilator response in asthma[25562107];	ovarian follicle development;embryonic placenta development;regulation of transcription, DNA-templated;transcription from RNA polymerase II promoter;acute-phase response;inflammatory response;immune response;memory;neuron differentiation;positive regulation of interleukin-4 production;mammary gland epithelial cell proliferation;response to endoplasmic reticulum stress;negative regulation of T cel…	condensed chromosome, centromeric region;nuclear chromatin;nucleus;nucleoplasm;cytoplasm;nuclear matrix;CHOP-C/EBP complex	RNA polymerase II regulatory region sequence-specific DNA binding;RNA polymerase II core promoter proximal region sequence-specific DNA binding;RNA polymerase II core promoter sequence-specific DNA binding;transcriptional activator activity, RNA polymerase II core promoter proximal region sequence-specific binding;DNA binding;chromatin binding;transcription factor activity, sequence-specific DNA …	TISSUE SPECIFICITY: Expressed at low levels in the lung, kidney and spleen.;	alveolus;skin;stomach;testis;lens;unclassifiable (Anatomical System);choroid;kidney;uterus;whole body;retina;pancreas;muscle;urinary;adrenal gland;mammary gland;skeletal muscle;islets of Langerhans;cervix;fovea centralis;spleen;liver;cartilage;endometrium;bone;parathyroid;brain;blood;heart;lung;ovary;macula lutea;sympathetic chain;colon;placenta;prostate;optic nerve;	lung;liver;uterus corpus;placenta;whole blood;adrenal gland;skeletal muscle;adrenal cortex;	CEBPA[20102225];SMAD4[12202226;16959612];JUN[25609649];CEBPB[20102225];BATF3[20102225];SMAD3[12202226];CEBPD[20102225];CEBPG[20102225];HMGA1[12665574];NR3C1[25202013];ESR1[7651415];SMARCA2[15044620];RELA[19064995];BATF[20102225];NR5A1[24635384];MUC1[24043631];CARM1[20111005];DDIT3[20102225];TRIB1[17724128];TP53[16227626];ATF3[20102225];ATF4[20102225];	RB1[11596110;18628207;8552662];ATF2[16303757];GSK3B[20110283];SPI1[7594592];SMARCB1[22242598];EHMT2[18647749];BHLHE41[19029947];RORA[19324970];BRCA1[25184681];NR3C1[9817600];ELAVL1[19322201];CASP8[11684016];TRIM28[9742105];MYC[12873812];MYB[11792321];CASP1[11684016];EP300[9343424;14630807;12471036];TP63[21150337];SMARCC1[10619021;22242598];DAXX[19690170];MED26[14759369];RUNX1[8622667];MED23[14759…	CDKN2B[NA];HOMER3[0.067];EGR1[0.999];STAT6[0.999];STAT3[0.999];MYC[0.999];PRG2[0.711];CD44[0.289];MEFV[0.953];BCL2A1[0.943];HMGA1[0.999];IL1B[0.921];GABPA[0.973];IRF1[0.999];ELANE[0.901];REL[0.998];PRDM1[0.879];RB1[0.096];IL4[0.328];MXD1[0.894];SUMO1[0.999];LY96[0.012];HDAC4[0.999];TLR8[0.449];BCL2[0.978];CSF2RB[0.198];CYP3A4[0.306];CRP[0.127];CXCL8[0.506];TRAF3IP2[0.072];CR2[0.014];MMP13[0.569];…	0.98075	0.10718	.	.	.	0.907663	.	.	0.584499	0.184474
Ctsk	1.48149e-08	0.654044	0.412	0.218	0.000425069	c5	CTSK	ENSG00000143387	1	CTSO2;CTSO;PYCD	PKND	P43235	CATK_HUMAN	1513	CCDS969	NM_000396	uc001evp.3	601105	cathepsin K	.	.	.	Lysosome - Homo sapiens (human);Toll-like receptor signaling pathway - Homo sapiens (human);Rheumatoid arthritis - Homo sapiens (human);Osteoclast differentiation - Homo sapiens (human);Apoptosis - Homo sapiens (human);Osteoclast Signaling;RANKL-RANK (Receptor activator of NFKB (ligand)) Signaling Pathway;Degradation of the extracellular matrix;Extracellular matrix organization;MHC class II antig…	.	.	FUNCTION: Closely involved in osteoclastic bone resorption and may participate partially in the disorder of bone remodeling. Displays potent endoprotease activity against fibrinogen at acid pH. May play an important role in extracellular matrix degradation.;	.	265800;	.	Melanoma[21983785];Rhegmatogenous retinal detachment[23585552];Congenital left-sided heart lesions[26965164];	intramembranous ossification;toll-like receptor signaling pathway;proteolysis;extracellular matrix disassembly;collagen catabolic process;bone resorption;regulation of keratinocyte differentiation;proteolysis involved in cellular protein catabolic process;regulation of autophagy of mitochondrion;positive regulation of protein targeting to mitochondrion	extracellular region;extracellular space;nucleoplasm;lysosome;endolysosome lumen;lysosomal lumen;intracellular membrane-bounded organelle	fibronectin binding;cysteine-type endopeptidase activity;serine-type endopeptidase activity;protein binding;collagen binding;cysteine-type peptidase activity;proteoglycan binding	TISSUE SPECIFICITY: Predominantly expressed in osteoclasts (bones).;	cochlea;thymus;intestine;pharynx;epididymis;cornea;smooth muscle;skin;stomach;testis;lens;unclassifiable (Anatomical System);choroid;kidney;uterus;whole body;retina;pancreas;head and neck;urinary;mammary gland;islets of Langerhans;visual apparatus;tonsil;fovea centralis;spleen;liver;peripheral nerve;cartilage;endometrium;bone;germinal center;parathyroid;brain;blood;heart;lung;salivary gland;ovary…	ciliary ganglion;appendix;dorsal root ganglion;atrioventricular node;adipose tissue;superior cervical ganglion;uterus corpus;skin;trigeminal ganglion;	FGFR3[16169070];	SERPINB3[9548757];ERBB2IP[26186194;28514442];CTSL[28514442];LIG4[22990118];ARID4B[26186194;28514442];CTSV[26186194;28514442];FGFR3[16169070];C18orf25[26186194;28514442];	NFATC1[0.861];SPI1[0.802];RARRES2[0.986];FGFR3[0.772];KNG1[0.996];SERPINB13[0.965];SPARC[0.999];SERPINB3[0.968];LIG4[0.184];ARID4B[0.003];ERBIN[0.635];CTSV[0.991];C18orf25[0.003];COL1A2[0.999]	0.31764	0.0995	recessive	-0.34	30.07	0.609595	-0.146426	40.2205	0.601177	0.000135211
Cebpb	7.77604e-12	0.651822	0.794	0.633	2.2311e-07	c6	CEBPB	ENSG00000172216	20	TCF5	LAP;CRP2;NFIL6;IL6DBP;C/EBP-beta	P17676	CEBPB_HUMAN	1051	CCDS13429	NM_001285878;NM_005194	uc002xvi.4	189965	CCAAT/enhancer binding protein beta	.	il6Pathway	IL 6 signaling pathway	TNF signaling pathway - Homo sapiens (human);Tuberculosis - Homo sapiens (human);Transcriptional misregulation in cancer - Homo sapiens (human);Folate-Alcohol and Cancer Pathway;miR-targeted genes in adipocytes - TarBase;miR-targeted genes in epithelium - TarBase;miR-targeted genes in leukocytes - TarBase;miR-targeted genes in lymphocytes - TarBase;miR-targeted genes in muscle cell - TarBase;Tran…	.	.	FUNCTION: Important transcription factor regulating the expression of genes involved in immune and inflammatory responses (PubMed:1741402, PubMed:9374525, PubMed:12048245, PubMed:18647749). Plays also a significant role in adipogenesis, as well as in the gluconeogenic pathway, liver regeneration, and hematopoiesis. The consensus recognition site is 5'- T[TG]NNGNAA[TG]-3'. Its functional capacity …	.	.	.	Inflammatory bowel disease[23128233];Gut microbiota (functional units)[27694959;27694959];Bronchodilator response in asthma[25562107];	ovarian follicle development;embryonic placenta development;regulation of transcription, DNA-templated;transcription from RNA polymerase II promoter;acute-phase response;inflammatory response;immune response;memory;neuron differentiation;positive regulation of interleukin-4 production;mammary gland epithelial cell proliferation;response to endoplasmic reticulum stress;negative regulation of T cel…	condensed chromosome, centromeric region;nuclear chromatin;nucleus;nucleoplasm;cytoplasm;nuclear matrix;CHOP-C/EBP complex	RNA polymerase II regulatory region sequence-specific DNA binding;RNA polymerase II core promoter proximal region sequence-specific DNA binding;RNA polymerase II core promoter sequence-specific DNA binding;transcriptional activator activity, RNA polymerase II core promoter proximal region sequence-specific binding;DNA binding;chromatin binding;transcription factor activity, sequence-specific DNA …	TISSUE SPECIFICITY: Expressed at low levels in the lung, kidney and spleen.;	alveolus;skin;stomach;testis;lens;unclassifiable (Anatomical System);choroid;kidney;uterus;whole body;retina;pancreas;muscle;urinary;adrenal gland;mammary gland;skeletal muscle;islets of Langerhans;cervix;fovea centralis;spleen;liver;cartilage;endometrium;bone;parathyroid;brain;blood;heart;lung;ovary;macula lutea;sympathetic chain;colon;placenta;prostate;optic nerve;	lung;liver;uterus corpus;placenta;whole blood;adrenal gland;skeletal muscle;adrenal cortex;	CEBPA[20102225];SMAD4[12202226;16959612];JUN[25609649];CEBPB[20102225];BATF3[20102225];SMAD3[12202226];CEBPD[20102225];CEBPG[20102225];HMGA1[12665574];NR3C1[25202013];ESR1[7651415];SMARCA2[15044620];RELA[19064995];BATF[20102225];NR5A1[24635384];MUC1[24043631];CARM1[20111005];DDIT3[20102225];TRIB1[17724128];TP53[16227626];ATF3[20102225];ATF4[20102225];	RB1[11596110;18628207;8552662];ATF2[16303757];GSK3B[20110283];SPI1[7594592];SMARCB1[22242598];EHMT2[18647749];BHLHE41[19029947];RORA[19324970];BRCA1[25184681];NR3C1[9817600];ELAVL1[19322201];CASP8[11684016];TRIM28[9742105];MYC[12873812];MYB[11792321];CASP1[11684016];EP300[9343424;14630807;12471036];TP63[21150337];SMARCC1[10619021;22242598];DAXX[19690170];MED26[14759369];RUNX1[8622667];MED23[14759…	CDKN2B[NA];HOMER3[0.067];EGR1[0.999];STAT6[0.999];STAT3[0.999];MYC[0.999];PRG2[0.711];CD44[0.289];MEFV[0.953];BCL2A1[0.943];HMGA1[0.999];IL1B[0.921];GABPA[0.973];IRF1[0.999];ELANE[0.901];REL[0.998];PRDM1[0.879];RB1[0.096];IL4[0.328];MXD1[0.894];SUMO1[0.999];LY96[0.012];HDAC4[0.999];TLR8[0.449];BCL2[0.978];CSF2RB[0.198];CYP3A4[0.306];CRP[0.127];CXCL8[0.506];TRAF3IP2[0.072];CR2[0.014];MMP13[0.569];…	0.98075	0.10718	.	.	.	0.907663	.	.	0.584499	0.184474
Cebpb	1.50735e-14	0.650704	0.896	0.768	4.32488e-10	c7	CEBPB	ENSG00000172216	20	TCF5	LAP;CRP2;NFIL6;IL6DBP;C/EBP-beta	P17676	CEBPB_HUMAN	1051	CCDS13429	NM_001285878;NM_005194	uc002xvi.4	189965	CCAAT/enhancer binding protein beta	.	il6Pathway	IL 6 signaling pathway	TNF signaling pathway - Homo sapiens (human);Tuberculosis - Homo sapiens (human);Transcriptional misregulation in cancer - Homo sapiens (human);Folate-Alcohol and Cancer Pathway;miR-targeted genes in adipocytes - TarBase;miR-targeted genes in epithelium - TarBase;miR-targeted genes in leukocytes - TarBase;miR-targeted genes in lymphocytes - TarBase;miR-targeted genes in muscle cell - TarBase;Tran…	.	.	FUNCTION: Important transcription factor regulating the expression of genes involved in immune and inflammatory responses (PubMed:1741402, PubMed:9374525, PubMed:12048245, PubMed:18647749). Plays also a significant role in adipogenesis, as well as in the gluconeogenic pathway, liver regeneration, and hematopoiesis. The consensus recognition site is 5'- T[TG]NNGNAA[TG]-3'. Its functional capacity …	.	.	.	Inflammatory bowel disease[23128233];Gut microbiota (functional units)[27694959;27694959];Bronchodilator response in asthma[25562107];	ovarian follicle development;embryonic placenta development;regulation of transcription, DNA-templated;transcription from RNA polymerase II promoter;acute-phase response;inflammatory response;immune response;memory;neuron differentiation;positive regulation of interleukin-4 production;mammary gland epithelial cell proliferation;response to endoplasmic reticulum stress;negative regulation of T cel…	condensed chromosome, centromeric region;nuclear chromatin;nucleus;nucleoplasm;cytoplasm;nuclear matrix;CHOP-C/EBP complex	RNA polymerase II regulatory region sequence-specific DNA binding;RNA polymerase II core promoter proximal region sequence-specific DNA binding;RNA polymerase II core promoter sequence-specific DNA binding;transcriptional activator activity, RNA polymerase II core promoter proximal region sequence-specific binding;DNA binding;chromatin binding;transcription factor activity, sequence-specific DNA …	TISSUE SPECIFICITY: Expressed at low levels in the lung, kidney and spleen.;	alveolus;skin;stomach;testis;lens;unclassifiable (Anatomical System);choroid;kidney;uterus;whole body;retina;pancreas;muscle;urinary;adrenal gland;mammary gland;skeletal muscle;islets of Langerhans;cervix;fovea centralis;spleen;liver;cartilage;endometrium;bone;parathyroid;brain;blood;heart;lung;ovary;macula lutea;sympathetic chain;colon;placenta;prostate;optic nerve;	lung;liver;uterus corpus;placenta;whole blood;adrenal gland;skeletal muscle;adrenal cortex;	CEBPA[20102225];SMAD4[12202226;16959612];JUN[25609649];CEBPB[20102225];BATF3[20102225];SMAD3[12202226];CEBPD[20102225];CEBPG[20102225];HMGA1[12665574];NR3C1[25202013];ESR1[7651415];SMARCA2[15044620];RELA[19064995];BATF[20102225];NR5A1[24635384];MUC1[24043631];CARM1[20111005];DDIT3[20102225];TRIB1[17724128];TP53[16227626];ATF3[20102225];ATF4[20102225];	RB1[11596110;18628207;8552662];ATF2[16303757];GSK3B[20110283];SPI1[7594592];SMARCB1[22242598];EHMT2[18647749];BHLHE41[19029947];RORA[19324970];BRCA1[25184681];NR3C1[9817600];ELAVL1[19322201];CASP8[11684016];TRIM28[9742105];MYC[12873812];MYB[11792321];CASP1[11684016];EP300[9343424;14630807;12471036];TP63[21150337];SMARCC1[10619021;22242598];DAXX[19690170];MED26[14759369];RUNX1[8622667];MED23[14759…	CDKN2B[NA];HOMER3[0.067];EGR1[0.999];STAT6[0.999];STAT3[0.999];MYC[0.999];PRG2[0.711];CD44[0.289];MEFV[0.953];BCL2A1[0.943];HMGA1[0.999];IL1B[0.921];GABPA[0.973];IRF1[0.999];ELANE[0.901];REL[0.998];PRDM1[0.879];RB1[0.096];IL4[0.328];MXD1[0.894];SUMO1[0.999];LY96[0.012];HDAC4[0.999];TLR8[0.449];BCL2[0.978];CSF2RB[0.198];CYP3A4[0.306];CRP[0.127];CXCL8[0.506];TRAF3IP2[0.072];CR2[0.014];MMP13[0.569];…	0.98075	0.10718	.	.	.	0.907663	.	.	0.584499	0.184474
Maff	2.42539e-07	0.634919	0.452	0.287	0.00695893	c8	MAFF	ENSG00000185022	22	.	hMafF	Q9ULX9	MAFF_HUMAN	23764	CCDS13968;CCDS54528	NM_001161572	uc003avc.4	604877	MAF bZIP transcription factor F	.	arenrf2Pathway	Oxidative Stress Induced Gene Expression Via Nrf2	Tacrolimus/Cyclosporine Pathway, Pharmacodynamics;Nuclear Receptors Meta-Pathway;NRF2 pathway;Myometrial Relaxation and Contraction Pathways;oxidative stress induced gene expression via nrf2;Hemostasis;Factors involved in megakaryocyte development and platelet production	.	.	FUNCTION: Interacts with the upstream promoter region of the oxytocin receptor gene. May be a transcriptional enhancer in the up-regulation of the oxytocin receptor gene at parturition. Since it lacks a putative transactivation domain, it may behave as a transcriptional repressor when it dimerize among himself. May also serve as a transcriptional activator by dimerizing with other (usually larger…	.	.	.	.	in utero embryonic development;transcription from RNA polymerase II promoter;parturition;blood coagulation;skeletal muscle cell differentiation;regulation of epidermal cell differentiation;positive regulation of transcription from RNA polymerase II promoter	nucleus;nucleoplasm;mitochondrion	transcriptional activator activity, RNA polymerase II transcription regulatory region sequence-specific binding;sequence-specific DNA binding	TISSUE SPECIFICITY: Expressed in the term myometrium and kidney.;	cervix;spleen;smooth muscle;skin;stomach;testis;brain;unclassifiable (Anatomical System);bone marrow;lung;larynx;ovary;thyroid;retina;pancreas;head and neck;placenta;mammary gland;skeletal muscle;breast;visual apparatus;	lung;ciliary ganglion;trigeminal ganglion;placenta;adrenal cortex;	MAFIP[21988832];JUN[25609649];PSAP[16169070];OVOL1[21988832];BACH1[26496610];	HDAC5[20211142];MAFIP[21988832];CALCOCO1[26186194;28514442];CCDC67[26186194;28514442];MIS12[26186194;28514442];NRF1[12490281];HOXD12[11036080];NR3C1[20211142];BACH1[23661758;26186194;26496610;28514442];BACH2[23661758;26186194;28514442];NFIL3[23661758];LDOC1L[26186194;28514442];PSAP[16169070];GIT1[26186194;28514442];GTF2A1L[20211142];BATF2[23661758];NEK9[26186194;28514442];GIT2[26186194;28514442];…	MAFG[NA];PPHLN1[NA];BACH1[NA];TAF4B[NA];HMMR[NA];DDX39B[NA];KIAA1429[NA];PABPN1[NA];FAM83D[NA];PLRG1[NA];MAFK[NA];PSAP[0.959];OVOL1[0.887];NFE2L1[0.975];PRRX1[0.970];HOXD12[0.999];NFE2[0.999];NRF1[0.886];NFE2L2[0.984];NR3C1[0.977];PPARG[0.984];HDAC5[0.990];GTF2A1L[0.999];BACH2[0.964];BACH1[0.892];NFE2L3[0.972];MAFG[0.999];BATF3[0.970];BATF2[0.962];ATF3[0.999];FOS[0.999];NFIL3[0.970];DDIT3[0.999];…	0.25853	0.16061	.	.	.	0.993618	.	.	0.590484	0.0422011
Fgl2	9.78104e-35	0.634379	0.417	0.269	2.80638e-30	c0	FGL2	ENSG00000127951	7	.	pT49;T49	Q14314	FGL2_HUMAN	10875	CCDS5591	NM_006682	uc003ugb.4	605351	fibrinogen like 2	.	.	.	Innate Immune System;Immune System;Neutrophil degranulation	.	.	FUNCTION: May play a role in physiologic lymphocyte functions at mucosal sites.;	.	.	.	.	proteolysis;neutrophil degranulation	extracellular region;fibrinogen complex;extracellular exosome;ficolin-1-rich granule lumen	peptidase activity	TISSUE SPECIFICITY: Constitutively expressed in cytotoxic T-cells.;	skin;stomach;testis;adrenal cortex;pineal gland;unclassifiable (Anatomical System);kidney;uterus;retina;pancreas;head and neck;adrenal gland;visual apparatus;iris;spleen;liver;artery;germinal center;parathyroid;brain;blood;heart;bone marrow;lung;cerebral cortex;thyroid;frontal lobe;colon;placenta;aorta;prostate;nasopharynx;breast;	ciliary ganglion;superior cervical ganglion;trigeminal ganglion;whole blood;	.	CYLD[26186194;28514442];FUT8[26186194;28514442];GNPDA1[26186194;28514442];ZNF282[26186194;28514442];SPATA2[26186194;28514442];MTFR1[26186194;28514442];ITPR3[26186194;28514442];PCNT[26186194;28514442];KIF7[26186194;28514442];CDK5RAP2[26186194;28514442];SSFA2[26186194;28514442];	GNPDA1[0.003];PCNT[0.087];MTFR1[0.003];CDK5RAP2[0.034];SPATA2[0.003];ITPR3[0.004];KIF7[0.004];CYLD[0.098];ZNF282[0.004];FUT8[0.004];SSFA2[0.003]	0.17333	0.32083	.	-0.07	48.35	0.151422	-0.403848	26.0767	0.489601	0.0949977
Cebpb	1.13351e-78	0.621848	0.894	0.771	3.25227e-74	c2	CEBPB	ENSG00000172216	20	TCF5	LAP;CRP2;NFIL6;IL6DBP;C/EBP-beta	P17676	CEBPB_HUMAN	1051	CCDS13429	NM_001285878;NM_005194	uc002xvi.4	189965	CCAAT/enhancer binding protein beta	.	il6Pathway	IL 6 signaling pathway	TNF signaling pathway - Homo sapiens (human);Tuberculosis - Homo sapiens (human);Transcriptional misregulation in cancer - Homo sapiens (human);Folate-Alcohol and Cancer Pathway;miR-targeted genes in adipocytes - TarBase;miR-targeted genes in epithelium - TarBase;miR-targeted genes in leukocytes - TarBase;miR-targeted genes in lymphocytes - TarBase;miR-targeted genes in muscle cell - TarBase;Tran…	.	.	FUNCTION: Important transcription factor regulating the expression of genes involved in immune and inflammatory responses (PubMed:1741402, PubMed:9374525, PubMed:12048245, PubMed:18647749). Plays also a significant role in adipogenesis, as well as in the gluconeogenic pathway, liver regeneration, and hematopoiesis. The consensus recognition site is 5'- T[TG]NNGNAA[TG]-3'. Its functional capacity …	.	.	.	Inflammatory bowel disease[23128233];Gut microbiota (functional units)[27694959;27694959];Bronchodilator response in asthma[25562107];	ovarian follicle development;embryonic placenta development;regulation of transcription, DNA-templated;transcription from RNA polymerase II promoter;acute-phase response;inflammatory response;immune response;memory;neuron differentiation;positive regulation of interleukin-4 production;mammary gland epithelial cell proliferation;response to endoplasmic reticulum stress;negative regulation of T cel…	condensed chromosome, centromeric region;nuclear chromatin;nucleus;nucleoplasm;cytoplasm;nuclear matrix;CHOP-C/EBP complex	RNA polymerase II regulatory region sequence-specific DNA binding;RNA polymerase II core promoter proximal region sequence-specific DNA binding;RNA polymerase II core promoter sequence-specific DNA binding;transcriptional activator activity, RNA polymerase II core promoter proximal region sequence-specific binding;DNA binding;chromatin binding;transcription factor activity, sequence-specific DNA …	TISSUE SPECIFICITY: Expressed at low levels in the lung, kidney and spleen.;	alveolus;skin;stomach;testis;lens;unclassifiable (Anatomical System);choroid;kidney;uterus;whole body;retina;pancreas;muscle;urinary;adrenal gland;mammary gland;skeletal muscle;islets of Langerhans;cervix;fovea centralis;spleen;liver;cartilage;endometrium;bone;parathyroid;brain;blood;heart;lung;ovary;macula lutea;sympathetic chain;colon;placenta;prostate;optic nerve;	lung;liver;uterus corpus;placenta;whole blood;adrenal gland;skeletal muscle;adrenal cortex;	CEBPA[20102225];SMAD4[12202226;16959612];JUN[25609649];CEBPB[20102225];BATF3[20102225];SMAD3[12202226];CEBPD[20102225];CEBPG[20102225];HMGA1[12665574];NR3C1[25202013];ESR1[7651415];SMARCA2[15044620];RELA[19064995];BATF[20102225];NR5A1[24635384];MUC1[24043631];CARM1[20111005];DDIT3[20102225];TRIB1[17724128];TP53[16227626];ATF3[20102225];ATF4[20102225];	RB1[11596110;18628207;8552662];ATF2[16303757];GSK3B[20110283];SPI1[7594592];SMARCB1[22242598];EHMT2[18647749];BHLHE41[19029947];RORA[19324970];BRCA1[25184681];NR3C1[9817600];ELAVL1[19322201];CASP8[11684016];TRIM28[9742105];MYC[12873812];MYB[11792321];CASP1[11684016];EP300[9343424;14630807;12471036];TP63[21150337];SMARCC1[10619021;22242598];DAXX[19690170];MED26[14759369];RUNX1[8622667];MED23[14759…	CDKN2B[NA];HOMER3[0.067];EGR1[0.999];STAT6[0.999];STAT3[0.999];MYC[0.999];PRG2[0.711];CD44[0.289];MEFV[0.953];BCL2A1[0.943];HMGA1[0.999];IL1B[0.921];GABPA[0.973];IRF1[0.999];ELANE[0.901];REL[0.998];PRDM1[0.879];RB1[0.096];IL4[0.328];MXD1[0.894];SUMO1[0.999];LY96[0.012];HDAC4[0.999];TLR8[0.449];BCL2[0.978];CSF2RB[0.198];CYP3A4[0.306];CRP[0.127];CXCL8[0.506];TRAF3IP2[0.072];CR2[0.014];MMP13[0.569];…	0.98075	0.10718	.	.	.	0.907663	.	.	0.584499	0.184474
Fn1	1.85551e-31	0.61956	0.971	0.916	5.32383e-27	c5	FN1	ENSG00000115414	2	.	MSF;CIG;LETS;GFND2;FINC	P02751	FINC_HUMAN	2335	CCDS2399;CCDS2400;CCDS42813;CCDS42814;CCDS46510;CCDS46512;CCDS77522;CCDS77523;CCDS77525;CCDS77526	NM_212476;NM_001306129	uc002vfa.4	135600	fibronectin 1	.	.	.	PI3K-Akt signaling pathway - Homo sapiens (human);ECM-receptor interaction - Homo sapiens (human);Focal adhesion - Homo sapiens (human);AGE-RAGE signaling pathway in diabetic complications - Homo sapiens (human);Small cell lung cancer - Homo sapiens (human);Amoebiasis - Homo sapiens (human);Regulation of actin cytoskeleton - Homo sapiens (human);Bacterial invasion of epithelial cells - Homo sapie…	hsa01430;hsa04510;hsa04512;hsa04810;hsa05222	Cell Communication;Focal adhesion;ECM-receptor interaction;Regulation of actin cytoskeleton;Small cell lung cancer	FUNCTION: Fibronectins bind cell surfaces and various compounds including collagen, fibrin, heparin, DNA, and actin. Fibronectins are involved in cell adhesion, cell motility, opsonization, wound healing, and maintenance of cell shape. Involved in osteoblast compaction through the fibronectin fibrillogenesis cell-mediated matrix assembly process, essential for osteoblast mineralization. Participa…	DISEASE: Glomerulopathy with fibronectin deposits 2 (GFND2) [MIM:601894]: Genetically heterogeneous autosomal dominant disorder characterized clinically by proteinuria, microscopic hematuria, and hypertension that leads to end-stage renal failure in the second to fifth decade of life. {ECO:0000269|PubMed:18268355}. Note=The disease is caused by mutations affecting the gene represented in this ent…	601894;	[MIM:601894]Glomerulopathy with fibronectin deposits 2 [dominant?];	Cholesterol, total[26780889];LDL cholesterol[24097068];	angiogenesis;regulation of protein phosphorylation;platelet degranulation;acute-phase response;cell-substrate junction assembly;cell adhesion;calcium-independent cell-matrix adhesion;positive regulation of cell proliferation;regulation of cell shape;response to wounding;positive regulation of gene expression;positive regulation of peptidase activity;peptide cross-linking;extracellular matrix disa…	extracellular region;fibrinogen complex;proteinaceous extracellular matrix;basal lamina;extracellular space;endoplasmic reticulum lumen;endoplasmic reticulum-Golgi intermediate compartment;apical plasma membrane;extracellular matrix;platelet alpha granule lumen;extracellular exosome;blood microparticle	protease binding;receptor binding;integrin binding;protein binding;collagen binding;protein C-terminus binding;heparin binding;peptidase activator activity;enzyme binding;identical protein binding;chaperone binding;disordered domain specific binding	TISSUE SPECIFICITY: Plasma FN (soluble dimeric form) is secreted by hepatocytes. Cellular FN (dimeric or cross-linked multimeric forms), made by fibroblasts, epithelial and other cell types, is deposited as fibrils in the extracellular matrix. Ugl-Y1, Ugl-Y2 and Ugl-Y3 are found in urine. {ECO:0000269|PubMed:17614963, ECO:0000269|PubMed:3584091}.;	cochlea;epididymis;tongue;cornea;alveolus;skin;lens;unclassifiable (Anatomical System);amniotic fluid;choroid;uterus;retina;pancreas;head and neck;mammary gland;spinal cord;skeletal muscle;islets of Langerhans;visual apparatus;fovea centralis;vein;liver;cartilage;bone;brain;heart;bone marrow;trabecular meshwork;lung;ovary;thyroid;macula lutea;frontal lobe;colon;placenta;aorta;prostate;breast;opti…	ciliary ganglion;olfactory bulb;trachea;liver;adipose tissue;trigeminal ganglion;smooth muscle;superior cervical ganglion;fetal lung;fetal liver;heart;lung;dorsal root ganglion;placenta;	RPL4[19738201];RPL5[19738201];RNH1[19738201];TFRC[19738201];RPL31[19738201];ATP5C1[19738201];ENO1[19738201];RPL8[19738201];RPL6[19738201];RPL7[19738201];LSM12[19738201];MYC[21150319];RPL36[19738201];RPL35[19738201];VPS35[19738201];DDX18[19738201];GSTK1[19738201];RPL21[19738201];CSNK2A1[19738201];NUP210[19738201];PRKCB[19738201];SCRIB[19738201];HSPG2[19738201];SND1[19738201];GTPBP4[19738201];MYL4[…	RPL4[19738201];RPL5[19738201];RPL30[19738201];RNH1[19738201];RPL3[19738201];TFRC[19738201];RPL31[19738201];ATP5C1[19738201];HNRNPU[19738201];HNRNPR[19738201];C4BPA[23750785];ENO1[19738201];RPL8[19738201];EPRS[19738201];PHB2[19738201];RPL9[19738201];RPL6[19738201];RPL7[19738201];PCMT1[19738201];LSM12[19738201];RAVER1[19738201];CAPNS1[19738201];PSMD5[19738201];MYC[21150319];STMN1[19738201];RPL36[19…	ITGA2B[NA];ITGB3[NA];ITGA5[NA];ITGB1[NA];ITGB1[NA];ITGA8[NA];ITGB7[NA];ITGA4[NA];ITGB1[NA];ITGA4[NA];ITGB1[NA];YWHAZ[NA];ITGA4[NA];PXN[NA];ITGB1[NA];ITGA2[NA];PLAUR[NA];ITGA5[NA];PLAU[NA];ITGB1[NA];ITGB1[NA];VEGFD[NA];ITGA5[NA];FLT4[NA];SDC2[0.090];ITGB1[NA];ITGA5[NA];FLT4[NA];ITGB1[NA];ITGA9[NA];ITGAV[NA];ITGB6[NA];ITGAV[NA];ITGB3[NA];ITGA4[NA];ITGB1[NA];MYH2[NA];ITGB1[NA];ITGAV[NA];ITGB1[NA];PX…	0.92203	0.99216	.	-2.32	1.19	1.46932e-10	-0.767912	13.6136	0.566865	0.0644415
Cebpb	2.5723e-05	0.616714	0.734	0.738	0.738044	c9	CEBPB	ENSG00000172216	20	TCF5	LAP;CRP2;NFIL6;IL6DBP;C/EBP-beta	P17676	CEBPB_HUMAN	1051	CCDS13429	NM_001285878;NM_005194	uc002xvi.4	189965	CCAAT/enhancer binding protein beta	.	il6Pathway	IL 6 signaling pathway	TNF signaling pathway - Homo sapiens (human);Tuberculosis - Homo sapiens (human);Transcriptional misregulation in cancer - Homo sapiens (human);Folate-Alcohol and Cancer Pathway;miR-targeted genes in adipocytes - TarBase;miR-targeted genes in epithelium - TarBase;miR-targeted genes in leukocytes - TarBase;miR-targeted genes in lymphocytes - TarBase;miR-targeted genes in muscle cell - TarBase;Tran…	.	.	FUNCTION: Important transcription factor regulating the expression of genes involved in immune and inflammatory responses (PubMed:1741402, PubMed:9374525, PubMed:12048245, PubMed:18647749). Plays also a significant role in adipogenesis, as well as in the gluconeogenic pathway, liver regeneration, and hematopoiesis. The consensus recognition site is 5'- T[TG]NNGNAA[TG]-3'. Its functional capacity …	.	.	.	Inflammatory bowel disease[23128233];Gut microbiota (functional units)[27694959;27694959];Bronchodilator response in asthma[25562107];	ovarian follicle development;embryonic placenta development;regulation of transcription, DNA-templated;transcription from RNA polymerase II promoter;acute-phase response;inflammatory response;immune response;memory;neuron differentiation;positive regulation of interleukin-4 production;mammary gland epithelial cell proliferation;response to endoplasmic reticulum stress;negative regulation of T cel…	condensed chromosome, centromeric region;nuclear chromatin;nucleus;nucleoplasm;cytoplasm;nuclear matrix;CHOP-C/EBP complex	RNA polymerase II regulatory region sequence-specific DNA binding;RNA polymerase II core promoter proximal region sequence-specific DNA binding;RNA polymerase II core promoter sequence-specific DNA binding;transcriptional activator activity, RNA polymerase II core promoter proximal region sequence-specific binding;DNA binding;chromatin binding;transcription factor activity, sequence-specific DNA …	TISSUE SPECIFICITY: Expressed at low levels in the lung, kidney and spleen.;	alveolus;skin;stomach;testis;lens;unclassifiable (Anatomical System);choroid;kidney;uterus;whole body;retina;pancreas;muscle;urinary;adrenal gland;mammary gland;skeletal muscle;islets of Langerhans;cervix;fovea centralis;spleen;liver;cartilage;endometrium;bone;parathyroid;brain;blood;heart;lung;ovary;macula lutea;sympathetic chain;colon;placenta;prostate;optic nerve;	lung;liver;uterus corpus;placenta;whole blood;adrenal gland;skeletal muscle;adrenal cortex;	CEBPA[20102225];SMAD4[12202226;16959612];JUN[25609649];CEBPB[20102225];BATF3[20102225];SMAD3[12202226];CEBPD[20102225];CEBPG[20102225];HMGA1[12665574];NR3C1[25202013];ESR1[7651415];SMARCA2[15044620];RELA[19064995];BATF[20102225];NR5A1[24635384];MUC1[24043631];CARM1[20111005];DDIT3[20102225];TRIB1[17724128];TP53[16227626];ATF3[20102225];ATF4[20102225];	RB1[11596110;18628207;8552662];ATF2[16303757];GSK3B[20110283];SPI1[7594592];SMARCB1[22242598];EHMT2[18647749];BHLHE41[19029947];RORA[19324970];BRCA1[25184681];NR3C1[9817600];ELAVL1[19322201];CASP8[11684016];TRIM28[9742105];MYC[12873812];MYB[11792321];CASP1[11684016];EP300[9343424;14630807;12471036];TP63[21150337];SMARCC1[10619021;22242598];DAXX[19690170];MED26[14759369];RUNX1[8622667];MED23[14759…	CDKN2B[NA];HOMER3[0.067];EGR1[0.999];STAT6[0.999];STAT3[0.999];MYC[0.999];PRG2[0.711];CD44[0.289];MEFV[0.953];BCL2A1[0.943];HMGA1[0.999];IL1B[0.921];GABPA[0.973];IRF1[0.999];ELANE[0.901];REL[0.998];PRDM1[0.879];RB1[0.096];IL4[0.328];MXD1[0.894];SUMO1[0.999];LY96[0.012];HDAC4[0.999];TLR8[0.449];BCL2[0.978];CSF2RB[0.198];CYP3A4[0.306];CRP[0.127];CXCL8[0.506];TRAF3IP2[0.072];CR2[0.014];MMP13[0.569];…	0.98075	0.10718	.	.	.	0.907663	.	.	0.584499	0.184474
Fgl2	6.53048e-07	0.614581	0.469	0.315	0.0187373	c4	FGL2	ENSG00000127951	7	.	pT49;T49	Q14314	FGL2_HUMAN	10875	CCDS5591	NM_006682	uc003ugb.4	605351	fibrinogen like 2	.	.	.	Innate Immune System;Immune System;Neutrophil degranulation	.	.	FUNCTION: May play a role in physiologic lymphocyte functions at mucosal sites.;	.	.	.	.	proteolysis;neutrophil degranulation	extracellular region;fibrinogen complex;extracellular exosome;ficolin-1-rich granule lumen	peptidase activity	TISSUE SPECIFICITY: Constitutively expressed in cytotoxic T-cells.;	skin;stomach;testis;adrenal cortex;pineal gland;unclassifiable (Anatomical System);kidney;uterus;retina;pancreas;head and neck;adrenal gland;visual apparatus;iris;spleen;liver;artery;germinal center;parathyroid;brain;blood;heart;bone marrow;lung;cerebral cortex;thyroid;frontal lobe;colon;placenta;aorta;prostate;nasopharynx;breast;	ciliary ganglion;superior cervical ganglion;trigeminal ganglion;whole blood;	.	CYLD[26186194;28514442];FUT8[26186194;28514442];GNPDA1[26186194;28514442];ZNF282[26186194;28514442];SPATA2[26186194;28514442];MTFR1[26186194;28514442];ITPR3[26186194;28514442];PCNT[26186194;28514442];KIF7[26186194;28514442];CDK5RAP2[26186194;28514442];SSFA2[26186194;28514442];	GNPDA1[0.003];PCNT[0.087];MTFR1[0.003];CDK5RAP2[0.034];SPATA2[0.003];ITPR3[0.004];KIF7[0.004];CYLD[0.098];ZNF282[0.004];FUT8[0.004];SSFA2[0.003]	0.17333	0.32083	.	-0.07	48.35	0.151422	-0.403848	26.0767	0.489601	0.0949977
Cfh	5.98953e-06	0.605816	0.41	0.258	0.171852	c6	CFH	ENSG00000000971	1	HF;HF1;HF2	HUS;FHL1;ARMS1;ARMD4	P08603	CFAH_HUMAN	3075	CCDS1385;CCDS53452	NM_000186	uc001gtj.4	134370	complement factor H	.	.	.	Complement and coagulation cascades - Homo sapiens (human);Staphylococcus aureus infection - Homo sapiens (human);Human Complement System;Dengue-2 Interactions with Complement and Coagulation Cascades;Complement and Coagulation Cascades;Regulation of Complement cascade;Complement cascade;Innate Immune System;Immune System	hsa04610	Complement and coagulation cascades	FUNCTION: Factor H functions as a cofactor in the inactivation of C3b by factor I and also increases the rate of dissociation of the C3bBb complex (C3 convertase) and the (C3b)NBB complex (C5 convertase) in the alternative complement pathway.;	DISEASE: Complement factor H deficiency (CFHD) [MIM:609814]: A disorder that can manifest as several different phenotypes, including asymptomatic, recurrent bacterial infections, and renal failure. Laboratory features usually include decreased serum levels of factor H, complement component C3, and a decrease in other terminal complement components, indicating activation of the alternative complem…	126700;235400;609814;610698;	[MIM:609814]Complement factor H deficiency;[MIM:235400]Hemolytic uremic syndrome atypical 1;[MIM:610698]Macular degeneration, age-related, 4;	Age-related macular degeneration (CNV)[22705344];Exudative age-related macular degeneration[25629512];Nephropathy[21399633];Age-related macular degeneration (extreme sampling)[23577725];Advanced age-related macular degeneration[26691988;26691988;26691988;26691988;26691988;26691988;26691988;26691988];Age-related macular degeneration[15761122;20861866;21665990;20385826;20385826;20385819;20385819;22…	complement activation;complement activation, alternative pathway;regulation of complement activation	extracellular region;extracellular space;extracellular exosome;blood microparticle	protein binding;heparin binding;heparan sulfate proteoglycan binding	TISSUE SPECIFICITY: Expressed by the liver and secreted in plasma.;	tonsil;spleen;liver;cartilage;skin;stomach;testis;unclassifiable (Anatomical System);lung;kidney;uterus;thyroid;retina;lymph node;colon;head and neck;placenta;prostate;mammary gland;nasopharynx;skeletal muscle;mesenchyma;	olfactory bulb;liver;tongue;atrioventricular node;trigeminal ganglion;fetal liver;	C3[16612335];TFAP2A[24835590];TFAP2C[24835590];SMAD3[21988832];VDR[21988832];YTHDC1[21988832];ZBTB16[21988832];ALB[15174051];EP300[21988832];GRB2[18624398];PTX3[19050261;19632990];VPS16[26496610];	CRP[10490997];KLHL18[28514442];SMAD3[21988832];VDR[21988832];YTHDC1[21988832];ZBTB16[21988832];MUT[28514442];C3[9291131;11367533];SELL[10377245];ALB[15174051];CFHR3[28514442];EP300[21988832];GRB2[18624398];VPS16[26496610];	C3[1];C3[NA];CFI[NA];STAT1[0.084];CRP[0.999];KLK1[0.004];PTX3[0.999];FOXO3[0.082];ESRP2[NA];RIOK2[NA];KIAA1191[NA];VPS16[NA];VPS33A[NA];PIAS1[NA];ACVR1B[NA];C1QTNF6[NA];TGFBRAP1[NA];VPS18[NA];ATP9A[NA];MTOR[NA];VPS11[NA];VPS41[NA];MRPS15[NA];VDR[0.004];TFAP2A[0.004];TFAP2C[0.004];GRB2[0.080];DMP1[0.913];CFI[0.999];CR1[NA];C3[NA];CFB[NA];CR2[NA];CFP[NA];KRT6B[NA];PLA2G4F[NA];PEG3[NA];AP4E1[NA];APO…	0.10048	0.13588	.	0.52	80.37	6.48703e-09	-0.16269	39.0338	0.523088	0.999631
Ptgs2	1.11591e-06	0.593271	0.359	0.241	0.0320176	c3	PTGS2	ENSG00000073756	1	.	COX2	P35354	PGH2_HUMAN	5743	CCDS1371	NM_000963	uc001gsb.4	600262	prostaglandin-endoperoxide synthase 2	PATHWAY: Lipid metabolism; prostaglandin biosynthesis.;	eicosanoidPathway;AcetaminophenPathway;pparaPathway	Eicosanoid Metabolism;Mechanism of Acetaminophen Activity and Toxicity;Mechanism of Gene Regulation by Peroxisome Proliferators via PPARa(alpha)	Regulation of lipolysis in adipocytes - Homo sapiens (human);Oxytocin signaling pathway - Homo sapiens (human);Retrograde endocannabinoid signaling - Homo sapiens (human);Serotonergic synapse - Homo sapiens (human);Small cell lung cancer - Homo sapiens (human);TNF signaling pathway - Homo sapiens (human);VEGF signaling pathway - Homo sapiens (human);Arachidonic acid metabolism - Homo sapiens (hum…	hsa00590;hsa04370;hsa05222	Arachidonic acid metabolism;VEGF signaling pathway;Small cell lung cancer	FUNCTION: Converts arachidonate to prostaglandin H2 (PGH2), a committed step in prostanoid synthesis. Constitutively expressed in some tissues in physiological conditions, such as the endothelium, kidney and brain, and in pathological conditions, such as in cancer. PTGS2 is responsible for production of inflammatory prostaglandins. Up-regulation of PTGS2 is also associated with increased cell adh…	.	.	.	Inflammatory bowel disease[26192919];Knee osteoarthritis[18471798];Crohn's disease[26192919];	prostaglandin biosynthetic process;angiogenesis;prostaglandin metabolic process;movement of cell or subcellular component;inflammatory response;response to oxidative stress;embryo implantation;aging;learning;memory;regulation of blood pressure;negative regulation of cell proliferation;response to fructose;response to manganese ion;response to lithium ion;positive regulation of vascular endothelia…	nucleus;cytoplasm;endoplasmic reticulum;endoplasmic reticulum lumen;endoplasmic reticulum membrane;caveola;organelle membrane;neuron projection;protein complex	peroxidase activity;prostaglandin-endoperoxide synthase activity;protein binding;lipid binding;enzyme binding;heme binding;protein homodimerization activity;metal ion binding;arachidonate 15-lipoxygenase activity	.	.	.	LRRK2[24725412];	APP[14724276];VCP[24089527];LMAN2L[28514442];PTGER1[24614038];CELF2[17383427];FAF2[26389662];CUL1[17429597];DERL1[24089527];COPS7A[17429597];PTGS2[23955344;16606823;21467029;27226593];ELAVL1[22544606;17383427];PTGS1[18838483];SUMO1[21187340];PSMD1[17429597];EP300[16928824;21187340];MAPK3[21187340];PTGIS[21035466];HSPA4[23109422];CAV1[11432874;19960513;24089527];USP22[25817787];CASK[24722188];RBX1…	ERBB2[0.999];CNP[NA];PSMD2[NA];LAS1L[NA];EEF1G[NA];HELLS[NA];RPL24[NA];PRPF6[NA];TROVE2[NA];TUFM[NA];CYFIP2[NA];HIST1H2BB[NA];IQGAP3[NA];RPS8[NA];PKM[NA];DHX16[NA];DIS3[NA];VPS4A[NA];RPLP0[NA];MOGS[NA];DDX5[NA];HNRNPR[NA];RPS27[NA];PHB[NA];RACK1[NA];RPS7[NA];EEF2[NA];AP3B1[NA];COQ8A[NA];COX6C[NA];ACTG1[NA];WASF1[NA];MAGED2[NA];YME1L1[NA];SAMHD1[NA];MMS19[NA];AFG3L2[NA];FARSA[NA];AP2M1[NA];SLC25A4…	0.81176	0.94573	.	-0.36	28.93	0.000101309	-0.433215	24.6491	0.437731	0.999033
Errfi1	0.000888171	0.583831	0.502	0.419	1	c9	ERRFI1	ENSG00000116285	1	.	MIG-6;GENE-33;RALT	Q9UJM3	ERRFI_HUMAN	54206	CCDS94	NM_018948	uc001aoz.4	608069	ERBB receptor feedback inhibitor 1	.	.	.	Signaling Pathways in Glioblastoma;EGF-EGFR Signaling Pathway;EGFR1	.	.	FUNCTION: Negative regulator of EGFR signaling in skin morphogenesis. Acts as a negative regulator for several EGFR family members, including ERBB2, ERBB3 and ERBB4. Inhibits EGFR catalytic activity by interfering with its dimerization. Inhibits autophosphorylation of EGFR, ERBB2 and ERBB4. Important for normal keratinocyte proliferation and differentiation. Plays a role in modulating the respons…	.	.	.	Response to antidepressants and depression[27622933];Ischemic stroke[24262325];	response to stress;negative regulation of epidermal growth factor-activated receptor activity;negative regulation of protein autophosphorylation;negative regulation of interleukin-1 beta production;cellular response to insulin stimulus;negative regulation of collagen biosynthetic process;cellular response to platelet-derived growth factor stimulus;negative regulation of tumor necrosis factor bios…	nucleus;cytoplasm;cytosol;extrinsic component of cytoplasmic side of plasma membrane	GTPase activator activity;protein binding;SH3 domain binding;protein kinase binding;small GTPase binding	.	.	.	YWHAE[24189400];BCAR3[25640309];SHC2[24189400];SHC1[24189400];PPM1D[25640309];EGFR[20946980;24189400];AURKA[25640309];POTEKP[24189400];BAG4[25640309];TUBA1A[24189400];CASP8[25640309];YWHAQ[24189400];UBASH3B[24189400];RB1CC1[25640309];CHEK1[22505024];ERBB2[24189400;25640309];SFN[15778465];FYN[unassigned1304];CCT3[24189400];EGLN3[26972000];ANXA2[24189400];YWHAZ[24189400];PALB2[25640309];ACTBL2[2418…	ALK[19815557];BCAR3[25640309];YWHAE[24189400];ERRFI1[24189400];YWHAB[20351267];SLC7A13[20351267];ELAVL1[19322201];ACTB[24189400];ACTG2[24189400];ACTG1[24189400];POTEKP[24189400];TUBA1C[24189400];CRHBP[20351267];TUBA1B[24189400];TUBA1A[24189400];CASP8[25640309];XPO1[26673895];EFEMP1[20351267];UBASH3B[24189400];YWHAQ[24189400];MFSD5[20351267];MMP26[20351267];RB1CC1[25640309];HYDIN[20351267];POTEE[2…	EGF[NA];GRB2[NA];ACTA2[NA];SOS1[NA];CBLB[NA];CBL[NA];PIK3R2[NA];UBB[NA];SNRPD2[NA];PIK3R1[NA];SOS2[NA];YWHAZ[NA];ATP5C1[NA];VAV2[NA];SHC1[NA];MT-CO2[NA];EGFR[0.998];AURKA[0.910];FAM171A1[NA];FAM193A[NA];ZBTB10[NA];CNN3[NA];JUN[NA];NHSL1[NA];CEP85[NA];BMP2K[NA];IRS2[NA];PHLDB1[NA];AZI2[NA];HAUS4[NA];ARHGAP21[NA];TCF3[NA];KIF7[NA];PTPN13[NA];GPATCH2[NA];RMI1[NA];MTMR3[NA];SIPA1L3[NA];BRCA2[NA];AMER…	0.34109	0.2167	.	0.35	74.49	0.0932049	-0.623628	17.5411	0.380991	0.0465516
Ccl7	0.00136318	0.583499	0.355	0.261	1	c8	CCL7	ENSG00000108688	17	SCYA6;SCYA7	MCP-3;NC28;FIC;MARC;MCP3	P80098	CCL7_HUMAN	6354	CCDS11278	NM_006273	uc002hhz.5	158106	C-C motif chemokine ligand 7	.	.	.	Chemokine signaling pathway - Homo sapiens (human);Cytokine-cytokine receptor interaction - Homo sapiens (human);Chemokine signaling pathway	hsa04060	Cytokine-cytokine receptor interaction	FUNCTION: Chemotactic factor that attracts monocytes and eosinophils, but not neutrophils. Augments monocyte anti-tumor activity. Also induces the release of gelatinase B. This protein can bind heparin. Binds to CCR1, CCR2 and CCR3.;	.	.	.	Crohn's disease[21102463;22412388];Gut microbiota (functional units)[27694959;27694959];	monocyte chemotaxis;cellular calcium ion homeostasis;chemotaxis;inflammatory response;cytoskeleton organization;signal transduction;G-protein coupled receptor signaling pathway;cell-cell signaling;regulation of cell shape;positive regulation of cell migration;neutrophil chemotaxis;positive regulation of GTPase activity;eosinophil chemotaxis;chemokine-mediated signaling pathway;positive regulation…	extracellular space;cell	protein binding;chemokine activity;heparin binding;CCR1 chemokine receptor binding	.	lung;skin;placenta;umbilical cord;blood;unclassifiable (Anatomical System);	smooth muscle;skeletal muscle;	TNFAIP6[27044744];FEZ1[16169070];UBQLN1[25416956];AES[16169070];UBQLN2[unassigned1304];	CCR1[8530354];CCL7[9109648];FEZ1[16169070];MMP2[10947989];UBQLN1[25416956];ACKR2[9405404];ELAVL1[19322201];CCR3[8642344];	UBQLN1[0.004];UBQLN2[0.003];FEZ1[0.005];TNFAIP6[0.004];AES[0.092];CCR1[0.148];CCR2[0.189];CXCR3[0.110];ACKR4[0.110];CCR3[0.996];CCR5[0.120];MMP13[0.999];MMP3[0.997];MMP2[0.995];MMP14[0.852];ACKR2[0.109];ACKR1[0.081];CCR10[0.115];MMP1[0.999]	0.0513	0.33622	.	-0.08	47.79	0.695915	0.247207	66.3514	0.447275	0.00926234
Tnfaip6	2.01662e-10	0.573154	0.685	0.501	5.78608e-06	c4	TNFAIP6	ENSG00000123610	2	.	TSG6;TSG-6	P98066	TSG6_HUMAN	7130	CCDS2193	NM_007115	uc002txk.3	600410	TNF alpha induced protein 6	.	.	.	Innate Immune System;Immune System;Neutrophil degranulation	.	.	FUNCTION: Possibly involved in cell-cell and cell-matrix interactions during inflammation and tumorigenesis.;	.	.	.	Lung cancer[23143601];	inflammatory response;cell adhesion;signal transduction;cell-cell signaling;positive regulation of cell migration;ovulation;neutrophil degranulation;negative regulation of inflammatory response	extracellular region;extracellular space;tertiary granule lumen;ficolin-1-rich granule lumen	protein binding;hyaluronic acid binding	TISSUE SPECIFICITY: Found in the synovial fluid of patients with rheumatoid arthritis. {ECO:0000269|PubMed:7516184}.;	spleen;skin;stomach;bone;testis;parathyroid;brain;unclassifiable (Anatomical System);heart;lung;kidney;ovary;uterus;whole body;placenta;prostate;mammary gland;skeletal muscle;	atrioventricular node;superior cervical ganglion;smooth muscle;trigeminal ganglion;whole blood;fetal lung;testis;	ITIH3[24005673];CXCL8[24501198];ITIH2[24005673];CCL21[27044744];FN1[18042364];ITIH1[24005673];FGF2[22267482];THBS1[18042364];CXCL11[27044744;24501198];CXCL12[27044744];CCL7[27044744];CCL5[27044744;24501198];CCL2[27044744];PTX3[22267482];CCL19[27044744];CCL27[27044744];PF4[27044744];	ACAN[9654129];UBC[23314748];	ITIH2[0.003];CXCL8[0.004];FGF2[NA];PTX3[NA];FN1[0.005];CXCL11[0.004];CCL27[0.004];PTX3[0.004];CCL21[0.004];CCL5[0.004];CXCL12[0.004];CCL2[0.004];CCL7[0.004];CCL19[0.004];ITIH1[0.003];PF4[0.004];THBS1[NA];FN1[NA];ITIH3[0.003];THBS1[0.004];UBC[0.004]	0.76442	0.19192	.	1.04	91.21	0.904221	0.426992	75.2304	0.399195	4.01525e-06
Plac8	2.76729e-09	0.57265	0.152	0.045	7.93991e-05	c3	LGALS13	ENSG00000105198	19	.	PP13;PLAC8	Q9UHV8	PP13_HUMAN	29124	CCDS33024	NM_013268	uc002omb.4	608717	galectin 13	.	.	.	.	.	.	FUNCTION: Binds beta-galactoside and lactose. Strong inducer of T- cell apoptosis. {ECO:0000269|PubMed:10527825, ECO:0000269|PubMed:19497882}.;	.	.	.	Lead levels[26025379];	phospholipid metabolic process;apoptotic process;positive regulation of T cell apoptotic process	.	lysophospholipase activity;protein binding;carbohydrate binding	TISSUE SPECIFICITY: Detected in adult and fetal spleen, fetal kidney, adult urinary bladder and placenta. Placental expression originates predominantly from the syncytiotrophoblast. {ECO:0000269|PubMed:10527825, ECO:0000269|PubMed:19497882}.;	ovary;spleen;liver;placenta;parathyroid;	ciliary ganglion;superior cervical ganglion;placenta;	NUFIP2[25416956];PACSIN3[25416956];HOXA1[25416956;unassigned1304];OTX1[unassigned1304];PHLDA1[unassigned1304];CREB5[21516116;unassigned1304];	CENPV[28514442];DNPEP[28514442];NUFIP2[25416956];UBB[28514442];BTBD1[28514442];POLR1A[28514442];PACSIN3[25416956];HOXA1[25416956];PWP1[28514442];CREB5[21516116];	ACTG1[0.004];ANXA2[0.004];PACSIN3[0.004];HOXA1[0.004];CREB5[0.004];OTX1[0.003];ACTB[0.004];NUFIP2[0.003]	0.2288	0.15849	.	0.57	81.99	0.675982	0.642247	83.1938	.	6.77894e-05
Plac8	2.76729e-09	0.57265	0.152	0.045	7.93991e-05	c3	PLAC8	ENSG00000145287	4	.	onzin;C15	Q9NZF1	PLAC8_HUMAN	51316	CCDS3601	NM_016619;NM_001130715	uc062xvn.1	607515	placenta specific 8	.	.	.	Gastric Cancer Network 2;Differentiation of white and brown adipocyte;Innate Immune System;Immune System;Neutrophil degranulation	.	.	.	.	.	.	QRS interval (sulfonylurea treatment interaction)[27958378];	positive regulation of cell proliferation;response to cold;negative regulation of multicellular organism growth;defense response to bacterium;negative regulation of apoptotic process;neutrophil degranulation;positive regulation of transcription from RNA polymerase II promoter;brown fat cell differentiation	extracellular region;azurophil granule lumen	chromatin binding	TISSUE SPECIFICITY: Expressed at high levels in plasmacytoid dendritic cells. High expression in spleen, lymph nodes, peripheral blood leukocytes, and bone marrow, with lower expression in thymus, appendix, and fetal liver.;	developmental;intestine;pharynx;cornea;alveolus;skin;stomach;testis;unclassifiable (Anatomical System);kidney;uterus;pancreas;bile duct;head and neck;mammary gland;islets of Langerhans;visual apparatus;spleen;liver;endometrium;bone;germinal center;parathyroid;brain;blood;heart;bone marrow;lung;salivary gland;ovary;thyroid;lymph node;bladder;colon;placenta;aorta;prostate;nasopharynx;breast;	tonsil;white blood cells;trachea;superior cervical ganglion;whole blood;bone marrow;	COPS5[18624398];	COPS5[18624398];RBPMS[25416956];TRIP13[16189514];ELAVL1[19322201];TP53[23284306];	COPS5[0.003];TRIP13[0.004];RBPMS[0.004]	0.15661	0.1112	.	-0.03	51.04	0.583635	-0.110966	42.4312	0.563476	0.372859
Cxcl1	0.000186031	0.567475	0.804	0.698	1	c5	CXCL2	ENSG00000081041	4	GRO2	SCYB2;GROb;MIP-2a;MGSA-b;CINC-2a	P19875	CXCL2_HUMAN	2920	CCDS34008	NM_002089	uc003hhm.5	139110	C-X-C motif chemokine ligand 2	.	.	.	Salmonella infection - Homo sapiens (human);Legionellosis - Homo sapiens (human);TNF signaling pathway - Homo sapiens (human);Chemokine signaling pathway - Homo sapiens (human);NOD-like receptor signaling pathway - Homo sapiens (human);NF-kappa B signaling pathway - Homo sapiens (human);Cytokine-cytokine receptor interaction - Homo sapiens (human);Spinal Cord Injury;Photodynamic therapy-induced N…	hsa04060	Cytokine-cytokine receptor interaction	FUNCTION: Produced by activated monocytes and neutrophils and expressed at sites of inflammation. Hematoregulatory chemokine, which, in vitro, suppresses hematopoietic progenitor cell proliferation. GRO-beta(5-73) shows a highly enhanced hematopoietic activity. {ECO:0000269|PubMed:10725737}.;	.	.	.	Inflammatory bowel disease[23128233];White blood cell count[21738479];White blood cell types[21738478];	response to molecule of bacterial origin;chemotaxis;inflammatory response;immune response;G-protein coupled receptor signaling pathway;response to lipopolysaccharide;regulation of cell proliferation;cell chemotaxis;chemokine-mediated signaling pathway;positive regulation of neutrophil chemotaxis	extracellular region;extracellular space	protein binding;chemokine activity;CXCR chemokine receptor binding	.	liver;stomach;unclassifiable (Anatomical System);	beta cell islets;smooth muscle;fetal lung;	DPP4[18275857;21314817];EPS8[21988832];PIK3R5[18624398];	EPS8[21988832];COPS5[21145461];PIK3R1[18624398];	PIK3R5[0.182];DPP4[0.743];CXCR2[0.246];PLG[0.998];CXCR1[0.172];PIK3R1[0.203];COPS5[0.010];EPS8[0.004]	0.07014	0.53339	.	.	.	0.990831	0.156922	61.2614	.	0.00141255
Hmox1	1.2046e-21	0.565718	0.275	0.175	3.45622e-17	c1	HMOX1	ENSG00000100292	22	.	bK286B10;HO-1	P09601	HMOX1_HUMAN	3162	CCDS13914	NM_002133	uc003ant.3	141250	heme oxygenase 1	.	il10Pathway	IL-10 Anti-inflammatory Signaling Pathway	Porphyrin and chlorophyll metabolism - Homo sapiens (human);HIF-1 signaling pathway - Homo sapiens (human);Mineral absorption - Homo sapiens (human);MicroRNAs in cancer - Homo sapiens (human);Hereditary Coproporphyria (HCP);Porphyria Variegata (PV);Congenital Erythropoietic Porphyria (CEP) or Gunther Disease;Acute Intermittent Porphyria;Porphyrin Metabolism;miR-targeted genes in epithelium - TarB…	hsa00860	Porphyrin and chlorophyll metabolism	FUNCTION: Heme oxygenase cleaves the heme ring at the alpha methene bridge to form biliverdin. Biliverdin is subsequently converted to bilirubin by biliverdin reductase. Under physiological conditions, the activity of heme oxygenase is highest in the spleen, where senescent erythrocytes are sequestrated and destroyed. Exhibits cytoprotective effects since excess of free heme sensitizes cells to u…	DISEASE: Heme oxygenase 1 deficiency (HMOX1D) [MIM:614034]: A disease characterized by impaired stress hematopoiesis, resulting in marked erythrocyte fragmentation and intravascular hemolysis, coagulation abnormalities, endothelial damage, and iron deposition in renal and hepatic tissues. Clinical features include persistent hemolytic anemia, asplenia, nephritis, generalized erythematous rash, gr…	614034;	[MIM:614034]Heme oxygenase 1 deficiency;	Obesity-related traits[23251661];	angiogenesis;endothelial cell proliferation;wound healing involved in inflammatory response;negative regulation of leukocyte migration;heme oxidation;cellular iron ion homeostasis;response to oxidative stress;small GTPase mediated signal transduction;excretion;regulation of blood pressure;cell death;intrinsic apoptotic signaling pathway in response to DNA damage;negative regulation of muscle cell…	extracellular space;nucleus;nucleolus;endoplasmic reticulum;endoplasmic reticulum membrane;cytosol;caveola;membrane;perinuclear region of cytoplasm	heme oxygenase (decyclizing) activity;phospholipase D activity;signal transducer activity;protein binding;enzyme binding;heme binding;protein homodimerization activity;metal ion binding	TISSUE SPECIFICITY: Expressed at higher levels in renal cancer tissue than in normal tissue (at protein level). {ECO:0000269|PubMed:20855888}.;	intestine;pharynx;tongue;cornea;skin;myocardium;stomach;testis;adrenal cortex;lens;unclassifiable (Anatomical System);choroid;kidney;uterus;pancreas;head and neck;urinary;mammary gland;skeletal muscle;islets of Langerhans;visual apparatus;iris;vein;spleen;liver;cartilage;bone;artery;brain;blood;heart;bone marrow;lung;salivary gland;ovary;lymph node;bladder;colon;placenta;aorta;prostate;breast;hyp…	ciliary ganglion;superior cervical ganglion;trigeminal ganglion;heart;	CREB3[21516116];CCDC155[25416956];POT1[21044950];ASL[21988832];TERF1[21044950];STX1A[unassigned1304];	UFD1L[18544348];TEX264[26186194;28514442];C5AR2[28514442];DERL1[22119785];CHRNA9[26186194];ELAVL1[19322201];UGT8[26186194;28514442];PSMD2[18544348];HMOX1[12500973];ASL[21988832];SLC39A8[28514442];TBC1D22B[28514442];PCDHAC2[28514442];CD97[28514442];CCDC155[25416956];CPSF1[21102410];LRRC27[28514442];SYVN1[22119785];ADAM33[28514442];HLA-C[26186194;28514442];NRG1[26186194];TERF1[21044950];CDC20B[2618…	CREB3[0.991];POT1[0.904];STX1A[0.987];TERF1[0.942];ASL[0.997];NOS1[0.939];AKT1[0.999];POR[0.999];BLVRB[0.936];UFD1[NA];PSMD2[NA];UFD1[0.784];PSMD2[0.881];CCDC155[0.604];DERL1[0.992];SYVN1[0.987];SRPRB[0.997];UGT8[0.086];TEX264[0.999];HLA-C[0.998];NRG1[0.999];DDX19B[0.922];ZSCAN20[0.380];CDC20B[0.003];CHRNA9[0.355]	0.11014	0.86226	.	-0.6	17.91	0.438909	0.59397	81.6939	0.453722	0.000641361
Ccl7	8.7869e-06	0.564728	0.382	0.248	0.252114	c4	CCL7	ENSG00000108688	17	SCYA6;SCYA7	MCP-3;NC28;FIC;MARC;MCP3	P80098	CCL7_HUMAN	6354	CCDS11278	NM_006273	uc002hhz.5	158106	C-C motif chemokine ligand 7	.	.	.	Chemokine signaling pathway - Homo sapiens (human);Cytokine-cytokine receptor interaction - Homo sapiens (human);Chemokine signaling pathway	hsa04060	Cytokine-cytokine receptor interaction	FUNCTION: Chemotactic factor that attracts monocytes and eosinophils, but not neutrophils. Augments monocyte anti-tumor activity. Also induces the release of gelatinase B. This protein can bind heparin. Binds to CCR1, CCR2 and CCR3.;	.	.	.	Crohn's disease[21102463;22412388];Gut microbiota (functional units)[27694959;27694959];	monocyte chemotaxis;cellular calcium ion homeostasis;chemotaxis;inflammatory response;cytoskeleton organization;signal transduction;G-protein coupled receptor signaling pathway;cell-cell signaling;regulation of cell shape;positive regulation of cell migration;neutrophil chemotaxis;positive regulation of GTPase activity;eosinophil chemotaxis;chemokine-mediated signaling pathway;positive regulation…	extracellular space;cell	protein binding;chemokine activity;heparin binding;CCR1 chemokine receptor binding	.	lung;skin;placenta;umbilical cord;blood;unclassifiable (Anatomical System);	smooth muscle;skeletal muscle;	TNFAIP6[27044744];FEZ1[16169070];UBQLN1[25416956];AES[16169070];UBQLN2[unassigned1304];	CCR1[8530354];CCL7[9109648];FEZ1[16169070];MMP2[10947989];UBQLN1[25416956];ACKR2[9405404];ELAVL1[19322201];CCR3[8642344];	UBQLN1[0.004];UBQLN2[0.003];FEZ1[0.005];TNFAIP6[0.004];AES[0.092];CCR1[0.148];CCR2[0.189];CXCR3[0.110];ACKR4[0.110];CCR3[0.996];CCR5[0.120];MMP13[0.999];MMP3[0.997];MMP2[0.995];MMP14[0.852];ACKR2[0.109];ACKR1[0.081];CCR10[0.115];MMP1[0.999]	0.0513	0.33622	.	-0.08	47.79	0.695915	0.247207	66.3514	0.447275	0.00926234
Cd44	2.9082e-09	0.563767	0.257	0.121	8.3442e-05	c3	CD44	ENSG00000026508	11	MIC4;MDU2;MDU3	IN;MC56;Pgp1;CD44R;HCELL;CSPG8	P16070	CD44_HUMAN	960	CCDS7897;CCDS31455;CCDS31456;CCDS31457;CCDS31458;CCDS55754;CCDS55755	NM_000610	uc001mvu.4	107269	CD44 molecule (Indian blood group)	.	lymphocytePathway;monocytePathway;neutrophilPathway	Adhesion Molecules on Lymphocyte;Monocyte and its Surface Molecules;Neutrophil and Its Surface Molecules	ECM-receptor interaction - Homo sapiens (human);Shigellosis - Homo sapiens (human);Proteoglycans in cancer - Homo sapiens (human);MicroRNAs in cancer - Homo sapiens (human);Hematopoietic cell lineage - Homo sapiens (human);Epstein-Barr virus infection - Homo sapiens (human);Hepatitis C and Hepatocellular Carcinoma;Wnt Signaling Pathway and Pluripotency;Senescence and Autophagy in Cancer;Degradati…	hsa04512;hsa04640	ECM-receptor interaction;Hematopoietic cell lineage	FUNCTION: Receptor for hyaluronic acid (HA). Mediates cell-cell and cell-matrix interactions through its affinity for HA, and possibly also through its affinity for other ligands such as osteopontin, collagens, and matrix metalloproteinases (MMPs). Adhesion with HA plays an important role in cell migration, tumor growth and progression. In cancer cells, may play an important role in invadopodia f…	.	609027;	.	Vitiligo[22561518];Systemic lupus erythematosus[23273568;26502338;26502338;27399966];Thiazide-induced adverse metabolic effects in hypertensive patients[23400010];Response to Vitamin E supplementation[22437554];	cell-matrix adhesion;single organismal cell-cell adhesion;extracellular matrix disassembly;extracellular matrix organization;hyaluronan catabolic process;positive regulation of peptidyl-serine phosphorylation;positive regulation of heterotypic cell-cell adhesion;negative regulation of apoptotic process;negative regulation of cysteine-type endopeptidase activity involved in apoptotic process;neutr…	Golgi apparatus;cytosol;plasma membrane;integral component of plasma membrane;focal adhesion;cell surface;apical plasma membrane;secretory granule membrane;lamellipodium membrane;macrophage migration inhibitory factor receptor complex;cell projection;extracellular exosome	cytokine receptor activity;protein binding;collagen binding;hyaluronic acid binding	TISSUE SPECIFICITY: Isoform 10 (epithelial isoform) is expressed by cells of epithelium and highly expressed by carcinomas. Expression is repressed in neuroblastoma cells.;	pharynx;cornea;stomach;lacrimal gland;testis;choroid;larynx;kidney;uterus;pancreas;bile duct;hypopharynx;urinary;skeletal muscle;islets of Langerhans;visual apparatus;mesenchyma;meninges;fovea centralis;pia mater;spleen;liver;artery;germinal center;heart;dura mater;lung;salivary gland;thyroid;oesophagus;sympathetic chain;placenta;nasopharynx;optic nerve;thymus;intestine;tongue;spinal ganglion;ski…	ciliary ganglion;tonsil;trachea;smooth muscle;skin;superior cervical ganglion;trigeminal ganglion;adipose tissue;whole blood;bone marrow;lung;uterus;white blood cells;uterus corpus;spinal cord;	SCYL3[12651155];ATF2[22304920];SLC3A2[21397861];WASL[17092940];SLC7A11[21397861];PHRF1[26496610];CDC73[26496610];LIMA1[26496610];HYAL2[25864644];ERBB2[17092940];SPP1[20549562;20146103];FLNA[26496610];SYNPO[26496610];ACTR3[17092940];ACTR2[17092940];HGF[22897854];MSN[23855374];DYNLL1[26496610];MYO19[26496610];CHERP[26496610];AIM1[26496610];TRAF6[17353931];MYH9[26496610];EZR[20711218];MET[22897854];…	ITGB1[21701559];ISY1[28514442];ATF2[22304920];GMEB1[28514442];MTCH2[28514442];GMEB2[28514442];COL14A1[8986622];PHRF1[26496610];ELAVL1[19322201];FGF2[28514442];CDC73[26496610];FGFRL1[28514442];LGALS1[28514442];CAMKV[28514442];SLC39A9[28514442];FLOT2[21701559];EP300[21701559];SYNPO[26496610];TNPO2[28514442];AQR[28514442];PRKCI[28514442];MMP7[11825873];PARP2[28514442];IGFBP3[12127836];ATG9A[28514442…	SPP1[0.268];TGFBR1[0.999];BMPR2[0.999];EGR1[0.019];CEBPB[0.289];RELA[0.319];SLC9A3R1[NA];HYAL2[NA];ROCK1[NA];TLR2[0.999];VCAN[0.104];LGALS9[0.011];ROCK1[NA];SLC9A3R1[NA];MSN[0.998];HYAL2[0.997];TRAF6[0.996];MET[NA];HGF[NA];MYLK[NA];SPECC1[NA];AP2B1[NA];CHCHD3[NA];FBXO46[NA];MYH10[NA];NEXN[NA];PALLD[NA];MSN[NA];CALD1[NA];ABLIM1[NA];CAPZA2[NA];ACTR10[NA];SVIL[NA];CAPZA1[NA];COBL[NA];LUZP1[NA];AHNAK…	0.16066	0.94901	.	0.23	68.52	0.00383869	0.964023	90.4283	0.473352	0.00826938
Ifrd1	2.2602e-14	0.56345	0.652	0.484	6.48496e-10	c3	IFRD1	ENSG00000006652	7	.	PC4;TIS7	O00458	IFRD1_HUMAN	3475	CCDS34736;CCDS56504	NM_001550;NM_001007245	uc003vgh.4	603502	interferon related developmental regulator 1	.	.	.	miR-targeted genes in epithelium - TarBase;miR-targeted genes in leukocytes - TarBase;miR-targeted genes in lymphocytes - TarBase;miR-targeted genes in muscle cell - TarBase;Hypertrophy Model	.	.	FUNCTION: Could play a role in regulating gene activity in the proliferative and/or differentiative pathways induced by NGF. May be an autocrine factor that attenuates or amplifies the initial ligand-induced signal (By similarity). {ECO:0000250}.;	.	.	.	Osteoarthritis (hip)[23989986];Amyotrophic lateral sclerosis (age of onset)[22959728];Mortality in heart failure[20400778];	myoblast fate determination;striated muscle tissue development;negative regulation of axon extension;skeletal muscle tissue regeneration;negative regulation of collateral sprouting	nucleus;cytoplasm	.	TISSUE SPECIFICITY: Expressed in a variety of tissues.;	spinal ganglion;skin;stomach;testis;pituitary gland;unclassifiable (Anatomical System);cerebellum;uterus;whole body;retina;pancreas;head and neck;urinary;mammary gland;skeletal muscle;mesenchyma;islets of Langerhans;visual apparatus;cervix;spleen;liver;peripheral nerve;cartilage;endometrium;bone;germinal center;parathyroid;brain;blood;heart;bone marrow;lung;salivary gland;ovary;thyroid;lymph node…	.	RIT1[16169070];TCEAL4[26496610];EIF2AK2[21903422];FOXL1[25609649];	HDAC4[15743821];MEF2C[15743821];CSNK2A1[7809103];HDAC1[12198164];CD70[28514442];IFRD1[15743821];EIF2AK2[21903422];FOXL1[25609649];GTPBP4[24778252];COMTD1[26186194;28514442];TCEAL4[26496610];MYOD1[20195544;15743821];CTNNB1[16204248];	GNL3[NA];TARBP2[NA];HNRNPCL1[NA];SSB[NA];XRN2[NA];EIF6[NA];STAU2[NA];FARSB[NA];DHX9[NA];EDC4[NA];NOC3L[NA];ZNF346[NA];NOP2[NA];CCDC124[NA];TOLLIP[NA];EBNA1BP2[NA];STAU1[NA];TOP1[NA];FARSA[NA];DHX30[NA];PURA[NA];DICER1[NA];PABPC4[NA];CCNA2[NA];FTSJ3[NA];CDK3[NA];MOV10[NA];EIF2AK2[NA];PRKRA[NA];HNRNPC[NA];HIST1H1C[NA];LYAR[NA];KCTD17[NA];PPP1CC[NA];GTPBP4[NA];RIT1[0.015];SMC4[NA];TRMT2A[NA];RRBP1[N…	0.62527	0.12486	.	-0.38	27.69	0.128169	-0.498664	21.8481	0.467274	0.105462
Ptx3	1.70192e-27	0.563434	0.417	0.271	4.88316e-23	c2	PTX3	ENSG00000163661	3	TNFAIP5	TSG-14	P26022	PTX3_HUMAN	5806	CCDS3180	NM_002852	uc003fbl.5	602492	pentraxin 3	.	.	.	Human Complement System;Lung fibrosis;Innate Immune System;Immune System;Neutrophil degranulation	.	.	FUNCTION: Plays a role in the regulation of innate resistance to pathogens, inflammatory reactions, possibly clearance of self- components and female fertility. {ECO:0000250}.;	.	.	.	.	response to yeast;inflammatory response;opsonization;neutrophil degranulation;negative regulation by host of viral exo-alpha-sialidase activity;negative regulation by host of viral glycoprotein metabolic process;innate immune response;positive regulation of nitric oxide biosynthetic process;negative regulation of viral entry into host cell;positive regulation of phagocytosis;negative regulation o…	extracellular region;extracellular space;specific granule lumen;tertiary granule lumen	complement component C1q binding;(1->3)-beta-D-glucan binding;protein binding;identical protein binding;virion binding	.	cochlea;alveolus;skin;unclassifiable (Anatomical System);kidney;uterus;pancreas;skeletal muscle;mesenchyma;islets of Langerhans;visual apparatus;vein;spleen;liver;cartilage;bone;gall bladder;brain;heart;bone marrow;lung;ovary;bladder;frontal lobe;placenta;aorta;	adipose tissue;trigeminal ganglion;smooth muscle;fetal lung;heart;	FCN1[21490156;19632990];C3[19050261];FCN2[21490156;19632990];MTNR1A[26514267];FCN3[19632990];TNFAIP6[22267482];CFH[19050261;19632990];PTX3[20363749];CFP[19632990];FGF2[22267482;20363749];	COLEC10[26186194;28514442];TRMT10B[26186194;28514442];A2M[28514442];TP53[23284306];ZNF224[28514442];CYB5D2[28514442];	FCN2[0.999];MBL2[0.999];FGF2[0.999];C1QA[0.999];CFH[0.999];PLG[0.999];FCN1[0.999];SELP[0.999];C1QC[NA];C1QB[NA];C1QA[NA];FCN3[0.999];C1QB[0.999];C1QC[0.999];FGF2[NA];TNFAIP6[NA];TNFAIP6[0.004];MTNR1A[0.004];C1R[NA];C3[NA];C1S[NA];COLEC10[0.999];TRMT10B[0.003];ITIH4[0.999]	0.51617	0.13376	.	1.04	91.21	0.570245	0.414183	74.6943	0.445246	0.0129819
Sfrp2	2.51947e-05	0.561009	0.156	0.074	0.722888	c3	SFRP2	ENSG00000145423	4	.	SARP1;SDF-5;FRP-2	Q96HF1	SFRP2_HUMAN	6423	CCDS34082	NM_003013	uc003inv.2	604157	secreted frizzled related protein 2	.	.	.	Wnt signaling pathway - Homo sapiens (human);WNT-Ncore;TCF dependent signaling in response to WNT;Negative regulation of TCF-dependent signaling by WNT ligand antagonists;Wnt Mammals;Wnt Canonical;Signal Transduction;Signaling by Wnt	hsa04310	Wnt signaling pathway	FUNCTION: Soluble frizzled-related proteins (sFRPS) function as modulators of Wnt signaling through direct interaction with Wnts. They have a role in regulating cell growth and differentiation in specific cell types. SFRP2 may be important for eye retinal development and for myogenesis.;	.	.	.	.	branching involved in blood vessel morphogenesis;chondrocyte development;outflow tract morphogenesis;cardiac left ventricle morphogenesis;apoptotic process;G-protein coupled receptor signaling pathway;cell-cell signaling;response to nutrient;positive regulation of cell proliferation;negative regulation of cell proliferation;male gonad development;negative regulation of gene expression;negative re…	extracellular space;integral component of membrane;extracellular matrix	fibronectin binding;G-protein coupled receptor activity;integrin binding;Wnt-protein binding;Wnt-activated receptor activity;receptor agonist activity;endopeptidase activator activity	TISSUE SPECIFICITY: Expressed in adipose tissue, heart, brain, skeletal muscle, pancreas, thymus, prostate, testis, ovary, small intestine and colon. Highest levels in adipose tissue, small intestine and colon. {ECO:0000269|PubMed:9391078, ECO:0000269|PubMed:9642118}.;	thymus;epididymis;spinal ganglion;smooth muscle;skin;stomach;testis;lens;unclassifiable (Anatomical System);choroid;kidney;uterus;whole body;retina;pancreas;urinary;mammary gland;skeletal muscle;islets of Langerhans;visual apparatus;meninges;fovea centralis;iris;hippocampus;pia mater;cartilage;endometrium;bone;parathyroid;brain;heart;dura mater;lung;cerebral cortex;ovary;macula lutea;colon;placen…	ciliary ganglion;olfactory bulb;trachea;thyroid;tongue;dorsal root ganglion;trigeminal ganglion;atrioventricular node;superior cervical ganglion;	EEF1G[24412244];DBNDD2[24412244];SMAD4[24412244];CDH1[24412244];DCC[24412244];CTNNA1[24412244];PFKM[24412244];BUB1[24412244];MLH3[24412244];BMPR1A[24412244];RAD54B[24412244];	PPP1CB[17123353];MKLN1[26186194;28514442];PPP1CC[17123353];MAEA[26186194];RMND5A[26186194];SFRP5[17123353];RANBP9[26186194];ARMC8[26186194;28514442];WNT4[9853965];PPP1CA[17123353];	EEF1G[0.049];RAD54B[0.065];DCC[0.550];PFKM[0.844];BMPR1A[0.906];BUB1[0.051];SMAD4[0.731];CDH1[0.600];MLH3[0.027];DBNDD2[0.666];CTNNA1[0.936];ITGA5[NA];FN1[NA];WNT4[0.999];PAX2[0.049];WNT1[0.999];ARMC8[0.004];MAEA[0.366];MKLN1[0.552];RMND5A[0.004];RANBP9[0.060];FN1[0.999]	0.88914	0.35008	.	-0.14	43.29	0.561107	-0.105814	42.8649	0.507262	0.0538845
Aebp1	2.01081e-20	0.555821	0.881	0.642	5.76942e-16	c5	AEBP1	ENSG00000106624	7	.	ACLP	Q8IUX7	AEBP1_HUMAN	165	CCDS5476	NM_001129	uc003tkb.5	602981	AE binding protein 1	.	.	.	.	.	.	FUNCTION: May positively regulate MAP-kinase activity in adipocytes, leading to enhanced adipocyte proliferation and reduced adipocyte differentiation. May also positively regulate NF-kappa-B activity in macrophages by promoting the phosphorylation and subsequent degradation of I-kappa-B-alpha (NFKBIA), leading to enhanced macrophage inflammatory responsiveness. Can act as a transcriptional repre…	.	.	.	.	negative regulation of transcription from RNA polymerase II promoter;skeletal system development;transcription, DNA-templated;peptide metabolic process;muscle organ development;protein processing	extracellular space;nucleus;cytoplasm;extracellular matrix;extracellular exosome	RNA polymerase II regulatory region sequence-specific DNA binding;transcriptional repressor activity, RNA polymerase II transcription regulatory region sequence-specific binding;transcription factor activity, sequence-specific DNA binding;transcription corepressor activity;carboxypeptidase activity;metallocarboxypeptidase activity;serine-type carboxypeptidase activity;calmodulin binding;zinc ion …	TISSUE SPECIFICITY: Expressed in osteoblast and visceral fat. {ECO:0000269|PubMed:8920928}.;	thymus;tongue;spinal ganglion;smooth muscle;skin;myocardium;stomach;testis;unclassifiable (Anatomical System);choroid;larynx;kidney;uterus;whole body;retina;pancreas;head and neck;urinary;mammary gland;skeletal muscle;islets of Langerhans;visual apparatus;cervix;iris;spleen;peripheral nerve;cartilage;endometrium;bone;germinal center;parathyroid;brain;blood;heart;bone marrow;lung;cerebral cortex;o…	ciliary ganglion;uterus;uterus corpus;trigeminal ganglion;adipose tissue;	.	GRB2[18624398];	TCF3[0.431];GRB2[0.179]	0.88812	0.14965	.	0.12	62.21	0.00868749	-0.469799	22.9324	0.536646	0.000218799
C4b	2.92972e-08	0.554984	0.316	0.177	0.000840596	c3	C4A	ENSG00000244731	6	.	CPAMD2;C4S;CO4;C4;C4A3;C4A2;C4A4;C4A6;C4B;RG	P0C0L4	CO4A_HUMAN	720	CCDS47404;CCDS59005	NM_001252204;NM_007293	uc011iuc.3	120810	complement C4A (Rodgers blood group)	.	classicPathway;compPathway;lectinPathway	Classical Complement Pathway;Complement Pathway;Lectin Induced Complement Pathway	Complement and coagulation cascades - Homo sapiens (human);Pertussis - Homo sapiens (human);Systemic lupus erythematosus - Homo sapiens (human);Staphylococcus aureus infection - Homo sapiens (human);Allograft Rejection;Human Complement System;Complement Activation;Sudden Infant Death Syndrome (SIDS) Susceptibility Pathways;Regulation of Complement cascade;Initial triggering of complement;Compleme…	hsa04610;hsa05322	Complement and coagulation cascades;Systemic lupus erythematosus	FUNCTION: Non-enzymatic component of C3 and C5 convertases and thus essential for the propagation of the classical complement pathway. Covalently binds to immunoglobulins and immune complexes and enhances the solubilization of immune aggregates and the clearance of IC through CR1 on erythrocytes. C4A isotype is responsible for effective binding to form amide bonds with immune aggregates or protei…	DISEASE: Complement component 4A deficiency (C4AD) [MIM:614380]: A rare defect of the complement classical pathway associated with the development of autoimmune disorders, mainly systemic lupus with or without associated glomerulonephritis. {ECO:0000269|PubMed:8473511}. Note=The disease is caused by mutations affecting the gene represented in this entry.; DISEASE: Systemic lupus erythematosus (SL…	120790;152700;614374;614380;	[MIM:614380]Complement component 4A deficiency;[MIM:152700]Systemic lupus erythematosus;	Prostate cancer[23535732];	proteolysis;inflammatory response;complement activation;complement activation, classical pathway;negative regulation of endopeptidase activity;regulation of complement activation;post-translational protein modification;cellular protein metabolic process;innate immune response;positive regulation of apoptotic cell clearance	extracellular region;extracellular space;endoplasmic reticulum lumen;plasma membrane;cell junction;axon;dendrite;neuronal cell body;synapse;extracellular exosome;blood microparticle	complement component C1q binding;serine-type endopeptidase activity;endopeptidase inhibitor activity	TISSUE SPECIFICITY: Complement component C4 is expressed at highest levels in the liver, at moderate levels in the adrenal cortex, adrenal medulla, thyroid gland,and the kidney, and at lowest levels in the heart, ovary, small intestine, thymus, pancreas and spleen. The extra-hepatic sites of expression may be important for the local protection and inflammatory response. {ECO:0000269|PubMed:113675…	.	.	TLE3[26153859];APC[20936779];MYC[21150319];TRPS1[26153859];ALB[15174051];TAF9[20195357];NRIP1[26153859];PGR[26153859];GATA3[26153859];ESR1[26153859];GRHL2[26153859];	SLC15A1[28514442];FN1[23750785];GDPD1[26186194;28514442];ATP2B2[28514442];KIF22[26496610];PVR[28514442];CST3[2304899];OCLN[28514442];APC[20936779];SNX27[28514442];LAMP1[28514442];VSIG1[28514442];TMEM89[26186194;28514442];CCL5[28514442];ALB[15174051];FAM171B[28514442];LGALS8[26186194;28514442];SCN2B[26186194;28514442];MCM2[25963833];	MASP2[0.057];C1S[0.060];CTSL[0.996];APOA2[0.999];CR1[0.163];C5AR2[0.055];C3AR1[0.109];CST3[0.511];APC[0.004];ALB[0.999];FN1[0.999];GDPD1[0.004];LGALS8[0.999];SCN2B[0.004];TMEM89[0.003];KIF22[0.004];MCM2[0.003];C4B[0.057]	0.18507	.	.	.	.	.	.	.	0.452503	.
C4b	2.92972e-08	0.554984	0.316	0.177	0.000840596	c3	C4B	ENSG00000224389	6	.	CPAMD3;C4F;CO4;C4B1;C4B3;CH	P0C0L5	CO4B_HUMAN	721	CCDS47405	NM_001002029	uc011dpd.3	120820	complement C4B (Chido blood group)	.	classicPathway;compPathway;lectinPathway	Classical Complement Pathway;Complement Pathway;Lectin Induced Complement Pathway	Complement and coagulation cascades - Homo sapiens (human);Pertussis - Homo sapiens (human);Systemic lupus erythematosus - Homo sapiens (human);Staphylococcus aureus infection - Homo sapiens (human);Oxidative Damage;Dengue-2 Interactions with Complement and Coagulation Cascades;Complement Activation;Complement and Coagulation Cascades;Sudden Infant Death Syndrome (SIDS) Susceptibility Pathways;Re…	hsa04610;hsa05322	Complement and coagulation cascades;Systemic lupus erythematosus	FUNCTION: Non-enzymatic component of the C3 and C5 convertases and thus essential for the propagation of the classical complement pathway. Covalently binds to immunoglobulins and immune complexes and enhances the solubilization of immune aggregates and the clearance of IC through CR1 on erythrocytes. C4A isotype is responsible for effective binding to form amide bonds with immune aggregates or pr…	DISEASE: Systemic lupus erythematosus (SLE) [MIM:152700]: A chronic, relapsing, inflammatory, and often febrile multisystemic disorder of connective tissue, characterized principally by involvement of the skin, joints, kidneys and serosal membranes. It is of unknown etiology, but is thought to represent a failure of the regulatory mechanisms of the autoimmune system. The disease is marked by a wi…	152700;614374;614379;	[MIM:152700]Systemic lupus erythematosus;[MIM:614379]Complement component 4B deficiency;	Prostate cancer[23535732];	proteolysis;inflammatory response;complement activation;complement activation, classical pathway;opsonization;negative regulation of endopeptidase activity;regulation of complement activation;detection of molecule of bacterial origin;innate immune response;positive regulation of apoptotic cell clearance	extracellular region;extracellular space;plasma membrane;cell junction;axon;dendrite;other organism cell;synapse;extracellular exosome;blood microparticle	complement binding;serine-type endopeptidase activity;endopeptidase inhibitor activity;carbohydrate binding	TISSUE SPECIFICITY: Complement component C4 is expressed at highest levels in the liver, at moderate levels in the adrenal cortex, adrenal medulla, thyroid gland,and the kidney, and at lowest levels in the heart, ovary, small intestine, thymus, pancreas and spleen. The extra-hepatic sites of expression may be important for the local protection and inflammatory response. {ECO:0000269|PubMed:113675…	.	.	KIF22[26496610];	C2[10946278;11341920];MCM2[25963833];	MASP2[0.999];CFI[NA];CR1[NA];CD46[NA];CFI[NA];CD46[0.138];C2[0.999];C1S[0.999];PGM2L1[NA];SFMBT1[NA];MARCH6[NA];BCL2L11[NA];TAF12[NA];FUS[NA];CEPT1[NA];KNSTRN[NA];KIF22[NA];CEP350[NA];KPNA4[NA];C4A[0.057]	0.27695	.	.	.	.	.	.	.	0.457755	.
Nfkb1	5.45699e-08	0.554286	0.308	0.177	0.00156572	c3	NFKB1	ENSG00000109320	4	.	KBF1;p105;NFKB-p50;p50;NF-kappaB;NFkappaB;NF-kB1	P19838	NFKB1_HUMAN	4790	CCDS3657;CCDS54783	NM_003998;NM_001165412	uc011cep.2	164011	nuclear factor kappa B subunit 1	.	RELAPathway;pkcPathway;aktPathway;atmPathway;ranklPathway;cdMacPathway;cd40Pathway;ceramidePathway;tidPathway;gcrPathway;cxcr4Pathway;rnaPathway;eponfkbPathway;fMLPpathway;freePathway;HivnefPathway;hcmvPathway;gsk3Pathway;deathPathway;RacCycDPathway;keratinocytePathway;mapkPathway;vipPathway;nthiPathway;nfkbPathway;rasPathway;cardiacegfPathway;il1rPathway;tcrPathway;tall1Pathway;41bbPathway;pcafp…	Acetylation and Deacetylation of RelA in The Nucleus;Activation of PKC through G protein coupled receptor;AKT Signaling Pathway;ATM Signaling Pathway;Bone Remodelling;Cadmium induces DNA synthesis and proliferation in macrophages;CD40L Signaling Pathway;Ceramide Signaling Pathway;Chaperones modulate interferon Signaling Pathway;Corticosteroids and cardioprotection;CXCR4 Signaling Pathway;Double S…	PI3K-Akt signaling pathway - Homo sapiens (human);Chronic myeloid leukemia - Homo sapiens (human);Adipocytokine signaling pathway - Homo sapiens (human);T cell receptor signaling pathway - Homo sapiens (human);B cell receptor signaling pathway - Homo sapiens (human);Pertussis - Homo sapiens (human);Salmonella infection - Homo sapiens (human);Legionellosis - Homo sapiens (human);Neurotrophin signa…	hsa04010;hsa04210;hsa04620;hsa04660;hsa04662;hsa04920;hsa05120;hsa05212;hsa05215;hsa05220;hsa05221;hsa05222	MAPK signaling pathway;Apoptosis;Toll-like receptor signaling pathway;T cell receptor signaling pathway;B cell receptor signaling pathway;Adipocytokine signaling pathway;Epithelial cell signaling in Helicobacter pylori infection;Pancreatic cancer;Prostate cancer;Chronic myeloid leukemia;Acute myeloid leukemia;Small cell lung cancer	FUNCTION: NF-kappa-B is a pleiotropic transcription factor present in almost all cell types and is the endpoint of a series of signal transduction events that are initiated by a vast array of stimuli related to many biological processes such as inflammation, immunity, differentiation, cell growth, tumorigenesis and apoptosis. NF-kappa-B is a homo- or heterodimeric complex formed by the Rel-like d…	DISEASE: Immunodeficiency, common variable, 12 (CVID12) [MIM:616576]: A primary immunodeficiency characterized by antibody deficiency, hypogammaglobulinemia, recurrent bacterial infections and an inability to mount an antibody response to antigen. {ECO:0000269|PubMed:26279205}. Note=The disease is caused by mutations affecting the gene represented in this entry.;	616576;	[MIM:616576]Immunodeficiency, common variable, 12;	Primary biliary cirrhosis[21399635;23000144;26394269];Multiple sclerosis[21833088];Tonsillectomy[27182965];Copper levels[26025379];Primary sclerosing cholangitis[27992413];Schizophrenia (treatment resistant)[22479419];Ulcerative colitis[23128233];Homeostasis model assessment of beta-cell function (interaction)[24204828];Glomerular filtration rate (creatinine)[26831199];	negative regulation of transcription from RNA polymerase II promoter;stimulatory C-type lectin receptor signaling pathway;transcription from RNA polymerase II promoter;apoptotic process;inflammatory response;I-kappaB kinase/NF-kappaB signaling;negative regulation of gene expression;positive regulation of macrophage derived foam cell differentiation;positive regulation of lipid storage;negative re…	extracellular region;nucleus;nucleoplasm;cytoplasm;mitochondrion;cytosol;I-kappaB/NF-kappaB complex;secretory granule lumen;specific granule lumen	regulatory region DNA binding;transcription regulatory region sequence-specific DNA binding;RNA polymerase II regulatory region sequence-specific DNA binding;RNA polymerase II distal enhancer sequence-specific DNA binding;transcriptional activator activity, RNA polymerase II distal enhancer sequence-specific binding;transcriptional repressor activity, RNA polymerase II transcription regulatory re…	.	pharynx;stomach;testis;choroid;kidney;uterus;whole body;pancreas;urinary;skeletal muscle;islets of Langerhans;fovea centralis;spleen;liver;peripheral nerve;germinal center;heart;lung;salivary gland;thyroid;placenta;nasopharynx;optic nerve;amygdala;intestine;alveolus;spinal ganglion;skin;adrenal cortex;lens;unclassifiable (Anatomical System);retina;muscle;mammary gland;atrium;tonsil;cervix;cartila…	pons;ciliary ganglion;trigeminal ganglion;superior cervical ganglion;	EIF4A1[25609649];PRSS1[25609649];VARS[25609649];HNRNPU[25609649];ATP5C1[25609649];ENO1[25609649];ACTB[25609649];UBE2L3[25609649];RPS14[25609649];PCMT1[25609649];NSDHL[25609649];RPS16[25609649];LGALS1[21689853];RPS18[25609649];PSMD2[25609649];BSG[25609649];BTRC[12482991];PRSS3[25609649];GLUL[21988832];RPS10[25609649];DDX17[25609649];EPHA5[25609649];MCCC2[25609649];GABARAPL2[20562859];MCCC1[2560964…	CD82[25241761];SPPL2A[21988832];NR3C1[7823959;16380507];CLU[20068069];ETS1[25241761];YY1[21988832];ZFP36[19738286];TBK1[14743216];RPS6KA5[20129940];KAT5[15829968];PPME1[19156129];RUVBL2[15829968];DPF1[22334708];DPF2[20460684;22334708];EP300[14662860;11739381;20065107;22013068;12960163;12471036];DPF3[22334708];MAP3K8[9950430;14743216;15169888;16291755;21988832;25852190];BTRC[11158290;12482991;9990…	MAP3K8[NA];TNIP2[NA];RELA[0.999];NFKBIA[NA];RELA[NA];NFKBIA[1];TRAF6[NA];RELA[NA];NGFR[NA];REL[0.999];ARRB2[NA];RELA[NA];NFKBIA[NA];NFKBIB[NA];RELA[NA];RELB[0.999];YWHAE[NA];TERT[NA];BCL3[0.999];NOTCH1[0.999];ACTN4[0.996];KPNA3[0.999];NFKBIE[0.986];IKBKG[0.999];CFLAR[0.987];CHUK[0.999];TNIP2[0.992];NFKB2[1];COPB2[0.996];SPAG9[0.990];NFKBIB[0.999];MAP3K8[0.997];NFKBIZ[0.998];CTNNB1[0.983];MYLK[0.9…	0.93844	0.94648	.	-0.48	22.78	0.000569237	-0.582397	18.9868	0.554512	0.99426
Cryab	0.694414	0.554163	0.446	0.491	1	c9	CRYAB	ENSG00000109846	11	CRYA2	HSPB5	P02511	CRYAB_HUMAN	1410	CCDS8351;CCDS81626	NM_001289807	uc058hgc.1	123590	crystallin alpha B	.	.	.	Longevity regulating pathway - multiple species - Homo sapiens (human);Protein processing in endoplasmic reticulum - Homo sapiens (human)	.	.	FUNCTION: May contribute to the transparency and refractive index of the lens. Has chaperone-like activity, preventing aggregation of various proteins under a wide range of stress conditions.;	DISEASE: Myopathy, myofibrillar, 2 (MFM2) [MIM:608810]: A form of myofibrillar myopathy, a group of chronic neuromuscular disorders characterized at ultrastructural level by disintegration of the sarcomeric Z disc and myofibrils, and replacement of the normal myofibrillar markings by small dense granules, or larger hyaline masses, or amorphous material. MFM2 is characterized by weakness of the pr…	608810;613763;613869;615184;	[MIM:608810]Myopathy, myofibrillar, 2;[MIM:613763]Cataract 16, multiple types;[MIM:613869]Myopathy, myofibrillar, fatal infantile hypertonic, alpha-B crystallin-related;[MIM:615184]Cardiomyopathy, dilated 1II;	.	response to hypoxia;lens development in camera-type eye;protein folding;muscle contraction;tubulin complex assembly;muscle organ development;aging;negative regulation of gene expression;regulation of cell death;negative regulation of cell growth;microtubule polymerization or depolymerization;response to estradiol;negative regulation of intracellular transport;negative regulation of protein homool…	nucleus;nucleoplasm;cytoplasm;mitochondrion;Golgi apparatus;cytosol;cell surface;postsynaptic density of dendrite;microtubule cytoskeleton;Z disc;axon;M band;actin filament bundle;dendritic spine;perikaryon;myelin sheath;extracellular exosome;synaptic membrane;cardiac myofibril	structural constituent of eye lens;protein binding;microtubule binding;protein complex binding;identical protein binding;protein homodimerization activity;metal ion binding;unfolded protein binding	TISSUE SPECIFICITY: Lens as well as other tissues.;	cochlea;alveolus;ganglion;skin;myocardium;testis;lens;pineal gland;unclassifiable (Anatomical System);choroid;kidney;uterus;retina;pancreas;adrenal gland;mammary gland;corpus callosum;spinal cord;skeletal muscle;visual apparatus;cervix;fovea centralis;greater omentum;hippocampus;spleen;liver;cartilage;endometrium;bone;parathyroid;brain;heart;bone marrow;lung;ovary;thyroid;macula lutea;oesophagus;…	caudate nucleus;olfactory bulb;tongue;prefrontal cortex;cerebellum peduncles;cerebellum;occipital lobe;whole brain;spinal cord;parietal lobe;skeletal muscle;medulla oblongata;hypothalamus;thalamus;	FOXD4[25609649];APP[16049941];CCL22[21988832];HSPB6[unassigned1304];HSPB8[16225851];HSPB2[23188086];CRYBB2[11700327;12601044];HSPB1[11700327;23188086;12601044];CRYBA1[17046756];CRYGC[11700327;12601044];CDH1[22158051];GORASP2[unassigned1304];CAPN3[23414517];CTNNB1[22158051];KRTAP6-1[unassigned1304];CRYAA[11700327;22085609;23188086;12601044;unassigned1304;25910212];CRYAB[23188086;12601044];	APP[16053447;17046756;21961594;26458046;23106396];FCF1[28514442];UBE2D1[17081987];FBXO21[26186194];FGF2[17487982];NYNRIN[26186194;28514442];CDC23[26186194;28514442];PSMD4[12601813];CCND1[17081987;19767775];TFG[28514442];CDH1[22158051];GPBP1[28514442];B2M[23645685];ACOT7[25416956];VPS33A[26186194];ADAM2[16049941];MIP[18004741];HNRNPUL2[26186194;28514442];MAP1B[26186194;28514442];GEMIN4[26186194;28…	APP[0.105];CTNNB1[NA];CDH1[NA];HSPB8[0.708];HSPB6[0.866];CRYAA[0.168];CRYBA1[0.652];YWHAZ[NA];NEFL[NA];MAP3K5[NA];APP[NA];HSPA8[NA];HSP90AA1[NA];PPIA[NA];PGAM1[NA];UCHL1[NA];NSF[NA];DNM1[NA];TUBB[NA];GFAP[NA];DNAH1[NA];ACTB[NA];CCL22[0.004];HSPB1[0.371];CRYGC[0.873];DMKN[NA];RALY[NA];TRIM29[NA];GSTP1[NA];A2ML1[NA];FOXD4[NA];GORASP2[0.308];KRTAP6-1[0.345];APP[NA];APBB1[NA];CRYBB2[0.005];HSPA8[NA];…	0.5132	0.56457	.	-0.25	35.42	0.903398	0.242676	66.0984	0.470303	0.00909092
Il6	1.25811e-05	0.5535	0.351	0.241	0.360977	c3	IL6	ENSG00000136244	7	IFNB2	IL-6;BSF2;HGF;HSF	P05231	IL6_HUMAN	3569	CCDS5375;CCDS83166	NM_000600	uc064bxs.1	147620	interleukin 6	.	LairPathway;cytokinePathway;inflamPathway;erythPathway;il17Pathway;il5Pathway;il6Pathway;il10Pathway;LDLpathway;stemPathway;her2Pathway;il1rPathway	Cells and Molecules involved in local acute inflammatory response;Cytokine Network;Cytokines and Inflammatory Response;Erythrocyte Differentiation Pathway;IL 17 Signaling Pathway;IL 5 Signaling Pathway;IL 6 signaling pathway;IL-10 Anti-inflammatory Signaling Pathway;Low-density lipoprotein (LDL) pathway during atherogenesis;Regulation of hematopoiesis by cytokines;Role of ERBB2 in Signal Transduc…	PI3K-Akt signaling pathway - Homo sapiens (human);Prion diseases - Homo sapiens (human);Pertussis - Homo sapiens (human);Salmonella infection - Homo sapiens (human);Legionellosis - Homo sapiens (human);Graft-versus-host disease - Homo sapiens (human);Insulin resistance - Homo sapiens (human);Non-alcoholic fatty liver disease (NAFLD) - Homo sapiens (human);AGE-RAGE signaling pathway in diabetic co…	hsa04060;hsa04620;hsa04630;hsa04640;hsa05060;hsa05332	Cytokine-cytokine receptor interaction;Toll-like receptor signaling pathway;Jak-STAT signaling pathway;Hematopoietic cell lineage;Prion disease;Graft-versus-host disease	FUNCTION: Cytokine with a wide variety of biological functions. It is a potent inducer of the acute phase response. Plays an essential role in the final differentiation of B-cells into Ig- secreting cells Involved in lymphocyte and monocyte differentiation. Acts on B-cells, T-cells, hepatocytes, hematopoietic progenitor cells and cells of the CNS. Required for the generation of T(H)17 cells. Also…	DISEASE: Rheumatoid arthritis systemic juvenile (RASJ) [MIM:604302]: An inflammatory articular disorder with systemic- onset beginning before the age of 16. It represents a subgroup of juvenile arthritis associated with severe extraarticular features and occasionally fatal complications. During active phases of the disorder, patients display a typical daily spiking fever, an evanescent macular ra…	148000;604302;	[MIM:604302]Rheumatoid arthritis systemic juvenile;	Cerebrospinal fluid clusterin levels in APOEe4- carriers[26545630];C-reactive protein[21196492];Dialysis-related mortality[21546767];Fibrinogen[23969696];Longevity[26912274];	neutrophil apoptotic process;response to yeast;hepatic immune response;neutrophil mediated immunity;monocyte chemotaxis;positive regulation of acute inflammatory response;positive regulation of leukocyte chemotaxis;negative regulation of protein kinase activity;acute-phase response;inflammatory response;humoral immune response;aging;positive regulation of cell proliferation;negative regulation of…	extracellular region;extracellular space;endoplasmic reticulum lumen;interleukin-6 receptor complex;external side of plasma membrane	cytokine activity;interleukin-6 receptor binding;protein binding;growth factor activity	.	skin;stomach;lens;unclassifiable (Anatomical System);amniotic fluid;choroid;kidney;uterus;retina;head and neck;urinary;skeletal muscle;islets of Langerhans;tonsil;fovea centralis;cartilage;bone;germinal center;parathyroid;brain;heart;lung;ovary;thyroid;macula lutea;colon;placenta;aorta;optic nerve;	ciliary ganglion;pons;appendix;superior cervical ganglion;smooth muscle;trigeminal ganglion;fetal lung;	HRH1[25241761];ZBTB16[16169070;25241761];NFKBIZ[26226212];FAM20C[26091039];IL6ST[12829785;18775332];IL6R[12829785;11238858;18775332];SH3GL2[16169070];	HRH1[25241761];ZBTB16[25241761];IL6R[14557255;12643274;2788034];SH3GL2[16169070];	IL6R[1];IL6R[NA];IL6ST[NA];IL6R[NA];IL6ST[NA];JAK1[NA];LMO4[NA];IL6ST[NA];LMO4[NA];IL6R[NA];JAK1[NA];HCK[NA];LMO4[NA];IL6R[NA];IL6ST[NA];JAK1[NA];SOCS3[NA];IL6ST[NA];LMO4[NA];IL6R[NA];TYK2[NA];LMO4[NA];IL6R[NA];IL6ST[NA];JAK2[NA];LRPPRC[NA];IL6R[NA];ERBB2[NA];LRPPRC[NA];IL6R[NA];ZBTB16[0.746];HRH1[0.993];SH3GL2[0.933];IL6ST[1];OSM[1];PTHLH[0.994]	0.15397	0.99747	.	0.73	85.98	0.147687	-0.0922233	43.8889	.	0.289669
Hmox1	6.69335e-37	0.547341	0.558	0.412	1.92046e-32	c0	HMOX1	ENSG00000100292	22	.	bK286B10;HO-1	P09601	HMOX1_HUMAN	3162	CCDS13914	NM_002133	uc003ant.3	141250	heme oxygenase 1	.	il10Pathway	IL-10 Anti-inflammatory Signaling Pathway	Porphyrin and chlorophyll metabolism - Homo sapiens (human);HIF-1 signaling pathway - Homo sapiens (human);Mineral absorption - Homo sapiens (human);MicroRNAs in cancer - Homo sapiens (human);Hereditary Coproporphyria (HCP);Porphyria Variegata (PV);Congenital Erythropoietic Porphyria (CEP) or Gunther Disease;Acute Intermittent Porphyria;Porphyrin Metabolism;miR-targeted genes in epithelium - TarB…	hsa00860	Porphyrin and chlorophyll metabolism	FUNCTION: Heme oxygenase cleaves the heme ring at the alpha methene bridge to form biliverdin. Biliverdin is subsequently converted to bilirubin by biliverdin reductase. Under physiological conditions, the activity of heme oxygenase is highest in the spleen, where senescent erythrocytes are sequestrated and destroyed. Exhibits cytoprotective effects since excess of free heme sensitizes cells to u…	DISEASE: Heme oxygenase 1 deficiency (HMOX1D) [MIM:614034]: A disease characterized by impaired stress hematopoiesis, resulting in marked erythrocyte fragmentation and intravascular hemolysis, coagulation abnormalities, endothelial damage, and iron deposition in renal and hepatic tissues. Clinical features include persistent hemolytic anemia, asplenia, nephritis, generalized erythematous rash, gr…	614034;	[MIM:614034]Heme oxygenase 1 deficiency;	Obesity-related traits[23251661];	angiogenesis;endothelial cell proliferation;wound healing involved in inflammatory response;negative regulation of leukocyte migration;heme oxidation;cellular iron ion homeostasis;response to oxidative stress;small GTPase mediated signal transduction;excretion;regulation of blood pressure;cell death;intrinsic apoptotic signaling pathway in response to DNA damage;negative regulation of muscle cell…	extracellular space;nucleus;nucleolus;endoplasmic reticulum;endoplasmic reticulum membrane;cytosol;caveola;membrane;perinuclear region of cytoplasm	heme oxygenase (decyclizing) activity;phospholipase D activity;signal transducer activity;protein binding;enzyme binding;heme binding;protein homodimerization activity;metal ion binding	TISSUE SPECIFICITY: Expressed at higher levels in renal cancer tissue than in normal tissue (at protein level). {ECO:0000269|PubMed:20855888}.;	intestine;pharynx;tongue;cornea;skin;myocardium;stomach;testis;adrenal cortex;lens;unclassifiable (Anatomical System);choroid;kidney;uterus;pancreas;head and neck;urinary;mammary gland;skeletal muscle;islets of Langerhans;visual apparatus;iris;vein;spleen;liver;cartilage;bone;artery;brain;blood;heart;bone marrow;lung;salivary gland;ovary;lymph node;bladder;colon;placenta;aorta;prostate;breast;hyp…	ciliary ganglion;superior cervical ganglion;trigeminal ganglion;heart;	CREB3[21516116];CCDC155[25416956];POT1[21044950];ASL[21988832];TERF1[21044950];STX1A[unassigned1304];	UFD1L[18544348];TEX264[26186194;28514442];C5AR2[28514442];DERL1[22119785];CHRNA9[26186194];ELAVL1[19322201];UGT8[26186194;28514442];PSMD2[18544348];HMOX1[12500973];ASL[21988832];SLC39A8[28514442];TBC1D22B[28514442];PCDHAC2[28514442];CD97[28514442];CCDC155[25416956];CPSF1[21102410];LRRC27[28514442];SYVN1[22119785];ADAM33[28514442];HLA-C[26186194;28514442];NRG1[26186194];TERF1[21044950];CDC20B[2618…	CREB3[0.991];POT1[0.904];STX1A[0.987];TERF1[0.942];ASL[0.997];NOS1[0.939];AKT1[0.999];POR[0.999];BLVRB[0.936];UFD1[NA];PSMD2[NA];UFD1[0.784];PSMD2[0.881];CCDC155[0.604];DERL1[0.992];SYVN1[0.987];SRPRB[0.997];UGT8[0.086];TEX264[0.999];HLA-C[0.998];NRG1[0.999];DDX19B[0.922];ZSCAN20[0.380];CDC20B[0.003];CHRNA9[0.355]	0.11014	0.86226	.	-0.6	17.91	0.438909	0.59397	81.6939	0.453722	0.000641361
Tnfaip6	3.14575e-17	0.541016	0.41	0.32	9.02578e-13	c1	TNFAIP6	ENSG00000123610	2	.	TSG6;TSG-6	P98066	TSG6_HUMAN	7130	CCDS2193	NM_007115	uc002txk.3	600410	TNF alpha induced protein 6	.	.	.	Innate Immune System;Immune System;Neutrophil degranulation	.	.	FUNCTION: Possibly involved in cell-cell and cell-matrix interactions during inflammation and tumorigenesis.;	.	.	.	Lung cancer[23143601];	inflammatory response;cell adhesion;signal transduction;cell-cell signaling;positive regulation of cell migration;ovulation;neutrophil degranulation;negative regulation of inflammatory response	extracellular region;extracellular space;tertiary granule lumen;ficolin-1-rich granule lumen	protein binding;hyaluronic acid binding	TISSUE SPECIFICITY: Found in the synovial fluid of patients with rheumatoid arthritis. {ECO:0000269|PubMed:7516184}.;	spleen;skin;stomach;bone;testis;parathyroid;brain;unclassifiable (Anatomical System);heart;lung;kidney;ovary;uterus;whole body;placenta;prostate;mammary gland;skeletal muscle;	atrioventricular node;superior cervical ganglion;smooth muscle;trigeminal ganglion;whole blood;fetal lung;testis;	ITIH3[24005673];CXCL8[24501198];ITIH2[24005673];CCL21[27044744];FN1[18042364];ITIH1[24005673];FGF2[22267482];THBS1[18042364];CXCL11[27044744;24501198];CXCL12[27044744];CCL7[27044744];CCL5[27044744;24501198];CCL2[27044744];PTX3[22267482];CCL19[27044744];CCL27[27044744];PF4[27044744];	ACAN[9654129];UBC[23314748];	ITIH2[0.003];CXCL8[0.004];FGF2[NA];PTX3[NA];FN1[0.005];CXCL11[0.004];CCL27[0.004];PTX3[0.004];CCL21[0.004];CCL5[0.004];CXCL12[0.004];CCL2[0.004];CCL7[0.004];CCL19[0.004];ITIH1[0.003];PF4[0.004];THBS1[NA];FN1[NA];ITIH3[0.003];THBS1[0.004];UBC[0.004]	0.76442	0.19192	.	1.04	91.21	0.904221	0.426992	75.2304	0.399195	4.01525e-06
Igfbp3	1.7078e-07	0.538287	0.435	0.247	0.00490002	c6	IGFBP3	ENSG00000146674	7	.	IBP3;BP-53	P17936	IBP3_HUMAN	3486	CCDS5505;CCDS34632	NM_000598;NM_001013398	uc003tns.4	146732	insulin like growth factor binding protein 3	.	ghrelinPathway;p53hypoxiaPathway	Ghrelin: Regulation of Food Intake and Energy Homeostasis;Hypoxia and p53 in the Cardiovascular system	p53 signaling pathway - Homo sapiens (human);Transcriptional misregulation in cancer - Homo sapiens (human);Celecoxib Pathway, Pharmacodynamics;Vitamin D Receptor Pathway;Myometrial Relaxation and Contraction Pathways;Photodynamic therapy-induced HIF-1 survival signaling;TP53 Regulates Transcription of Cell Death Genes;Senescence and Autophagy in Cancer;Validated transcriptional targets of TAp63 …	hsa04115	p53 signaling pathway	FUNCTION: IGF-binding proteins prolong the half-life of the IGFs and have been shown to either inhibit or stimulate the growth promoting effects of the IGFs on cell culture. They alter the interaction of IGFs with their cell surface receptors. Also exhibits IGF-independent antiproliferative and apoptotic effects mediated by its receptor TMEM219/IGFBP-3R. {ECO:0000269|PubMed:20353938}.;	.	.	.	Poor prognosis in Crohn's disease[28067912];Hypospadias[25108383];Subjective response to lithium treatment in bipolar disorder[26503763];Insulin-like growth factors[21216879];Night sleep phenotypes[27126917];Major depressive disorder[23377640];Molybdenum levels[26025379];Male-pattern baldness[27182965];Tonsillectomy[27182965];Sitting height ratio[25865494];Pulse pressure[26390057];QRS duration[21…	regulation of cell growth;osteoblast differentiation;negative regulation of protein phosphorylation;protein phosphorylation;apoptotic process;negative regulation of cell proliferation;negative regulation of signal transduction;regulation of glucose metabolic process;negative regulation of smooth muscle cell migration;regulation of apoptotic process;positive regulation of apoptotic process;positiv…	extracellular region;extracellular space;nucleus;endoplasmic reticulum lumen;insulin-like growth factor binding protein complex;insulin-like growth factor ternary complex;extracellular exosome	fibronectin binding;protein binding;insulin-like growth factor binding;protein tyrosine phosphatase activator activity;insulin-like growth factor I binding;insulin-like growth factor II binding;metal ion binding	TISSUE SPECIFICITY: Expressed by most tissues. Present in plasma.;	cochlea;smooth muscle;skin;myocardium;stomach;testis;unclassifiable (Anatomical System);cerebellum;choroid;kidney;uterus;whole body;pancreas;head and neck;urinary;islets of Langerhans;visual apparatus;cervix;spleen;liver;peripheral nerve;cartilage;endometrium;bone;parathyroid;brain;heart;bone marrow;lung;ovary;lymph node;oesophagus;bladder;colon;placenta;prostate;nasopharynx;	uterus corpus;placenta;	GTF3C1[16169070];FBXW7[24412244];PRKDC[23178489];MLH3[24412244];EGFR[23178489];AURKA[24412244];RAD54B[24412244];POLA2[16169070];STK11[24412244];CCND1[24412244];FAM20C[26091039];KRAS[24412244];BUB1[24412244];BMPR1A[24412244];	GTF3C1[16169070];IGF2[11749962;11600567;9497324;9446566];FN1[12127836;11344214];PLG[9688635];IGF1[12735930;10823924;11600567;1383255;9497324;9446566];LTBP1[12962157];IGF1R[9389554];COL1A1[12735930];POLA2[16169070];TF[11297622];RXRA[10874028];ADAM12[10849447;11095942];PPARG[25449421];IGFALS[9497324;9446566];CD44[12127836];PAPPA2[11264294];	TP53[NA];TMEM219[NA];IGF1[1];MLH3[0.876];PRKDC[0.968];EGFR[0.994];POLA2[0.816];CCND1[0.946];PRKDC[NA];EGFR[NA];FBXW7[0.989];BMPR1A[0.011];BUB1[0.876];STK11[0.547];AURKA[0.435];KRAS[0.027];GTF3C1[0.929];RAD54B[0.964];IGF2[0.999];GPI[0.997];PAPPA2[0.997];KLK3[0.999];PLG[0.999];F2[0.999];FN1[NA];IGF1[NA];CTSD[0.999];CAV1[0.797];COL1A1[0.999];IGF1R[0.234];CD44[0.192];MMP2[0.999];CTSL[0.996];CSNK2A1[0…	0.28872	0.82225	.	.	.	0.542792	0.0485153	53.7739	0.43569	0.362252
Ccl2	0.0127848	0.535879	0.32	0.253	1	c4	CCL2	ENSG00000108691	17	SCYA2	MCP1;MCP-1;MCAF;SMC-CF;GDCF-2;HC11;MGC9434	P13500	CCL2_HUMAN	6347	CCDS11277	NM_002982	uc002hhy.4	158105	C-C motif chemokine ligand 2	.	LDLpathway;mspPathway;Ccr5Pathway	Low-density lipoprotein (LDL) pathway during atherogenesis;Msp/Ron Receptor Signaling Pathway;Pertussis toxin-insensitive CCR5 Signaling in Macrophage	AGE-RAGE signaling pathway in diabetic complications - Homo sapiens (human);Influenza A - Homo sapiens (human);TNF signaling pathway - Homo sapiens (human);Chemokine signaling pathway - Homo sapiens (human);Chagas disease (American trypanosomiasis) - Homo sapiens (human);NOD-like receptor signaling pathway - Homo sapiens (human);Malaria - Homo sapiens (human);Rheumatoid arthritis - Homo sapiens (…	hsa04060	Cytokine-cytokine receptor interaction	FUNCTION: Chemotactic factor that attracts monocytes and basophils but not neutrophils or eosinophils. Augments monocyte anti-tumor activity. Has been implicated in the pathogenesis of diseases characterized by monocytic infiltrates, like psoriasis, rheumatoid arthritis or atherosclerosis. May be involved in the recruitment of monocytes into the arterial wall during the disease process of atheros…	.	607948;	.	Inflammatory bowel disease[23128233];Crohn's disease[21102463;22412388];Gut microbiota (functional units)[27694959;27694959];Hypothyroidism[22493691];	MAPK cascade;angiogenesis;monocyte chemotaxis;protein phosphorylation;chemotaxis;inflammatory response;humoral immune response;cytoskeleton organization;cell adhesion;signal transduction;cell surface receptor signaling pathway;G-protein coupled receptor signaling pathway;G-protein coupled receptor signaling pathway, coupled to cyclic nucleotide second messenger;JAK-STAT cascade;regulation of cell…	extracellular region;extracellular space;intracellular	protein kinase activity;receptor binding;chemokine activity;CCR2 chemokine receptor binding	TISSUE SPECIFICITY: Expressed in the seminal plasma, endometrial fluid and follicular fluid (at protein level). {ECO:0000269|PubMed:23765988}.;	intestine;pharynx;skin;stomach;testis;adrenal cortex;lens;lymphoreticular;pineal gland;unclassifiable (Anatomical System);amniotic fluid;choroid;kidney;uterus;whole body;retina;pancreas;head and neck;adrenal gland;mammary gland;skeletal muscle;islets of Langerhans;visual apparatus;substantia nigra;iris;vein;spleen;liver;cartilage;bone;parathyroid;brain;blood;heart;trabecular meshwork;lung;salivar…	pons;beta cell islets;fetal brain;smooth muscle;trigeminal ganglion;fetal lung;spinal cord;heart;	HIST1H4A[22820162];KLF6[24634218];MAFB[22820162];TNFAIP6[27044744];KAT6B[unassigned1304];SNAI1[25314079];RELA[20952659;24634218];	PCNA[21383955];MCM7[21383955];CDC6[21383955];ORC4[21383955];VCAN[11083865];CDC45[21383955];CCL5[11350939];ORC2[21383955];MCM3[21383955];CCL2[7651403];ACKR1[13679391];CCR3[8642344];MCM2[21383955];	TNFAIP6[0.004];CCR2[0.997];CCR5[0.562];CCR1[0.286];ACKR4[0.195];MMP3[0.999];CCR10[0.207];ACKR2[0.221];ACKR1[0.144];MMP1[0.999];MMP8[0.998];VCAN[0.999];CCR3[0.995];CDC6[0.083];ORC2[0.038];ORC4[0.029];MCM2[0.032];MCM3[0.096];MCM7[0.033];CDC45[0.080];PCNA[0.075];COL18A1[0.999]	0.46084	0.88583	.	-0.1	46.2	0.362757	0.128338	59.4	0.533219	0.667686
Ccl2	0.0127848	0.535879	0.32	0.253	1	c4	CCL13	ENSG00000181374	17	SCYA13	MCP-4;NCC-1;SCYL1;CKb10;MGC17134	Q99616	CCL13_HUMAN	6357	CCDS11281	NM_005408	uc002hic.3	601391	C-C motif chemokine ligand 13	.	.	.	Chemokine signaling pathway - Homo sapiens (human);NF-kappa B signaling pathway - Homo sapiens (human);Cytokine-cytokine receptor interaction - Homo sapiens (human);Signaling by GPCR;Signal Transduction;Chemokine receptors bind chemokines;Peptide ligand-binding receptors;Class A/1 (Rhodopsin-like receptors);GPCR ligand binding	hsa04060	Cytokine-cytokine receptor interaction	FUNCTION: Chemotactic factor that attracts monocytes, lymphocytes, basophils and eosinophils, but not neutrophils. Signals through CCR2B and CCR3 receptors. Plays a role in the accumulation of leukocytes at both sides of allergic and non-allergic inflammation. May be involved in the recruitment of monocytes into the arterial wall during the disease process of atherosclerosis. May play a role in t…	.	.	.	Inflammatory bowel disease[23128233];Crohn's disease[22412388];	response to hypoxia;positive regulation of leukocyte mediated cytotoxicity;positive regulation of endothelial cell proliferation;leukocyte migration involved in inflammatory response;chronic inflammatory response;monocyte chemotaxis;positive regulation of cellular extravasation;cellular calcium ion homeostasis;chemotaxis;inflammatory response;cytoskeleton organization;signal transduction;transfor…	extracellular region;extracellular space;rough endoplasmic reticulum;endocytic vesicle;dendrite;perikaryon;axon terminus;C-fiber;perinuclear region of cytoplasm	receptor binding;chemokine activity;heparin binding;CCR2 chemokine receptor binding;CCR chemokine receptor binding	TISSUE SPECIFICITY: Widely expressed. Found in small intestine, thymus, colon, lung, trachea, stomach and lymph node. Low levels seen in the pulmonary artery smooth muscle cells.;	lung;whole body;colon;placenta;bone;brain;unclassifiable (Anatomical System);islets of Langerhans;	appendix;superior cervical ganglion;	HNRNPH3[16169070];	APP[21832049];ACKR2[9405404];	HNRNPH3[0.004];CXCR3[0.102];ACKR4[0.005];CCR2[0.135];CCR3[0.995];CCR5[0.114];ACKR2[0.005];MMP3[0.958];MMP1[0.999];APP[0.027]	0.02243	0.2756	.	0.37	74.95	0.745276	0.433091	75.5195	0.412643	0.0511333
Gm12840	1.62006e-05	0.532701	0.353	0.211	0.464827	c7
Fbln7	0.000198509	0.532004	0.297	0.186	1	c6	FBLN7	ENSG00000144152	2	.	FLJ37440;TM14	Q53RD9	FBLN7_HUMAN	129804	CCDS2095;CCDS46391	NM_153214;NM_001128165	uc002tho.2	611551	fibulin 7	.	.	.	.	.	.	FUNCTION: An adhesion molecule that interacts with extracellular matrix molecules in developing teeth and may play important roles in differentiation and maintenance of odontoblasts as well as in dentin formation. {ECO:0000250}.;	.	.	.	Systemic juvenile idiopathic arthritis[27927641];Post bronchodilator FEV1/FVC ratio[26634245];	cell adhesion	proteinaceous extracellular matrix;focal adhesion;extracellular exosome	calcium ion binding;heparin binding	.	fovea centralis;parathyroid;lens;unclassifiable (Anatomical System);lung;choroid;kidney;ovary;retina;macula lutea;placenta;prostate;optic nerve;visual apparatus;	ciliary ganglion;atrioventricular node;globus pallidus;	.	HSPA5[26186194;28514442];ASPH[26186194;28514442];CLNS1A[26186194];EDEM2[26186194;28514442];TXNDC11[26186194;28514442];EGFR[28065597];	HSPA5[0.003];ASPH[0.003];TXNDC11[0.003];CLNS1A[0.003];EDEM2[0.562]	0.26972	0.10055	.	-0.64	16.63	0.842127	0.196587	63.6648	0.55104	1.57848e-05
Ccl7	0.00105555	0.528333	0.368	0.247	1	c7	CCL7	ENSG00000108688	17	SCYA6;SCYA7	MCP-3;NC28;FIC;MARC;MCP3	P80098	CCL7_HUMAN	6354	CCDS11278	NM_006273	uc002hhz.5	158106	C-C motif chemokine ligand 7	.	.	.	Chemokine signaling pathway - Homo sapiens (human);Cytokine-cytokine receptor interaction - Homo sapiens (human);Chemokine signaling pathway	hsa04060	Cytokine-cytokine receptor interaction	FUNCTION: Chemotactic factor that attracts monocytes and eosinophils, but not neutrophils. Augments monocyte anti-tumor activity. Also induces the release of gelatinase B. This protein can bind heparin. Binds to CCR1, CCR2 and CCR3.;	.	.	.	Crohn's disease[21102463;22412388];Gut microbiota (functional units)[27694959;27694959];	monocyte chemotaxis;cellular calcium ion homeostasis;chemotaxis;inflammatory response;cytoskeleton organization;signal transduction;G-protein coupled receptor signaling pathway;cell-cell signaling;regulation of cell shape;positive regulation of cell migration;neutrophil chemotaxis;positive regulation of GTPase activity;eosinophil chemotaxis;chemokine-mediated signaling pathway;positive regulation…	extracellular space;cell	protein binding;chemokine activity;heparin binding;CCR1 chemokine receptor binding	.	lung;skin;placenta;umbilical cord;blood;unclassifiable (Anatomical System);	smooth muscle;skeletal muscle;	TNFAIP6[27044744];FEZ1[16169070];UBQLN1[25416956];AES[16169070];UBQLN2[unassigned1304];	CCR1[8530354];CCL7[9109648];FEZ1[16169070];MMP2[10947989];UBQLN1[25416956];ACKR2[9405404];ELAVL1[19322201];CCR3[8642344];	UBQLN1[0.004];UBQLN2[0.003];FEZ1[0.005];TNFAIP6[0.004];AES[0.092];CCR1[0.148];CCR2[0.189];CXCR3[0.110];ACKR4[0.110];CCR3[0.996];CCR5[0.120];MMP13[0.999];MMP3[0.997];MMP2[0.995];MMP14[0.852];ACKR2[0.109];ACKR1[0.081];CCR10[0.115];MMP1[0.999]	0.0513	0.33622	.	-0.08	47.79	0.695915	0.247207	66.3514	0.447275	0.00926234
Cryab	0.157938	0.523289	0.531	0.488	1	c7	CRYAB	ENSG00000109846	11	CRYA2	HSPB5	P02511	CRYAB_HUMAN	1410	CCDS8351;CCDS81626	NM_001289807	uc058hgc.1	123590	crystallin alpha B	.	.	.	Longevity regulating pathway - multiple species - Homo sapiens (human);Protein processing in endoplasmic reticulum - Homo sapiens (human)	.	.	FUNCTION: May contribute to the transparency and refractive index of the lens. Has chaperone-like activity, preventing aggregation of various proteins under a wide range of stress conditions.;	DISEASE: Myopathy, myofibrillar, 2 (MFM2) [MIM:608810]: A form of myofibrillar myopathy, a group of chronic neuromuscular disorders characterized at ultrastructural level by disintegration of the sarcomeric Z disc and myofibrils, and replacement of the normal myofibrillar markings by small dense granules, or larger hyaline masses, or amorphous material. MFM2 is characterized by weakness of the pr…	608810;613763;613869;615184;	[MIM:608810]Myopathy, myofibrillar, 2;[MIM:613763]Cataract 16, multiple types;[MIM:613869]Myopathy, myofibrillar, fatal infantile hypertonic, alpha-B crystallin-related;[MIM:615184]Cardiomyopathy, dilated 1II;	.	response to hypoxia;lens development in camera-type eye;protein folding;muscle contraction;tubulin complex assembly;muscle organ development;aging;negative regulation of gene expression;regulation of cell death;negative regulation of cell growth;microtubule polymerization or depolymerization;response to estradiol;negative regulation of intracellular transport;negative regulation of protein homool…	nucleus;nucleoplasm;cytoplasm;mitochondrion;Golgi apparatus;cytosol;cell surface;postsynaptic density of dendrite;microtubule cytoskeleton;Z disc;axon;M band;actin filament bundle;dendritic spine;perikaryon;myelin sheath;extracellular exosome;synaptic membrane;cardiac myofibril	structural constituent of eye lens;protein binding;microtubule binding;protein complex binding;identical protein binding;protein homodimerization activity;metal ion binding;unfolded protein binding	TISSUE SPECIFICITY: Lens as well as other tissues.;	cochlea;alveolus;ganglion;skin;myocardium;testis;lens;pineal gland;unclassifiable (Anatomical System);choroid;kidney;uterus;retina;pancreas;adrenal gland;mammary gland;corpus callosum;spinal cord;skeletal muscle;visual apparatus;cervix;fovea centralis;greater omentum;hippocampus;spleen;liver;cartilage;endometrium;bone;parathyroid;brain;heart;bone marrow;lung;ovary;thyroid;macula lutea;oesophagus;…	caudate nucleus;olfactory bulb;tongue;prefrontal cortex;cerebellum peduncles;cerebellum;occipital lobe;whole brain;spinal cord;parietal lobe;skeletal muscle;medulla oblongata;hypothalamus;thalamus;	FOXD4[25609649];APP[16049941];CCL22[21988832];HSPB6[unassigned1304];HSPB8[16225851];HSPB2[23188086];CRYBB2[11700327;12601044];HSPB1[11700327;23188086;12601044];CRYBA1[17046756];CRYGC[11700327;12601044];CDH1[22158051];GORASP2[unassigned1304];CAPN3[23414517];CTNNB1[22158051];KRTAP6-1[unassigned1304];CRYAA[11700327;22085609;23188086;12601044;unassigned1304;25910212];CRYAB[23188086;12601044];	APP[16053447;17046756;21961594;26458046;23106396];FCF1[28514442];UBE2D1[17081987];FBXO21[26186194];FGF2[17487982];NYNRIN[26186194;28514442];CDC23[26186194;28514442];PSMD4[12601813];CCND1[17081987;19767775];TFG[28514442];CDH1[22158051];GPBP1[28514442];B2M[23645685];ACOT7[25416956];VPS33A[26186194];ADAM2[16049941];MIP[18004741];HNRNPUL2[26186194;28514442];MAP1B[26186194;28514442];GEMIN4[26186194;28…	APP[0.105];CTNNB1[NA];CDH1[NA];HSPB8[0.708];HSPB6[0.866];CRYAA[0.168];CRYBA1[0.652];YWHAZ[NA];NEFL[NA];MAP3K5[NA];APP[NA];HSPA8[NA];HSP90AA1[NA];PPIA[NA];PGAM1[NA];UCHL1[NA];NSF[NA];DNM1[NA];TUBB[NA];GFAP[NA];DNAH1[NA];ACTB[NA];CCL22[0.004];HSPB1[0.371];CRYGC[0.873];DMKN[NA];RALY[NA];TRIM29[NA];GSTP1[NA];A2ML1[NA];FOXD4[NA];GORASP2[0.308];KRTAP6-1[0.345];APP[NA];APBB1[NA];CRYBB2[0.005];HSPA8[NA];…	0.5132	0.56457	.	-0.25	35.42	0.903398	0.242676	66.0984	0.470303	0.00909092
Cdkn2a	3.08274e-08	0.520619	0.101	0	0.000884499	c5	CDKN2A	ENSG00000147889	9	CDKN2;MLM	CDK4I;p16;INK4a;MTS1;CMM2;ARF;p19;p14;INK4;p16INK4a;p19Arf;p14ARF	P42771;Q8N726	.	1029	CCDS56565;CCDS6510;CCDS6511	NM_000077	uc003zpk.4	600160	cyclin dependent kinase inhibitor 2A	.	g1Pathway;ctcfPathway;cellcyclePathway;arfPathway	Cell Cycle: G1/S Check Point ;CTCF: First Multivalent Nuclear Factor;Cyclins and Cell Cycle Regulation;Tumor Suppressor Arf Inhibits Ribosomal Biogenesis	Non-small cell lung cancer - Homo sapiens (human);Chronic myeloid leukemia - Homo sapiens (human);Melanoma - Homo sapiens (human);Bladder cancer - Homo sapiens (human);Cell cycle - Homo sapiens (human);HTLV-I infection - Homo sapiens (human);p53 signaling pathway - Homo sapiens (human);Glioma - Homo sapiens (human);MicroRNAs in cancer - Homo sapiens (human);Pathways in cancer - Homo sapiens (huma…	hsa04110;hsa04115;hsa05212;hsa05214;hsa05218;hsa05219;hsa05220;hsa05223	Cell cycle;p53 signaling pathway;Pancreatic cancer;Glioma;Melanoma;Bladder cancer;Chronic myeloid leukemia;Non-small cell lung cancer	FUNCTION: Acts as a negative regulator of the proliferation of normal cells by interacting strongly with CDK4 and CDK6. This inhibits their ability to interact with cyclins D and to phosphorylate the retinoblastoma protein. {ECO:0000269|PubMed:16782892, ECO:0000269|PubMed:7972006}.;	DISEASE: Note=The association between cutaneous and uveal melanomas in some families suggests that mutations in CDKN2A may account for a proportion of uveal melanomas. However, CDKN2A mutations are rarely found in uveal melanoma patients.; DISEASE: Melanoma, cutaneous malignant 2 (CMM2) [MIM:155601]: A malignant neoplasm of melanocytes, arising de novo or from a pre- existing benign nevus, which …	155601;155755;606719;	[MIM:155601]Melanoma, cutaneous malignant 2;[MIM:606719]Familial atypical multiple mole melanoma-pancreatic carcinoma syndrome;[MIM:155755]Melanoma-astrocytoma syndrome;	Myocardial infarction[17478679;26708285];Type 2 diabetes[18372903;19401414;17463249;17463249;17463246;17463248;20581827;21573907;23945395;24509480;23209189;26818947;27189021];Basal cell carcinoma[24403052;25855136];Melanoma[19578364;21983787];Abdominal aortic aneurysm[20622881];Coronary artery calcification[23561647];Endometriosis[23104006];Breast cancer[20453838;23535729];Intracranial, abdominal…	G1/S transition of mitotic cell cycle;negative regulation of cell-matrix adhesion;cell cycle arrest;Ras protein signal transduction;negative regulation of cell proliferation;negative regulation of cell growth;negative regulation of NF-kappaB transcription factor activity;positive regulation of smooth muscle cell apoptotic process;senescence-associated heterochromatin focus assembly;negative regul…	nucleus;cytoplasm;cytosol;senescence-associated heterochromatin focus	RNA binding;cyclin-dependent protein serine/threonine kinase inhibitor activity;protein binding;protein kinase binding;NF-kappaB binding	TISSUE SPECIFICITY: Widely expressed but not detected in brain or skeletal muscle. Isoform 3 is pancreas-specific. {ECO:0000269|PubMed:10445844}.;	intestine;pharynx;skin;stomach;testis;unclassifiable (Anatomical System);lymphoreticular;kidney;uterus;pancreas;bile duct;urinary;mammary gland;islets of Langerhans;visual apparatus;cervix;spleen;liver;cartilage;bone;parathyroid;brain;blood;heart;duodenum;trabecular meshwork;lung;salivary gland;ovary;lymph node;bladder;colon;placenta;prostate;breast;optic nerve;	ciliary ganglion;appendix;testis - seminiferous tubule;dorsal root ganglion;superior cervical ganglion;trigeminal ganglion;atrioventricular node;skeletal muscle;	GALNT12[24412244];PDCD6[17955473];GMNN[15232106];HNRNPU[21988832];SLC4A1[15811326];CASC3[25640309];ACTB[17955473];ACTG1[17955473];CDC14B[24412244];PPP1CB[17274640];PPP1CC[17274640];FRAT2[24412244];CCND1[24855949;26496610];RUVBL2[17955473];TMOD1[24412244];DAXX[18583933];MAP2K1[24412244];HLA-B[17353931];DYRK1B[23602568];UBE4B[17955473];PRKCA[21988832];ACTN4[17955473];FTSJ1[17353931];ACLY[17955473];…	NCKAP1[22863883];PDCD6[17955473];GMNN[15232106];HNRNPU[21988832];SLC4A1[15811326];CASC3[25640309];TTF1[22383580];ACTB[17955473];ACTG1[17955473;22863883];IGF1R[28319113];YY1[15210108];PPP1CB[17274640];PPP1CC[17274640];CCND2[15065884;11900540];CCND1[10580009;17420273;26496610;28042499];KAT5[16705183];TRIM28[26055329];MYC[20308430;17289033;23277542];RUVBL2[17955473];ARFIP2[11792819];HIST3H2BB[218467…	MDM2[0.999];HIF1A[NA];HUWE1[0.695];TP63[NA];FOXM1[NA];MAX[NA];MYC[NA];DAXX[0.999];CDK1[NA];CCND1[NA];REV3L[NA];ATP2B1[NA];SLC25A5[NA];CDKN1B[NA];BTD[NA];PRKCA[0.982];EIF1B[0.007];NAT2[0.528];CDK4[0.999];EGR1[0.980];TGFB1[0.759];CDK6[0.981];CRELD2[0.276];CDK6[NA];CCND1[NA];NHS[NA];ZNF286A[NA];GOLGA1[NA];MAPT[NA];TRIP10[NA];ACTR8[NA];UACA[NA];NOP2[NA];FNDC3A[NA];PHKA2[NA];CAST[NA];UHRF1BP1[NA];URB1…	0.03037	0.06846	.	0.73	85.98	0.390326	0.921389	89.5609	0.440444	0.357649
Camk2d	1.2543e-11	0.51888	0.456	0.189	3.59884e-07	c5	CAMK2D	ENSG00000145349	4	CAMKD	.	Q13557	KCC2D_HUMAN	817	CCDS3703;CCDS3704;CCDS43263;CCDS47127;CCDS54797;CCDS82948;CCDS82949;CCDS82950	NM_001221	uc003ibk.3	607708	calcium/calmodulin dependent protein kinase II delta	.	biopeptidesPathway;CaCaMPathway;pgc1aPathway;stathminPathway;crebPathway	Bioactive Peptide Induced Signaling Pathway;Ca++/ Calmodulin-dependent Protein Kinase Activation;Regulation of PGC-1a;Stathmin and breast cancer resistance to antimicrotubule agents;Transcription factor CREB and its extracellular signals	Inflammatory mediator regulation of TRP channels - Homo sapiens (human);Aldosterone synthesis and secretion - Homo sapiens (human);Oxytocin signaling pathway - Homo sapiens (human);Long-term potentiation - Homo sapiens (human);Neurotrophin signaling pathway - Homo sapiens (human);Dopaminergic synapse - Homo sapiens (human);Oocyte meiosis - Homo sapiens (human);HIF-1 signaling pathway - Homo sapie…	hsa04012;hsa04020;hsa04310;hsa04720;hsa04740;hsa04912;hsa04916;hsa05214	ErbB signaling pathway;Calcium signaling pathway;Wnt signaling pathway;Long-term potentiation;Olfactory transduction;GnRH signaling pathway;Melanogenesis;Glioma	FUNCTION: Calcium/calmodulin-dependent protein kinase involved in the regulation of Ca(2+) homeostatis and excitation-contraction coupling (ECC) in heart by targeting ion channels, transporters and accessory proteins involved in Ca(2+) influx into the myocyte, Ca(2+) release from the sarcoplasmic reticulum (SR), SR Ca(2+) uptake and Na(+) and K(+) channel transport. Targets also transcription fac…	.	.	.	Non-small cell lung cancer (survival)[25145502];Chronic lymphocytic leukemia[24292274];White matter integrity (interaction)[23218918];	MAPK cascade;regulation of cell growth;regulation of the force of heart contraction;regulation of membrane depolarization;regulation of transcription from RNA polymerase II promoter;protein phosphorylation;nervous system development;regulation of heart contraction;positive regulation of cardiac muscle hypertrophy;regulation of cell communication by electrical coupling;positive regulation of cardi…	nucleus;nucleoplasm;cytoplasm;cytosol;plasma membrane;membrane;endocytic vesicle membrane;sarcoplasmic reticulum membrane;calcium channel complex;sarcolemma;neuron projection	protein serine/threonine kinase activity;calmodulin-dependent protein kinase activity;Ras guanyl-nucleotide exchange factor activity;protein binding;calmodulin binding;ATP binding;sodium channel inhibitor activity;titin binding;protein homodimerization activity;ion channel binding	TISSUE SPECIFICITY: Expressed in cardiac muscle and skeletal muscle. Isoform Delta 3, isoform Delta 2, isoform Delta 8 and isoform Delta 9 are expressed in cardiac muscle. Isoform Delta 11 is expressed in skeletal muscle. {ECO:0000269|PubMed:10189359, ECO:0000269|PubMed:16690701}.;	cochlea;amygdala;skin;smooth muscle;cerebellum cortex;stomach;myocardium;testis;unclassifiable (Anatomical System);cerebellum;kidney;uterus;whole body;retina;pancreas;urinary;mammary gland;skeletal muscle;atrium;islets of Langerhans;visual apparatus;fovea centralis;hippocampus;spleen;liver;cartilage;bone;germinal center;parathyroid;brain;blood;heart;bone marrow;lung;cerebral cortex;macula lutea;l…	trigeminal ganglion;cerebellum;	CAMK2B[unassigned1304];CAMK2D[25416956];HSP90AB1[22939624];EPHA10[25416956];CAMK2A[17353931;25852190;unassigned1304];ARRB2[17620599];HNMT[21988832];MRPL11[25416956];RPS4X[21988832];STIP1[18486612];FXR2[25416956];MYC[21150319];SPATA24[21988832];CEP170[26638075];IKBKG[14743216];SCN5A[22514276];TNPO2[25416956];CAMK2G[unassigned1304];EIF4B[18486612];WASF3[21988832];TNPO3[unassigned1304];BANP[25416956…	DIDO1[28514442];LIN54[28514442];CDKN1A[23443559];ALAS1[28514442];THUMPD3[28514442];ARRB2[17620599];C21orf2[28514442];HNMT[21988832];RBPJ[28514442];RPS4X[21988832];SENP5[28514442];RPS18[12145273];MTG1[28514442];MYC[22623531;21150319];SPATA24[21988832];SCRN2[26186194];DACT2[26186194];NEK1[28514442];CEP170[26638075];ZNF843[28514442];TNPO2[25416956];TPRN[28514442];HSP90AA1[22939624];IFNGR2[21988832];…	SQSTM1[0.996];HNMT[0.338];FNDC3B[0.866];WASF3[0.762];BANP[0.968];CAMK2B[0.999];CAMK2A[0.999];DNAL4[0.915];SCN5A[0.999];EPHA10[0.572];MRPL11[0.894];EPPK1[NA];NEXN[NA];PPP6R3[NA];HNRNPH1[NA];EEF1A1[NA];ANXA6[NA];MYH10[NA];RPS26[NA];AP2B1[NA];DST[NA];SPECC1[NA];UGDH[NA];RPL23A[NA];SPECC1L[NA];SOS1[NA];ATAD3A[NA];AP2M1[NA];RPS3[NA];ATP5A1[NA];LUZP1[NA];MYO3B[NA];RPS23[NA];XRCC6[NA];SERPINH1[NA];SVIL[…	0.11605	0.23984	.	0.02	55.22	0.265426	-0.737191	14.4208	0.577965	0.0166617
Hmox1	0.000223449	0.517511	0.336	0.225	1	c6	HMOX1	ENSG00000100292	22	.	bK286B10;HO-1	P09601	HMOX1_HUMAN	3162	CCDS13914	NM_002133	uc003ant.3	141250	heme oxygenase 1	.	il10Pathway	IL-10 Anti-inflammatory Signaling Pathway	Porphyrin and chlorophyll metabolism - Homo sapiens (human);HIF-1 signaling pathway - Homo sapiens (human);Mineral absorption - Homo sapiens (human);MicroRNAs in cancer - Homo sapiens (human);Hereditary Coproporphyria (HCP);Porphyria Variegata (PV);Congenital Erythropoietic Porphyria (CEP) or Gunther Disease;Acute Intermittent Porphyria;Porphyrin Metabolism;miR-targeted genes in epithelium - TarB…	hsa00860	Porphyrin and chlorophyll metabolism	FUNCTION: Heme oxygenase cleaves the heme ring at the alpha methene bridge to form biliverdin. Biliverdin is subsequently converted to bilirubin by biliverdin reductase. Under physiological conditions, the activity of heme oxygenase is highest in the spleen, where senescent erythrocytes are sequestrated and destroyed. Exhibits cytoprotective effects since excess of free heme sensitizes cells to u…	DISEASE: Heme oxygenase 1 deficiency (HMOX1D) [MIM:614034]: A disease characterized by impaired stress hematopoiesis, resulting in marked erythrocyte fragmentation and intravascular hemolysis, coagulation abnormalities, endothelial damage, and iron deposition in renal and hepatic tissues. Clinical features include persistent hemolytic anemia, asplenia, nephritis, generalized erythematous rash, gr…	614034;	[MIM:614034]Heme oxygenase 1 deficiency;	Obesity-related traits[23251661];	angiogenesis;endothelial cell proliferation;wound healing involved in inflammatory response;negative regulation of leukocyte migration;heme oxidation;cellular iron ion homeostasis;response to oxidative stress;small GTPase mediated signal transduction;excretion;regulation of blood pressure;cell death;intrinsic apoptotic signaling pathway in response to DNA damage;negative regulation of muscle cell…	extracellular space;nucleus;nucleolus;endoplasmic reticulum;endoplasmic reticulum membrane;cytosol;caveola;membrane;perinuclear region of cytoplasm	heme oxygenase (decyclizing) activity;phospholipase D activity;signal transducer activity;protein binding;enzyme binding;heme binding;protein homodimerization activity;metal ion binding	TISSUE SPECIFICITY: Expressed at higher levels in renal cancer tissue than in normal tissue (at protein level). {ECO:0000269|PubMed:20855888}.;	intestine;pharynx;tongue;cornea;skin;myocardium;stomach;testis;adrenal cortex;lens;unclassifiable (Anatomical System);choroid;kidney;uterus;pancreas;head and neck;urinary;mammary gland;skeletal muscle;islets of Langerhans;visual apparatus;iris;vein;spleen;liver;cartilage;bone;artery;brain;blood;heart;bone marrow;lung;salivary gland;ovary;lymph node;bladder;colon;placenta;aorta;prostate;breast;hyp…	ciliary ganglion;superior cervical ganglion;trigeminal ganglion;heart;	CREB3[21516116];CCDC155[25416956];POT1[21044950];ASL[21988832];TERF1[21044950];STX1A[unassigned1304];	UFD1L[18544348];TEX264[26186194;28514442];C5AR2[28514442];DERL1[22119785];CHRNA9[26186194];ELAVL1[19322201];UGT8[26186194;28514442];PSMD2[18544348];HMOX1[12500973];ASL[21988832];SLC39A8[28514442];TBC1D22B[28514442];PCDHAC2[28514442];CD97[28514442];CCDC155[25416956];CPSF1[21102410];LRRC27[28514442];SYVN1[22119785];ADAM33[28514442];HLA-C[26186194;28514442];NRG1[26186194];TERF1[21044950];CDC20B[2618…	CREB3[0.991];POT1[0.904];STX1A[0.987];TERF1[0.942];ASL[0.997];NOS1[0.939];AKT1[0.999];POR[0.999];BLVRB[0.936];UFD1[NA];PSMD2[NA];UFD1[0.784];PSMD2[0.881];CCDC155[0.604];DERL1[0.992];SYVN1[0.987];SRPRB[0.997];UGT8[0.086];TEX264[0.999];HLA-C[0.998];NRG1[0.999];DDX19B[0.922];ZSCAN20[0.380];CDC20B[0.003];CHRNA9[0.355]	0.11014	0.86226	.	-0.6	17.91	0.438909	0.59397	81.6939	0.453722	0.000641361
Cxcl1	0.000433187	0.513074	0.579	0.483	1	c6	CXCL2	ENSG00000081041	4	GRO2	SCYB2;GROb;MIP-2a;MGSA-b;CINC-2a	P19875	CXCL2_HUMAN	2920	CCDS34008	NM_002089	uc003hhm.5	139110	C-X-C motif chemokine ligand 2	.	.	.	Salmonella infection - Homo sapiens (human);Legionellosis - Homo sapiens (human);TNF signaling pathway - Homo sapiens (human);Chemokine signaling pathway - Homo sapiens (human);NOD-like receptor signaling pathway - Homo sapiens (human);NF-kappa B signaling pathway - Homo sapiens (human);Cytokine-cytokine receptor interaction - Homo sapiens (human);Spinal Cord Injury;Photodynamic therapy-induced N…	hsa04060	Cytokine-cytokine receptor interaction	FUNCTION: Produced by activated monocytes and neutrophils and expressed at sites of inflammation. Hematoregulatory chemokine, which, in vitro, suppresses hematopoietic progenitor cell proliferation. GRO-beta(5-73) shows a highly enhanced hematopoietic activity. {ECO:0000269|PubMed:10725737}.;	.	.	.	Inflammatory bowel disease[23128233];White blood cell count[21738479];White blood cell types[21738478];	response to molecule of bacterial origin;chemotaxis;inflammatory response;immune response;G-protein coupled receptor signaling pathway;response to lipopolysaccharide;regulation of cell proliferation;cell chemotaxis;chemokine-mediated signaling pathway;positive regulation of neutrophil chemotaxis	extracellular region;extracellular space	protein binding;chemokine activity;CXCR chemokine receptor binding	.	liver;stomach;unclassifiable (Anatomical System);	beta cell islets;smooth muscle;fetal lung;	DPP4[18275857;21314817];EPS8[21988832];PIK3R5[18624398];	EPS8[21988832];COPS5[21145461];PIK3R1[18624398];	PIK3R5[0.182];DPP4[0.743];CXCR2[0.246];PLG[0.998];CXCR1[0.172];PIK3R1[0.203];COPS5[0.010];EPS8[0.004]	0.07014	0.53339	.	.	.	0.990831	0.156922	61.2614	.	0.00141255
Plac8	4.057e-05	0.512284	0.24	0.122	1	c7	LGALS13	ENSG00000105198	19	.	PP13;PLAC8	Q9UHV8	PP13_HUMAN	29124	CCDS33024	NM_013268	uc002omb.4	608717	galectin 13	.	.	.	.	.	.	FUNCTION: Binds beta-galactoside and lactose. Strong inducer of T- cell apoptosis. {ECO:0000269|PubMed:10527825, ECO:0000269|PubMed:19497882}.;	.	.	.	Lead levels[26025379];	phospholipid metabolic process;apoptotic process;positive regulation of T cell apoptotic process	.	lysophospholipase activity;protein binding;carbohydrate binding	TISSUE SPECIFICITY: Detected in adult and fetal spleen, fetal kidney, adult urinary bladder and placenta. Placental expression originates predominantly from the syncytiotrophoblast. {ECO:0000269|PubMed:10527825, ECO:0000269|PubMed:19497882}.;	ovary;spleen;liver;placenta;parathyroid;	ciliary ganglion;superior cervical ganglion;placenta;	NUFIP2[25416956];PACSIN3[25416956];HOXA1[25416956;unassigned1304];OTX1[unassigned1304];PHLDA1[unassigned1304];CREB5[21516116;unassigned1304];	CENPV[28514442];DNPEP[28514442];NUFIP2[25416956];UBB[28514442];BTBD1[28514442];POLR1A[28514442];PACSIN3[25416956];HOXA1[25416956];PWP1[28514442];CREB5[21516116];	ACTG1[0.004];ANXA2[0.004];PACSIN3[0.004];HOXA1[0.004];CREB5[0.004];OTX1[0.003];ACTB[0.004];NUFIP2[0.003]	0.2288	0.15849	.	0.57	81.99	0.675982	0.642247	83.1938	.	6.77894e-05
Plac8	4.057e-05	0.512284	0.24	0.122	1	c7	PLAC8	ENSG00000145287	4	.	onzin;C15	Q9NZF1	PLAC8_HUMAN	51316	CCDS3601	NM_016619;NM_001130715	uc062xvn.1	607515	placenta specific 8	.	.	.	Gastric Cancer Network 2;Differentiation of white and brown adipocyte;Innate Immune System;Immune System;Neutrophil degranulation	.	.	.	.	.	.	QRS interval (sulfonylurea treatment interaction)[27958378];	positive regulation of cell proliferation;response to cold;negative regulation of multicellular organism growth;defense response to bacterium;negative regulation of apoptotic process;neutrophil degranulation;positive regulation of transcription from RNA polymerase II promoter;brown fat cell differentiation	extracellular region;azurophil granule lumen	chromatin binding	TISSUE SPECIFICITY: Expressed at high levels in plasmacytoid dendritic cells. High expression in spleen, lymph nodes, peripheral blood leukocytes, and bone marrow, with lower expression in thymus, appendix, and fetal liver.;	developmental;intestine;pharynx;cornea;alveolus;skin;stomach;testis;unclassifiable (Anatomical System);kidney;uterus;pancreas;bile duct;head and neck;mammary gland;islets of Langerhans;visual apparatus;spleen;liver;endometrium;bone;germinal center;parathyroid;brain;blood;heart;bone marrow;lung;salivary gland;ovary;thyroid;lymph node;bladder;colon;placenta;aorta;prostate;nasopharynx;breast;	tonsil;white blood cells;trachea;superior cervical ganglion;whole blood;bone marrow;	COPS5[18624398];	COPS5[18624398];RBPMS[25416956];TRIP13[16189514];ELAVL1[19322201];TP53[23284306];	COPS5[0.003];TRIP13[0.004];RBPMS[0.004]	0.15661	0.1112	.	-0.03	51.04	0.583635	-0.110966	42.4312	0.563476	0.372859
Pltp	1.98203e-11	0.507437	0.201	0.028	5.68683e-07	c5	PLTP	ENSG00000100979	20	.	BPIFE	P55058	PLTP_HUMAN	5360	CCDS13386;CCDS13387;CCDS56196;CCDS56197	NM_001242920;NM_006227	uc002xqn.3	172425	phospholipid transfer protein	.	.	.	Statin Pathway, Pharmacodynamics;PPAR signaling pathway - Homo sapiens (human);PPAR Alpha Pathway;Nuclear Receptors Meta-Pathway;PPAR signaling pathway;Statin Pathway;Metabolism of lipids and lipoproteins;Metabolism;HDL-mediated lipid transport;Lipoprotein metabolism;Lipid digestion, mobilization, and transport	hsa03320	PPAR signaling pathway	FUNCTION: Facilitates the transfer of a spectrum of different lipid molecules, including diacylglycerol, phosphatidic acid, sphingomyelin, phosphatidylcholine, phosphatidylglycerol, cerebroside and phosphatidyl ethanolamine. Essential for the transfer of excess surface lipids from triglyceride-rich lipoproteins to HDL, thereby facilitating the formation of smaller lipoprotein remnants, contributi…	.	.	.	Pathological gambling[27315593];Inflammatory bowel disease[23128233];Lipid metabolism phenotypes[22286219;19936222;19936222;19936222;19936222];C-reactive protein levels or HDL-cholesterol levels (pleiotropy)[27286809];C-reactive protein levels or triglyceride levels (pleiotropy)[27286809];Metabolite levels[22916037];Triglycerides[19060906;20686565;24097068;25961943];Gut microbiota (functional uni…	lipid metabolic process;lipid transport;vitamin E biosynthetic process;positive regulation of cholesterol efflux;flagellated sperm motility;high-density lipoprotein particle remodeling	extracellular region;extracellular space	lipid binding	TISSUE SPECIFICITY: Wide tissue distribution. Placenta > pancreas > lung > kidney > heart > liver > skeletal muscle > brain.;	thymus;intestine;pharynx;cornea;alveolus;smooth muscle;skin;myocardium;stomach;testis;pituitary gland;adrenal cortex;unclassifiable (Anatomical System);choroid;larynx;kidney;uterus;whole body;retina;pancreas;head and neck;mammary gland;islets of Langerhans;visual apparatus;cervix;spleen;liver;cartilage;endometrium;bone;germinal center;parathyroid;brain;blood;heart;bone marrow;lung;salivary gland;…	thymus;placenta;	CREB3[25910212];	ITPRIP[26186194;28514442];PGAP1[26186194];ADPGK[26186194;28514442];FUT10[28514442];FAM69A[26186194;28514442];NMD3[26186194];TAZ[28514442];CLGN[26186194];GLB1L2[26186194;28514442];SEL1L3[26186194;28514442];RAP1B[26186194;28514442];UGT8[26186194;28514442];EPB41L5[26186194;28514442];FUT8[28514442];SCGB1D1[28514442];DHFRL1[26186194;28514442];RDH11[26186194];APOE[12810820];SIAE[26186194;28514442];GPC6…	ABCA1[0.099];APOA2[0.999];APOA1[0.999];APOE[0.999];PLAUR[0.999];SIAE[0.999];DPEP2[0.087];CLGN[0.003];CANX[0.004];HLA-F[0.003];ITPRIP[0.003];RDH11[0.005];UGT8[0.004];PTPN1[0.004];EPB41L5[0.003];ADPGK[0.999];PCYOX1[0.999];GLB1L2[0.999];PGAP1[0.004];RAP1B[0.004];IMPAD1[0.003];FAM69A[0.003];GPC6[0.999];SEL1L3[0.003];NMD3[0.005];GALNT7[0.004];NAAA[0.003]	0.36337	0.21599	.	-0.44	24.6	0.333849	0.133324	59.7193	0.48077	0.000142042
Txnrd1	2.98284e-09	0.504884	0.209	0.084	8.55837e-05	c3	TXNRD1	ENSG00000198431	12	.	TXNR;GRIM-12;Trxr1	Q16881	TRXR1_HUMAN	7296	CCDS53820;CCDS53821;CCDS53823;CCDS58274	NM_003330;NM_001093771	uc021rcx.3	601112	thioredoxin reductase 1	.	.	.	Pyrimidine metabolism - Homo sapiens (human);Selenocompound metabolism - Homo sapiens (human);Oxidative Stress Regulatory Pathway (Erythrocyte);Selenium Micronutrient Network;miR-targeted genes in leukocytes - TarBase;miR-targeted genes in lymphocytes - TarBase;miR-targeted genes in muscle cell - TarBase;miR-targeted genes in squamous cell - TarBase;Regulation of lipid metabolism by Peroxisome pr…	hsa00240	Pyrimidine metabolism	FUNCTION: Isoform 1 may possess glutaredoxin activity as well as thioredoxin reductase activity and induces actin and tubulin polymerization, leading to formation of cell membrane protrusions. Isoform 4 enhances the transcriptional activity of estrogen receptors alpha and beta while isoform 5 enhances the transcriptional activity of the beta receptor only. Isoform 5 also mediates cell death induc…	.	.	.	Toenail selenium levels[25343990];	response to oxygen radical;selenium compound metabolic process;signal transduction;nucleobase-containing small molecule interconversion;regulation of lipid metabolic process;cellular response to oxidative stress;cell redox homeostasis;oxidation-reduction process;cellular oxidant detoxification	fibrillar center;nucleoplasm;mitochondrion;cytosol;extracellular exosome	thioredoxin-disulfide reductase activity;protein binding;electron carrier activity;protein disulfide oxidoreductase activity;flavin adenine dinucleotide binding;methylselenol reductase activity;methylseleninic acid reductase activity	TISSUE SPECIFICITY: Isoform 1 is expressed predominantly in Leydig cells (at protein level). Also expressed in ovary, spleen, heart, liver, kidney and pancreas and in a number of cancer cell lines. Isoform 4 is widely expressed with highest levels in kidney, testis, uterus, ovary, prostate, placenta and fetal liver. {ECO:0000269|PubMed:18042542, ECO:0000269|PubMed:8999974}.;	pharynx;stomach;testis;choroid;kidney;uterus;whole body;pancreas;hypopharynx;adrenal gland;skeletal muscle;islets of Langerhans;visual apparatus;meninges;fovea centralis;vein;pia mater;spleen;liver;peripheral nerve;artery;germinal center;gall bladder;heart;dura mater;lung;salivary gland;thyroid;placenta;nasopharynx;optic nerve;intestine;spinal ganglion;skin;pituitary gland;lens;lymphoreticular;un…	smooth muscle;adipose tissue;placenta;adrenal gland;	NCOA2[15199063];THRA[15199063];CAV1[19820694];PPP1R16A[16169070];DMRTC2[21988832];ESR1[15199063];ESR2[15199063];	SF3B3[22939629];UBXN1[22863883];OLA1[22863883];ELAVL1[19322201];PAPSS2[22863883];TXNDC17[22939629];IPO5[22863883];CRYZ[22863883];HERC5[16815975];TUBA1C[22863883];TRR[15824742];NAPRT[26344197];PNPO[26344197];PLS3[22939629];TRIM25[26344197];NAE1[22863883];TNPO1[22863883];NTRK1[25921289];POU2F1[10383413];HSPA5[22863883];TXNRD2[28514442];TUBB[22863883];SHFM1[24515614];PPP1R16A[16169070];ISG15[1600994…	ISG15[0.630];ESR1[0.960];CAV1[0.929];ESR1[NA];NCOA2[NA];NCOA2[NA];ESR2[NA];ESR2[0.983];DMRTC2[0.966];THRA[0.998];PPP1R16A[0.014];TXNIP[0.995];GLRX2[0.920];TXNDC17[0.934];POU2F1[0.985];POU2F2[0.855];HERC5[0.857];TP53[0.999];APEX1[0.994];SF3B3[0.994];TPD52L2[0.444];DYNC1LI1[0.976];PLS3[0.5];IPO5[0.997];TUBA1C[0.961];CRYZ[0.882];HSPA5[0.974];NAE1[0.143];OLA1[0.609];PAPSS2[0.999];TNPO1[0.987];TUBA4A[…	0.82882	0.23801	.	-0.87	10.8	0.11135	-0.154083	39.6422	0.528239	0.00233755
Ptx3	5.62052e-05	0.503084	0.564	0.435	1	c7	PTX3	ENSG00000163661	3	TNFAIP5	TSG-14	P26022	PTX3_HUMAN	5806	CCDS3180	NM_002852	uc003fbl.5	602492	pentraxin 3	.	.	.	Human Complement System;Lung fibrosis;Innate Immune System;Immune System;Neutrophil degranulation	.	.	FUNCTION: Plays a role in the regulation of innate resistance to pathogens, inflammatory reactions, possibly clearance of self- components and female fertility. {ECO:0000250}.;	.	.	.	.	response to yeast;inflammatory response;opsonization;neutrophil degranulation;negative regulation by host of viral exo-alpha-sialidase activity;negative regulation by host of viral glycoprotein metabolic process;innate immune response;positive regulation of nitric oxide biosynthetic process;negative regulation of viral entry into host cell;positive regulation of phagocytosis;negative regulation o…	extracellular region;extracellular space;specific granule lumen;tertiary granule lumen	complement component C1q binding;(1->3)-beta-D-glucan binding;protein binding;identical protein binding;virion binding	.	cochlea;alveolus;skin;unclassifiable (Anatomical System);kidney;uterus;pancreas;skeletal muscle;mesenchyma;islets of Langerhans;visual apparatus;vein;spleen;liver;cartilage;bone;gall bladder;brain;heart;bone marrow;lung;ovary;bladder;frontal lobe;placenta;aorta;	adipose tissue;trigeminal ganglion;smooth muscle;fetal lung;heart;	FCN1[21490156;19632990];C3[19050261];FCN2[21490156;19632990];MTNR1A[26514267];FCN3[19632990];TNFAIP6[22267482];CFH[19050261;19632990];PTX3[20363749];CFP[19632990];FGF2[22267482;20363749];	COLEC10[26186194;28514442];TRMT10B[26186194;28514442];A2M[28514442];TP53[23284306];ZNF224[28514442];CYB5D2[28514442];	FCN2[0.999];MBL2[0.999];FGF2[0.999];C1QA[0.999];CFH[0.999];PLG[0.999];FCN1[0.999];SELP[0.999];C1QC[NA];C1QB[NA];C1QA[NA];FCN3[0.999];C1QB[0.999];C1QC[0.999];FGF2[NA];TNFAIP6[NA];TNFAIP6[0.004];MTNR1A[0.004];C1R[NA];C3[NA];C1S[NA];COLEC10[0.999];TRMT10B[0.003];ITIH4[0.999]	0.51617	0.13376	.	1.04	91.21	0.570245	0.414183	74.6943	0.445246	0.0129819
Errfi1	6.20089e-23	0.499745	0.419	0.318	1.77916e-18	c1	ERRFI1	ENSG00000116285	1	.	MIG-6;GENE-33;RALT	Q9UJM3	ERRFI_HUMAN	54206	CCDS94	NM_018948	uc001aoz.4	608069	ERBB receptor feedback inhibitor 1	.	.	.	Signaling Pathways in Glioblastoma;EGF-EGFR Signaling Pathway;EGFR1	.	.	FUNCTION: Negative regulator of EGFR signaling in skin morphogenesis. Acts as a negative regulator for several EGFR family members, including ERBB2, ERBB3 and ERBB4. Inhibits EGFR catalytic activity by interfering with its dimerization. Inhibits autophosphorylation of EGFR, ERBB2 and ERBB4. Important for normal keratinocyte proliferation and differentiation. Plays a role in modulating the respons…	.	.	.	Response to antidepressants and depression[27622933];Ischemic stroke[24262325];	response to stress;negative regulation of epidermal growth factor-activated receptor activity;negative regulation of protein autophosphorylation;negative regulation of interleukin-1 beta production;cellular response to insulin stimulus;negative regulation of collagen biosynthetic process;cellular response to platelet-derived growth factor stimulus;negative regulation of tumor necrosis factor bios…	nucleus;cytoplasm;cytosol;extrinsic component of cytoplasmic side of plasma membrane	GTPase activator activity;protein binding;SH3 domain binding;protein kinase binding;small GTPase binding	.	.	.	YWHAE[24189400];BCAR3[25640309];SHC2[24189400];SHC1[24189400];PPM1D[25640309];EGFR[20946980;24189400];AURKA[25640309];POTEKP[24189400];BAG4[25640309];TUBA1A[24189400];CASP8[25640309];YWHAQ[24189400];UBASH3B[24189400];RB1CC1[25640309];CHEK1[22505024];ERBB2[24189400;25640309];SFN[15778465];FYN[unassigned1304];CCT3[24189400];EGLN3[26972000];ANXA2[24189400];YWHAZ[24189400];PALB2[25640309];ACTBL2[2418…	ALK[19815557];BCAR3[25640309];YWHAE[24189400];ERRFI1[24189400];YWHAB[20351267];SLC7A13[20351267];ELAVL1[19322201];ACTB[24189400];ACTG2[24189400];ACTG1[24189400];POTEKP[24189400];TUBA1C[24189400];CRHBP[20351267];TUBA1B[24189400];TUBA1A[24189400];CASP8[25640309];XPO1[26673895];EFEMP1[20351267];UBASH3B[24189400];YWHAQ[24189400];MFSD5[20351267];MMP26[20351267];RB1CC1[25640309];HYDIN[20351267];POTEE[2…	EGF[NA];GRB2[NA];ACTA2[NA];SOS1[NA];CBLB[NA];CBL[NA];PIK3R2[NA];UBB[NA];SNRPD2[NA];PIK3R1[NA];SOS2[NA];YWHAZ[NA];ATP5C1[NA];VAV2[NA];SHC1[NA];MT-CO2[NA];EGFR[0.998];AURKA[0.910];FAM171A1[NA];FAM193A[NA];ZBTB10[NA];CNN3[NA];JUN[NA];NHSL1[NA];CEP85[NA];BMP2K[NA];IRS2[NA];PHLDB1[NA];AZI2[NA];HAUS4[NA];ARHGAP21[NA];TCF3[NA];KIF7[NA];PTPN13[NA];GPATCH2[NA];RMI1[NA];MTMR3[NA];SIPA1L3[NA];BRCA2[NA];AMER…	0.34109	0.2167	.	0.35	74.49	0.0932049	-0.623628	17.5411	0.380991	0.0465516
Errfi1	5.20427e-07	0.499136	0.506	0.35	0.0149321	c6	ERRFI1	ENSG00000116285	1	.	MIG-6;GENE-33;RALT	Q9UJM3	ERRFI_HUMAN	54206	CCDS94	NM_018948	uc001aoz.4	608069	ERBB receptor feedback inhibitor 1	.	.	.	Signaling Pathways in Glioblastoma;EGF-EGFR Signaling Pathway;EGFR1	.	.	FUNCTION: Negative regulator of EGFR signaling in skin morphogenesis. Acts as a negative regulator for several EGFR family members, including ERBB2, ERBB3 and ERBB4. Inhibits EGFR catalytic activity by interfering with its dimerization. Inhibits autophosphorylation of EGFR, ERBB2 and ERBB4. Important for normal keratinocyte proliferation and differentiation. Plays a role in modulating the respons…	.	.	.	Response to antidepressants and depression[27622933];Ischemic stroke[24262325];	response to stress;negative regulation of epidermal growth factor-activated receptor activity;negative regulation of protein autophosphorylation;negative regulation of interleukin-1 beta production;cellular response to insulin stimulus;negative regulation of collagen biosynthetic process;cellular response to platelet-derived growth factor stimulus;negative regulation of tumor necrosis factor bios…	nucleus;cytoplasm;cytosol;extrinsic component of cytoplasmic side of plasma membrane	GTPase activator activity;protein binding;SH3 domain binding;protein kinase binding;small GTPase binding	.	.	.	YWHAE[24189400];BCAR3[25640309];SHC2[24189400];SHC1[24189400];PPM1D[25640309];EGFR[20946980;24189400];AURKA[25640309];POTEKP[24189400];BAG4[25640309];TUBA1A[24189400];CASP8[25640309];YWHAQ[24189400];UBASH3B[24189400];RB1CC1[25640309];CHEK1[22505024];ERBB2[24189400;25640309];SFN[15778465];FYN[unassigned1304];CCT3[24189400];EGLN3[26972000];ANXA2[24189400];YWHAZ[24189400];PALB2[25640309];ACTBL2[2418…	ALK[19815557];BCAR3[25640309];YWHAE[24189400];ERRFI1[24189400];YWHAB[20351267];SLC7A13[20351267];ELAVL1[19322201];ACTB[24189400];ACTG2[24189400];ACTG1[24189400];POTEKP[24189400];TUBA1C[24189400];CRHBP[20351267];TUBA1B[24189400];TUBA1A[24189400];CASP8[25640309];XPO1[26673895];EFEMP1[20351267];UBASH3B[24189400];YWHAQ[24189400];MFSD5[20351267];MMP26[20351267];RB1CC1[25640309];HYDIN[20351267];POTEE[2…	EGF[NA];GRB2[NA];ACTA2[NA];SOS1[NA];CBLB[NA];CBL[NA];PIK3R2[NA];UBB[NA];SNRPD2[NA];PIK3R1[NA];SOS2[NA];YWHAZ[NA];ATP5C1[NA];VAV2[NA];SHC1[NA];MT-CO2[NA];EGFR[0.998];AURKA[0.910];FAM171A1[NA];FAM193A[NA];ZBTB10[NA];CNN3[NA];JUN[NA];NHSL1[NA];CEP85[NA];BMP2K[NA];IRS2[NA];PHLDB1[NA];AZI2[NA];HAUS4[NA];ARHGAP21[NA];TCF3[NA];KIF7[NA];PTPN13[NA];GPATCH2[NA];RMI1[NA];MTMR3[NA];SIPA1L3[NA];BRCA2[NA];AMER…	0.34109	0.2167	.	0.35	74.49	0.0932049	-0.623628	17.5411	0.380991	0.0465516
Spry2	0.00164412	0.498714	0.3	0.205	1	c7	SPRY2	ENSG00000136158	13	.	hSPRY2	O43597	SPY2_HUMAN	10253	CCDS9463	NM_001318536	uc001vlj.4	602466	sprouty RTK signaling antagonist 2	.	spryPathway	Sprouty regulation of tyrosine kinase signals	MicroRNAs in cancer - Homo sapiens (human);Signaling Pathways in Glioblastoma;Prostate Cancer;Ectoderm Differentiation;EGF-EGFR Signaling Pathway;Negative regulation of FGFR3 signaling;Signaling by FGFR3;EGFR downregulation;Signaling by EGFR;Negative regulation of FGFR4 signaling;Signaling by FGFR4;Signaling by FGFR;FGF signaling pathway;Spry regulation of FGF signaling;Internalization of ErbB1;S…	hsa04630	Jak-STAT signaling pathway	FUNCTION: May function as an antagonist of fibroblast growth factor (FGF) pathways and may negatively modulate respiratory organogenesis. {ECO:0000269|PubMed:10887178}.;	DISEASE: IgA nephropathy 3 (IGAN3) [MIM:616818]: A form of IgA nephropathy, a common primary glomerulonephritis characterized by glomerular sclerosis, interstitial fibrosis, and mesangial glomerular deposits of immunoglobulin A and immunoglobulin G visible on renal biopsies. IgA nephropathy is associated with renal insufficiency that can progress to end-stage renal disease. Proteinuria and hematu…	616818;	[MIM:616818]IgA nephropathy 3;	Type 2 diabetes[20862305;24509480;26818947];Body fat percentage[26833246;26833246;26833246;26833246];Cleft lip with or without cleft palate[28054174];Adiposity[21706003];Fasting insulin-related traits (interaction with BMI)[22581228];Response to inhaled corticosteroid treatment in asthma (change in FEV1)[24792382];Height[25282103];Orofacial clefts[20023658;22863734;22863734;28054174];Sleep durati…	establishment of mitotic spindle orientation;sensory perception of sound;negative regulation of cell proliferation;positive regulation of gene expression;negative regulation of peptidyl-threonine phosphorylation;positive regulation of cell migration;negative regulation of cell projection organization;positive regulation of peptidyl-serine phosphorylation;negative regulation of GTPase activity;neg…	nucleus;cytosol;cytoskeleton;microtubule;plasma membrane;microtubule cytoskeleton;membrane;ruffle membrane	protein binding;protein kinase binding;protein serine/threonine kinase inhibitor activity;protein serine/threonine kinase activator activity	.	.	.	SEMA5B[21900206];MAPKBP1[25416956];KDM1A[23455924];SH3KBP1[15962011];MEOX2[25416956];NUBP1[21900206];AQP1[25416956];LCE1B[25416956];LASP1[25416956];UBASH3B[25416956];ADAMTSL4[16189514];GRAP2[25416956];STK16[25416956];NCK2[25416956];UBASH3A[21516116;25416956];TNS2[25814554];CTSB[21900206];PRKAB2[25416956];KRTAP5-9[25416956];KRTAP9-4[25416956];KRTAP5-6[25416956];KRTAP9-2[25416956];TRAF2[16189514];F…	SEMA5B[21900206];MAPKBP1[25416956];TES[28514442];KDM1A[23455924];UBE2D2[26186194;28514442];ITSN1[22558309];TESK1[17974561];NUBP1[21900206];AQP1[25416956];LCE1B[25416956];ZFP36[21784977];UBASH3B[25416956];PPP2R1A[17255109];GRAP2[25416956];STK16[25416956];UBASH3A[25416956;21516116];VPS36[21543492];TMEM14B[21516116];PLS1[26186194;28514442];PRKAB2[24722188;25416956];UBE2E3[26186194];FRS2[15004239];SD…	CBL[0.999];CBLC[0.917];SPRY4[0.999];GRB2[0.997];RAF1[0.999];SOS1[0.968];SPRY3[0.897];AQP1[0.997];PACSIN3[0.704];KRTAP5-9[0.999];LCE3E[0.006];SDHB[0.864];KRTAP10-8[0.999];KDM1A[0.792];OTX1[0.391];CTSB[0.871];ZNF587[0.097];MID2[0.991];TCAF1[0.003];USP20[0.004];CSTB[0.957];LCE4A[0.006];C19orf66[0.004];UBASH3A[0.688];SEMA5B[0.105];GRAP2[0.970];RUNX1T1[0.202];LASP1[0.996];ZNF417[0.097];SPRY1[0.999];KR…	0.72242	.	.	0.08	60.09	0.00694754	-0.501631	21.6975	0.493509	0.930517
Sfrp2	4.14707e-07	0.498423	0.54	0.331	0.0118988	c6	SFRP2	ENSG00000145423	4	.	SARP1;SDF-5;FRP-2	Q96HF1	SFRP2_HUMAN	6423	CCDS34082	NM_003013	uc003inv.2	604157	secreted frizzled related protein 2	.	.	.	Wnt signaling pathway - Homo sapiens (human);WNT-Ncore;TCF dependent signaling in response to WNT;Negative regulation of TCF-dependent signaling by WNT ligand antagonists;Wnt Mammals;Wnt Canonical;Signal Transduction;Signaling by Wnt	hsa04310	Wnt signaling pathway	FUNCTION: Soluble frizzled-related proteins (sFRPS) function as modulators of Wnt signaling through direct interaction with Wnts. They have a role in regulating cell growth and differentiation in specific cell types. SFRP2 may be important for eye retinal development and for myogenesis.;	.	.	.	.	branching involved in blood vessel morphogenesis;chondrocyte development;outflow tract morphogenesis;cardiac left ventricle morphogenesis;apoptotic process;G-protein coupled receptor signaling pathway;cell-cell signaling;response to nutrient;positive regulation of cell proliferation;negative regulation of cell proliferation;male gonad development;negative regulation of gene expression;negative re…	extracellular space;integral component of membrane;extracellular matrix	fibronectin binding;G-protein coupled receptor activity;integrin binding;Wnt-protein binding;Wnt-activated receptor activity;receptor agonist activity;endopeptidase activator activity	TISSUE SPECIFICITY: Expressed in adipose tissue, heart, brain, skeletal muscle, pancreas, thymus, prostate, testis, ovary, small intestine and colon. Highest levels in adipose tissue, small intestine and colon. {ECO:0000269|PubMed:9391078, ECO:0000269|PubMed:9642118}.;	thymus;epididymis;spinal ganglion;smooth muscle;skin;stomach;testis;lens;unclassifiable (Anatomical System);choroid;kidney;uterus;whole body;retina;pancreas;urinary;mammary gland;skeletal muscle;islets of Langerhans;visual apparatus;meninges;fovea centralis;iris;hippocampus;pia mater;cartilage;endometrium;bone;parathyroid;brain;heart;dura mater;lung;cerebral cortex;ovary;macula lutea;colon;placen…	ciliary ganglion;olfactory bulb;trachea;thyroid;tongue;dorsal root ganglion;trigeminal ganglion;atrioventricular node;superior cervical ganglion;	EEF1G[24412244];DBNDD2[24412244];SMAD4[24412244];CDH1[24412244];DCC[24412244];CTNNA1[24412244];PFKM[24412244];BUB1[24412244];MLH3[24412244];BMPR1A[24412244];RAD54B[24412244];	PPP1CB[17123353];MKLN1[26186194;28514442];PPP1CC[17123353];MAEA[26186194];RMND5A[26186194];SFRP5[17123353];RANBP9[26186194];ARMC8[26186194;28514442];WNT4[9853965];PPP1CA[17123353];	EEF1G[0.049];RAD54B[0.065];DCC[0.550];PFKM[0.844];BMPR1A[0.906];BUB1[0.051];SMAD4[0.731];CDH1[0.600];MLH3[0.027];DBNDD2[0.666];CTNNA1[0.936];ITGA5[NA];FN1[NA];WNT4[0.999];PAX2[0.049];WNT1[0.999];ARMC8[0.004];MAEA[0.366];MKLN1[0.552];RMND5A[0.004];RANBP9[0.060];FN1[0.999]	0.88914	0.35008	.	-0.14	43.29	0.561107	-0.105814	42.8649	0.507262	0.0538845
Errfi1	3.97895e-10	0.496583	0.777	0.598	1.14164e-05	c7	ERRFI1	ENSG00000116285	1	.	MIG-6;GENE-33;RALT	Q9UJM3	ERRFI_HUMAN	54206	CCDS94	NM_018948	uc001aoz.4	608069	ERBB receptor feedback inhibitor 1	.	.	.	Signaling Pathways in Glioblastoma;EGF-EGFR Signaling Pathway;EGFR1	.	.	FUNCTION: Negative regulator of EGFR signaling in skin morphogenesis. Acts as a negative regulator for several EGFR family members, including ERBB2, ERBB3 and ERBB4. Inhibits EGFR catalytic activity by interfering with its dimerization. Inhibits autophosphorylation of EGFR, ERBB2 and ERBB4. Important for normal keratinocyte proliferation and differentiation. Plays a role in modulating the respons…	.	.	.	Response to antidepressants and depression[27622933];Ischemic stroke[24262325];	response to stress;negative regulation of epidermal growth factor-activated receptor activity;negative regulation of protein autophosphorylation;negative regulation of interleukin-1 beta production;cellular response to insulin stimulus;negative regulation of collagen biosynthetic process;cellular response to platelet-derived growth factor stimulus;negative regulation of tumor necrosis factor bios…	nucleus;cytoplasm;cytosol;extrinsic component of cytoplasmic side of plasma membrane	GTPase activator activity;protein binding;SH3 domain binding;protein kinase binding;small GTPase binding	.	.	.	YWHAE[24189400];BCAR3[25640309];SHC2[24189400];SHC1[24189400];PPM1D[25640309];EGFR[20946980;24189400];AURKA[25640309];POTEKP[24189400];BAG4[25640309];TUBA1A[24189400];CASP8[25640309];YWHAQ[24189400];UBASH3B[24189400];RB1CC1[25640309];CHEK1[22505024];ERBB2[24189400;25640309];SFN[15778465];FYN[unassigned1304];CCT3[24189400];EGLN3[26972000];ANXA2[24189400];YWHAZ[24189400];PALB2[25640309];ACTBL2[2418…	ALK[19815557];BCAR3[25640309];YWHAE[24189400];ERRFI1[24189400];YWHAB[20351267];SLC7A13[20351267];ELAVL1[19322201];ACTB[24189400];ACTG2[24189400];ACTG1[24189400];POTEKP[24189400];TUBA1C[24189400];CRHBP[20351267];TUBA1B[24189400];TUBA1A[24189400];CASP8[25640309];XPO1[26673895];EFEMP1[20351267];UBASH3B[24189400];YWHAQ[24189400];MFSD5[20351267];MMP26[20351267];RB1CC1[25640309];HYDIN[20351267];POTEE[2…	EGF[NA];GRB2[NA];ACTA2[NA];SOS1[NA];CBLB[NA];CBL[NA];PIK3R2[NA];UBB[NA];SNRPD2[NA];PIK3R1[NA];SOS2[NA];YWHAZ[NA];ATP5C1[NA];VAV2[NA];SHC1[NA];MT-CO2[NA];EGFR[0.998];AURKA[0.910];FAM171A1[NA];FAM193A[NA];ZBTB10[NA];CNN3[NA];JUN[NA];NHSL1[NA];CEP85[NA];BMP2K[NA];IRS2[NA];PHLDB1[NA];AZI2[NA];HAUS4[NA];ARHGAP21[NA];TCF3[NA];KIF7[NA];PTPN13[NA];GPATCH2[NA];RMI1[NA];MTMR3[NA];SIPA1L3[NA];BRCA2[NA];AMER…	0.34109	0.2167	.	0.35	74.49	0.0932049	-0.623628	17.5411	0.380991	0.0465516
Mapk6	3.23938e-10	0.496473	0.288	0.091	9.29444e-06	c5	MAPK6	ENSG00000069956	15	PRKM6	ERK3;p97MAPK;HsT17250	Q16659	MK06_HUMAN	5597	CCDS10147	NM_002748	uc002abp.4	602904	mitogen-activated protein kinase 6	.	mapkPathway	MAPKinase Signaling Pathway	VEGF Signaling Pathway;Integrin-mediated Cell Adhesion;Signal Transduction of S1P Receptor;Focal Adhesion;MAPK6-MAPK4 signaling;MAPK Signaling Pathway;Angiopoietin Like Protein 8 Regulatory Pathway;ESC Pluripotency Pathways;Insulin Signaling;Regulation of Actin Cytoskeleton;MAPK6/MAPK4 signaling;Signal Transduction;MAPK family signaling cascades	.	.	FUNCTION: Atypical MAPK protein. Phosphorylates microtubule- associated protein 2 (MAP2) and MAPKAPK5. The precise role of the complex formed with MAPKAPK5 is still unclear, but the complex follows a complex set of phosphorylation events: upon interaction with atypical MAPKAPK5, ERK3/MAPK6 is phosphorylated at Ser-189 and then mediates phosphorylation and activation of MAPKAPK5, which in turn pho…	.	.	.	.	MAPK cascade;protein phosphorylation;cell cycle;signal transduction;regulation of gene expression;positive regulation of dendritic spine development;cellular response to organic substance	nucleus;nucleoplasm;cytoplasm;cytosol;septin cytoskeleton;protein complex	protein serine/threonine kinase activity;MAP kinase activity;protein binding;ATP binding;protein kinase binding;protein heterodimerization activity	TISSUE SPECIFICITY: Highest expression in the skeletal muscle, followed by the brain. Also found in heart, placenta, lung, liver, pancreas, kidney and skin fibroblasts.;	cochlea;intestine;pharynx;tongue;cornea;skin;cerebellum cortex;stomach;lacrimal gland;testis;unclassifiable (Anatomical System);larynx;kidney;uterus;whole body;retina;pancreas;head and neck;mammary gland;skeletal muscle;islets of Langerhans;visual apparatus;cervix;fovea centralis;hippocampus;liver;endometrium;bone;germinal center;brain;blood;heart;bone marrow;duodenum;lung;salivary gland;ovary;th…	occipital lobe;prefrontal cortex;subthalamic nucleus;medulla oblongata;	EIF4A1[21900206];CALML5[26972000];HDAC11[21900206];ITSN1[21900206];ECI2[26972000];ATP5C1[26972000];NUDT5[21900206];UBE2L3[21900206];PSMD6[26972000];HERC2[23602568;26972000];PSMD7[26972000];PSMD4[26972000];PPP2R1A[21900206];PSMD2[26972000];PSMD3[26972000];LONP1[26972000];LONP2[26972000];PSMD1[26972000];MYOZ3[21900206];ZNF600[20936779];JUNB[21988832];GLUL[26972000];ECM29[26972000];TMPO[26972000];VP…	EIF4A1[21900206];ITSN1[21900206];HDAC11[21900206];NUDT5[21900206];UBE2L3[21900206];HERC2[23602568;28514442];PPP2R1A[21900206];MYOZ3[21900206];ZNF600[20936779];JUNB[21988832];PIH1D1[21900206];ANK3[20936779];PRKAB1[21900206];KNSTRN[21900206];THAP4[21900206];PRKAR1A[21900206];UBA52[21900206];ZNF28[28514442];ATP5J[21900206];GATA1[21900206];RRP7A[21900206];C3[28514442];PTPMT1[21900206];A2M[23602568];S…	CCND3[0.939];SEPT7[NA];MAPKAPK5[NA];MAPKAPK5[NA];KALRN[NA];JUN[NA];MYBL2[0.969];THAP4[0.004];NAXE[0.097];ZNF331[0.595];BBS10[0.016];DDR1[0.013];DBN1[0.202];GALNT7[0.157];TDP2[0.876];ZNF205[0.595];HNRNPH3[0.871];METTL17[0.570];EIF4A1[0.375];FAM49B[0.003];EIF2S3[NA];A2M[NA];MAPKAPK5[NA];PSMA7[NA];HERC2[NA];NEURL4[NA];NELFB[0.887];CRELD2[0.201];PDCD6IP[0.491];RAP1GAP[0.199];PDLIM1[0.770];KDSR[0.090]…	0.74379	0.27057	.	-0.67	15.86	0.00475605	-0.992441	9.09584	0.596255	0.533146
Ifi27l2a	1.01939e-05	0.493611	0.339	0.194	0.292482	c6
Ptx3	3.1514e-14	0.492917	0.102	0.048	9.04198e-10	c1	PTX3	ENSG00000163661	3	TNFAIP5	TSG-14	P26022	PTX3_HUMAN	5806	CCDS3180	NM_002852	uc003fbl.5	602492	pentraxin 3	.	.	.	Human Complement System;Lung fibrosis;Innate Immune System;Immune System;Neutrophil degranulation	.	.	FUNCTION: Plays a role in the regulation of innate resistance to pathogens, inflammatory reactions, possibly clearance of self- components and female fertility. {ECO:0000250}.;	.	.	.	.	response to yeast;inflammatory response;opsonization;neutrophil degranulation;negative regulation by host of viral exo-alpha-sialidase activity;negative regulation by host of viral glycoprotein metabolic process;innate immune response;positive regulation of nitric oxide biosynthetic process;negative regulation of viral entry into host cell;positive regulation of phagocytosis;negative regulation o…	extracellular region;extracellular space;specific granule lumen;tertiary granule lumen	complement component C1q binding;(1->3)-beta-D-glucan binding;protein binding;identical protein binding;virion binding	.	cochlea;alveolus;skin;unclassifiable (Anatomical System);kidney;uterus;pancreas;skeletal muscle;mesenchyma;islets of Langerhans;visual apparatus;vein;spleen;liver;cartilage;bone;gall bladder;brain;heart;bone marrow;lung;ovary;bladder;frontal lobe;placenta;aorta;	adipose tissue;trigeminal ganglion;smooth muscle;fetal lung;heart;	FCN1[21490156;19632990];C3[19050261];FCN2[21490156;19632990];MTNR1A[26514267];FCN3[19632990];TNFAIP6[22267482];CFH[19050261;19632990];PTX3[20363749];CFP[19632990];FGF2[22267482;20363749];	COLEC10[26186194;28514442];TRMT10B[26186194;28514442];A2M[28514442];TP53[23284306];ZNF224[28514442];CYB5D2[28514442];	FCN2[0.999];MBL2[0.999];FGF2[0.999];C1QA[0.999];CFH[0.999];PLG[0.999];FCN1[0.999];SELP[0.999];C1QC[NA];C1QB[NA];C1QA[NA];FCN3[0.999];C1QB[0.999];C1QC[0.999];FGF2[NA];TNFAIP6[NA];TNFAIP6[0.004];MTNR1A[0.004];C1R[NA];C3[NA];C1S[NA];COLEC10[0.999];TRMT10B[0.003];ITIH4[0.999]	0.51617	0.13376	.	1.04	91.21	0.570245	0.414183	74.6943	0.445246	0.0129819
Vasn	4.22505e-08	0.490913	0.268	0.142	0.00121225	c3	VASN	ENSG00000168140	16	SLITL2	.	Q6EMK4	VASN_HUMAN	114990	CCDS10514	NM_138440	uc002cwj.1	608843	vasorin	.	.	.	.	.	.	FUNCTION: May act as an inhibitor of TGF-beta signaling. {ECO:0000269|PubMed:15247411}.;	.	.	.	.	negative regulation of epithelial to mesenchymal transition;negative regulation of transforming growth factor beta receptor signaling pathway;cellular response to hypoxia;cellular response to redox state	extracellular space;mitochondrion;lysosomal membrane;plasma membrane;cell surface;integral component of membrane;extracellular exosome	protein binding;cadherin binding;transforming growth factor beta binding	TISSUE SPECIFICITY: Expressed at highest levels in aorta, at intermediate levels in kidney and placenta and at lowest levels in brain, heart, liver, lung and skeletal muscle. Within the aorta, the strongest expression is found in the tunica media of the proximal ascending aorta, the descending thoracic aorta, the abdominal aorta and the coronary arteries. Within the kidney, expression is found in…	skin;stomach;testis;lens;unclassifiable (Anatomical System);choroid;kidney;uterus;whole body;retina;pancreas;mammary gland;visual apparatus;cervix;fovea centralis;spleen;liver;peripheral nerve;cartilage;endometrium;bone;brain;heart;trabecular meshwork;lung;ovary;thyroid;macula lutea;colon;placenta;aorta;prostate;breast;optic nerve;medulla oblongata;	trigeminal ganglion;superior cervical ganglion;atrioventricular node;	RNF31[25416956];RGS17[unassigned1304];GRN[unassigned1304];RGS19[unassigned1304];KRTAP26-1[unassigned1304];CIB4[unassigned1304];NOTCH2NL[unassigned1304];MEOX2[unassigned1304];LCE2D[unassigned1304];TGM1[unassigned1304];GUCD1[unassigned1304];CYSRT1[unassigned1304];ADAMTSL4[unassigned1304];KRTAP5-11[unassigned1304];RGS20[unassigned1304];HOXA1[unassigned1304];KRTAP4-2[unassigned1304];KRTAP2-4[unassign…	RPL5[22939629];RPLP0[22939629];LTN1[28514442];PLOD2[22863883];UFSP2[28514442];RPL9[22939629];TUBB8[28514442];SEPT7[22939629];LGALS1[28514442];XPO4[28514442];CDH1[25468996];PHGDH[22939629];ABCD1[28514442];TNPO2[28514442];BCAS2[22939629];TNPO3[28514442];CNOT6L[28514442];FBXO2[28514442];RPS6[22939629];SLC39A11[28514442];LRRC40[28514442];AP3B1[28514442];CNPY3[28514442];SAFB[22939629];SEPT2[22939629];…	KRT31[0.003];RNF31[0.200];NOTCH2NL[0.480];TGM1[0.486];TRIP6[0.193];KRTAP1-1[0.481];HOXA1[0.005];RGS20[0.057];KRTAP12-3[0.004];MDFI[0.003];RGS19[0.053];RGS17[0.057];KRTAP9-3[0.004];LCE2C[0.004];KRTAP12-2[0.004];ADAMTSL4[0.004];KRTAP2-3[0.003];KRTAP10-8[0.004];KRTAP10-7[0.003];MTUS2[0.003];PSEN1[0.076];NCSTN[0.305];NCSTN[NA];PSEN1[NA];TGFB1[0.140];TGFB2[0.625];TGFB3[0.609];SRSF10[0.004];RPL5[0.004]…	0.32773	0.1043	.	0.05	57.48	0.114891	0.862485	88.6091	0.517963	0.0538072
Srxn1	8.14009e-10	0.489582	0.242	0.063	2.33555e-05	c5	SRXN1	ENSG00000271303	20	C20orf139	Npn3;SRX1;YKL086W;dJ850E9.2	Q9BYN0	SRXN1_HUMAN	140809	CCDS13005	NM_080725	uc002wea.5	617583	sulfiredoxin 1	.	.	.	Photodynamic therapy-induced NFE2L2 (NRF2) survival signaling	.	.	FUNCTION: Contributes to oxidative stress resistance by reducing cysteine-sulfinic acid formed under exposure to oxidants in the peroxiredoxins PRDX1, PRDX2, PRDX3 and PRDX4. Does not act on PRDX5 or PRDX6. May catalyze the reduction in a multi-step process by acting both as a specific phosphotransferase and a thioltransferase. {ECO:0000269|PubMed:15448164, ECO:0000269|PubMed:15590625}.;	.	.	.	Night sleep phenotypes[27126917];	response to oxidative stress;cellular response to oxidative stress;oxidation-reduction process;cellular oxidant detoxification	cytosol	ATP binding;oxidoreductase activity, acting on a sulfur group of donors;sulfiredoxin activity	TISSUE SPECIFICITY: Widely expressed with highest levels in kidney, lung, spleen and thymus. {ECO:0000269|PubMed:15448164}.;	.	.	.	AHCYL1[22939629];TPM3P4[22939629];USP34[22939629];THADA[22939629];PPM1G[22939629];SULT1A1[22939629];TUBB6[22939629];UNK[22939629];PSMD7[22939629];PSMD2[22939629];CFL1[26344197];UBXN7[22939629];STAT6[22939629];SSSCA1[22939629];ATP6V1F[22939629];IGBP1[22939629];SRPK2[26167880];TLE3[22939629];ZRANB2[22939629];TPM4[22939629];UBE2B[22939629];GOT1[26344197];USP9X[22939629];TPM2[22939629];TPM1[22939629]…	PRDX1[0.754];UCHL5[0.805];STUB1[0.879];TTC1[0.004];ZRANB2[0.072];ATP6V1F[0.632];TPM1[0.798];THADA[0.004];USP34[0.005];TACC3[0.747];TPM4[0.952];STAT6[0.937];UBE2B[0.188];TTC9C[0.004];ATP6V1B2[0.529];PPM1G[0.209];TPM2[0.957];USP9X[0.555];AHCYL1[0.885];PSMA5[0.812];PSMD2[0.907];TLE3[0.075];TTLL12[0.005];SULT1A1[0.996];TRIP6[0.096];RCN1[0.768];SSSCA1[0.005];UBXN7[0.855];IGBP1[0.588];TUBB6[0.254];UNK[…	0.10349	.	.	.	.	0.985332	.	.	.	0.00865788
Sult1e1	0.013983	0.486508	0.116	0.072	1	c3	SULT1E1	ENSG00000109193	4	STE	EST	P49888	ST1E1_HUMAN	6783	CCDS3531	NM_005420	uc003heo.3	600043	sulfotransferase family 1E member 1	.	.	.	Steroid hormone biosynthesis - Homo sapiens (human);Aromatase Inhibitor Pathway (Multiple Tissues), Pharmacodynamics;Estrogen Metabolism Pathway;Tamoxifen Pathway, Pharmacokinetics;Pathway_PA165986194 -need delete;Acetaminophen Pathway, Pharmacokinetics;17-Beta Hydroxysteroid Dehydrogenase III Deficiency;Sulfate/Sulfite Metabolism;Sulfite oxidase deficiency;Acetaminophen Metabolism Pathway;Androg…	hsa00150;hsa00920	Androgen and estrogen metabolism;Sulfur metabolism	FUNCTION: Sulfotransferase that utilizes 3'-phospho-5'-adenylyl sulfate (PAPS) as sulfonate donor to catalyze the sulfate conjugation of estradiol and estrone. May play a role in the regulation of estrogen receptor activity by metabolizing free estradiol. Maximally sulfates beta-estradiol and estrone at concentrations of 20 nM. Also sulfates dehydroepiandrosterone, pregnenolone, ethinylestradiol,…	.	.	.	.	ethanol catabolic process;estrogen catabolic process;steroid metabolic process;estrogen metabolic process;positive regulation of fat cell differentiation;3'-phosphoadenosine 5'-phosphosulfate metabolic process;sulfation	cytosol	aryl sulfotransferase activity;estrone sulfotransferase activity;steroid binding;protein binding;sulfotransferase activity;flavonol 3-sulfotransferase activity;steroid sulfotransferase activity	TISSUE SPECIFICITY: Liver, intestine and at lower level in the kidney.;	spleen;liver;skin;testis;brain;unclassifiable (Anatomical System);heart;lung;uterus;thyroid;whole body;head and neck;nasopharynx;skeletal muscle;	superior cervical ganglion;fetal liver;skeletal muscle;heart;	EEF1A1[16169070];SULT2B1[16189514];IGSF21[16169070];COPS6[16169070];RBM48[16169070];RIF1[16169070];SETDB1[16169070];UNC119[16169070];C14orf1[16169070];TP53[16169070];PDE9A[25416956;unassigned1304];ENOX1[16189514];	RBM48[16169070];SETDB1[16169070];GK[26344197];AGL[26344197];ENOX1[16189514];SULT2B1[16189514];EEF1A1[16169070];IGSF21[16169070];COPS6[16169070];UNC119[16169070];C14orf1[16169070];LRIF1[16169070];TP53[16169070];PDE9A[25416956];	PDE9A[0.864];C14orf1[0.938];SULT2B1[0.997];UNC119[0.901];EEF1A1[0.982];RIF1[0.812];SETDB1[0.815];TP53[0.991];RBM48[0.961];IGSF21[0.004];COPS6[0.964];ENOX1[0.036];LRIF1[0.949];BMPR2[0.262];AGL[0.988];GK[0.999];CCR5[0.941];NDST2[0.997];TRIM24[0.996]	0.11842	0.21708	.	-0.14	43.29	0.542708	0.0432026	53.4365	0.504102	7.40467e-05
Ptx3	1.96942e-23	0.479035	0.2	0.102	5.65066e-19	c0	PTX3	ENSG00000163661	3	TNFAIP5	TSG-14	P26022	PTX3_HUMAN	5806	CCDS3180	NM_002852	uc003fbl.5	602492	pentraxin 3	.	.	.	Human Complement System;Lung fibrosis;Innate Immune System;Immune System;Neutrophil degranulation	.	.	FUNCTION: Plays a role in the regulation of innate resistance to pathogens, inflammatory reactions, possibly clearance of self- components and female fertility. {ECO:0000250}.;	.	.	.	.	response to yeast;inflammatory response;opsonization;neutrophil degranulation;negative regulation by host of viral exo-alpha-sialidase activity;negative regulation by host of viral glycoprotein metabolic process;innate immune response;positive regulation of nitric oxide biosynthetic process;negative regulation of viral entry into host cell;positive regulation of phagocytosis;negative regulation o…	extracellular region;extracellular space;specific granule lumen;tertiary granule lumen	complement component C1q binding;(1->3)-beta-D-glucan binding;protein binding;identical protein binding;virion binding	.	cochlea;alveolus;skin;unclassifiable (Anatomical System);kidney;uterus;pancreas;skeletal muscle;mesenchyma;islets of Langerhans;visual apparatus;vein;spleen;liver;cartilage;bone;gall bladder;brain;heart;bone marrow;lung;ovary;bladder;frontal lobe;placenta;aorta;	adipose tissue;trigeminal ganglion;smooth muscle;fetal lung;heart;	FCN1[21490156;19632990];C3[19050261];FCN2[21490156;19632990];MTNR1A[26514267];FCN3[19632990];TNFAIP6[22267482];CFH[19050261;19632990];PTX3[20363749];CFP[19632990];FGF2[22267482;20363749];	COLEC10[26186194;28514442];TRMT10B[26186194;28514442];A2M[28514442];TP53[23284306];ZNF224[28514442];CYB5D2[28514442];	FCN2[0.999];MBL2[0.999];FGF2[0.999];C1QA[0.999];CFH[0.999];PLG[0.999];FCN1[0.999];SELP[0.999];C1QC[NA];C1QB[NA];C1QA[NA];FCN3[0.999];C1QB[0.999];C1QC[0.999];FGF2[NA];TNFAIP6[NA];TNFAIP6[0.004];MTNR1A[0.004];C1R[NA];C3[NA];C1S[NA];COLEC10[0.999];TRMT10B[0.003];ITIH4[0.999]	0.51617	0.13376	.	1.04	91.21	0.570245	0.414183	74.6943	0.445246	0.0129819
Ifi27l2a	0.0131485	0.478768	0.322	0.253	1	c9
Ptgs2	1.14025e-06	0.478134	0.389	0.248	0.0327161	c4	PTGS2	ENSG00000073756	1	.	COX2	P35354	PGH2_HUMAN	5743	CCDS1371	NM_000963	uc001gsb.4	600262	prostaglandin-endoperoxide synthase 2	PATHWAY: Lipid metabolism; prostaglandin biosynthesis.;	eicosanoidPathway;AcetaminophenPathway;pparaPathway	Eicosanoid Metabolism;Mechanism of Acetaminophen Activity and Toxicity;Mechanism of Gene Regulation by Peroxisome Proliferators via PPARa(alpha)	Regulation of lipolysis in adipocytes - Homo sapiens (human);Oxytocin signaling pathway - Homo sapiens (human);Retrograde endocannabinoid signaling - Homo sapiens (human);Serotonergic synapse - Homo sapiens (human);Small cell lung cancer - Homo sapiens (human);TNF signaling pathway - Homo sapiens (human);VEGF signaling pathway - Homo sapiens (human);Arachidonic acid metabolism - Homo sapiens (hum…	hsa00590;hsa04370;hsa05222	Arachidonic acid metabolism;VEGF signaling pathway;Small cell lung cancer	FUNCTION: Converts arachidonate to prostaglandin H2 (PGH2), a committed step in prostanoid synthesis. Constitutively expressed in some tissues in physiological conditions, such as the endothelium, kidney and brain, and in pathological conditions, such as in cancer. PTGS2 is responsible for production of inflammatory prostaglandins. Up-regulation of PTGS2 is also associated with increased cell adh…	.	.	.	Inflammatory bowel disease[26192919];Knee osteoarthritis[18471798];Crohn's disease[26192919];	prostaglandin biosynthetic process;angiogenesis;prostaglandin metabolic process;movement of cell or subcellular component;inflammatory response;response to oxidative stress;embryo implantation;aging;learning;memory;regulation of blood pressure;negative regulation of cell proliferation;response to fructose;response to manganese ion;response to lithium ion;positive regulation of vascular endothelia…	nucleus;cytoplasm;endoplasmic reticulum;endoplasmic reticulum lumen;endoplasmic reticulum membrane;caveola;organelle membrane;neuron projection;protein complex	peroxidase activity;prostaglandin-endoperoxide synthase activity;protein binding;lipid binding;enzyme binding;heme binding;protein homodimerization activity;metal ion binding;arachidonate 15-lipoxygenase activity	.	.	.	LRRK2[24725412];	APP[14724276];VCP[24089527];LMAN2L[28514442];PTGER1[24614038];CELF2[17383427];FAF2[26389662];CUL1[17429597];DERL1[24089527];COPS7A[17429597];PTGS2[23955344;16606823;21467029;27226593];ELAVL1[22544606;17383427];PTGS1[18838483];SUMO1[21187340];PSMD1[17429597];EP300[16928824;21187340];MAPK3[21187340];PTGIS[21035466];HSPA4[23109422];CAV1[11432874;19960513;24089527];USP22[25817787];CASK[24722188];RBX1…	ERBB2[0.999];CNP[NA];PSMD2[NA];LAS1L[NA];EEF1G[NA];HELLS[NA];RPL24[NA];PRPF6[NA];TROVE2[NA];TUFM[NA];CYFIP2[NA];HIST1H2BB[NA];IQGAP3[NA];RPS8[NA];PKM[NA];DHX16[NA];DIS3[NA];VPS4A[NA];RPLP0[NA];MOGS[NA];DDX5[NA];HNRNPR[NA];RPS27[NA];PHB[NA];RACK1[NA];RPS7[NA];EEF2[NA];AP3B1[NA];COQ8A[NA];COX6C[NA];ACTG1[NA];WASF1[NA];MAGED2[NA];YME1L1[NA];SAMHD1[NA];MMS19[NA];AFG3L2[NA];FARSA[NA];AP2M1[NA];SLC25A4…	0.81176	0.94573	.	-0.36	28.93	0.000101309	-0.433215	24.6491	0.437731	0.999033
Btg1	3.3852e-10	0.476621	0.568	0.405	9.71281e-06	c3	BTG1	ENSG00000133639	12	.	APRO2	P62324	BTG1_HUMAN	694	CCDS9043	NM_001731	uc001tby.3	109580	BTG anti-proliferation factor 1	.	.	.	RNA degradation - Homo sapiens (human);Exercise-induced Circadian Regulation;btg family proteins and cell cycle regulation	.	.	FUNCTION: Anti-proliferative protein. {ECO:0000269|PubMed:1373383}.;	DISEASE: Note=A chromosomal aberration involving BTG1 may be a cause of a form of B-cell chronic lymphocytic leukemia. Translocation t(8;12)(q24;q22) with MYC. {ECO:0000269|PubMed:2069907}.;	.	.	Heart failure[20445134];	regulation of transcription, DNA-templated;protein methylation;response to oxidative stress;spermatogenesis;negative regulation of cell proliferation;cell migration;negative regulation of cell growth;response to peptide hormone;positive regulation of endothelial cell differentiation;positive regulation of myoblast differentiation;positive regulation of angiogenesis;positive regulation of fibrobla…	nucleus;cytoplasm	transcription cofactor activity;protein binding;enzyme binding;kinase binding	.	cochlea;pharynx;stomach;testis;pineal gland;choroid;kidney;uterus;whole body;pancreas;bile duct;adrenal gland;skeletal muscle;islets of Langerhans;visual apparatus;liver;peripheral nerve;germinal center;gall bladder;heart;lung;salivary gland;thyroid;sympathetic chain;placenta;tongue;alveolus;spinal ganglion;skin;myocardium;pituitary gland;adrenal cortex;lymphoreticular;unclassifiable (Anatomical …	thymus;white blood cells;placenta;whole blood;prostate;bone marrow;cerebellum;	CDKN2D[27107012];XRCC6[21900206];CNOT7[21900206;11136725;25416956;27107012];TUBA1A[21900206];RNF181[21988832];FADD[unassigned1304];CNOT8[16189514;21900206;11136725;25416956];	XRCC6[21900206];PRMT1[8663146;11856371];FBXW7[22975506];FBXW11[22975506];CUL1[22975506];LIG4[22990118];FBXW2[22975506];CNOT7[9820826;11136725;21900206];HOXB9[10617598];TUBA1A[21900206];RNF181[21988832];FBXL3[22975506];CNOT8[16189514;11136725;21900206;25416956];SKP2[22975506];FBXL5[22975506];BTRC[22975506];SKP1[22975506];	CNOT8[0.977];CNOT7[0.988];XRCC6[0.822];CDKN2D[0.816];RNF181[0.003];HOXB9[0.989];CCNA2[0.927];THRA[0.901];RARA[0.584];THRB[0.880];PRMT1[0.988];TUBA1A[0.416];CUL1[0.749];SKP1[0.813];SKP2[0.734];FBXL5[0.225];FBXW7[0.678];BTRC[0.702];FBXW11[0.589];FBXW2[0.516];FBXL3[0.578];LIG4[0.581];JUN[0.941];MYOD1[0.926];MYOG[0.924]	0.72874	0.21177	.	0.13	62.74	0.25226	-0.16142	39.1482	0.449736	0.483158
Mmp3	3.02223e-06	0.475438	0.136	0.053	0.0867138	c3	MMP3	ENSG00000149968	11	STMY1;STMY	.	P08254	MMP3_HUMAN	4314	CCDS8323	NM_002422	uc001phj.2	185250	matrix metallopeptidase 3	.	.	.	TNF signaling pathway - Homo sapiens (human);Transcriptional misregulation in cancer - Homo sapiens (human);Rheumatoid arthritis - Homo sapiens (human);Matrix Metalloproteinases;Oncostatin M Signaling Pathway;Photodynamic therapy-induced NF-kB survival signaling;Degradation of the extracellular matrix;Collagen formation;Extracellular matrix organization;Gastrin-CREB signalling pathway via PKC and…	.	.	FUNCTION: Can degrade fibronectin, laminin, gelatins of type I, III, IV, and V; collagens III, IV, X, and IX, and cartilage proteoglycans. Activates procollagenase.;	DISEASE: Coronary heart disease 6 (CHDS6) [MIM:614466]: A multifactorial disease characterized by an imbalance between myocardial functional requirements and the capacity of the coronary vessels to supply sufficient blood flow. Decreased capacity of the coronary vessels is often associated with thickening and loss of elasticity of the coronary arteries. {ECO:0000269|PubMed:12477941, ECO:0000269|P…	614466;	[MIM:614466]Coronary heart disease 6;	Cerebrospinal fluid levels of Alzheimer's disease-related proteins[25340798];Post bronchodilator FEV1/FVC ratio[26634245;26634245;26634245;26634245;26634245];Post bronchodilator FEV1/FVC ratio in COPD[26634245;26634245;26634245;26634245;26634245];Alzheimer's disease[22832961];	proteolysis;negative regulation of hydrogen peroxide metabolic process;extracellular matrix disassembly;collagen catabolic process;positive regulation of protein oligomerization;cellular response to nitric oxide;positive regulation of oxidative stress-induced cell death	extracellular region;proteinaceous extracellular matrix;extracellular space	endopeptidase activity;metalloendopeptidase activity;serine-type endopeptidase activity;protein binding;metallopeptidase activity;zinc ion binding	.	cornea;cartilage;endometrium;skin;stomach;bone;unclassifiable (Anatomical System);trabecular meshwork;lung;larynx;colon;head and neck;skeletal muscle;medulla oblongata;	ciliary ganglion;trigeminal ganglion;atrioventricular node;skeletal muscle;	MEOX2[25416956];	PTPRS[26186194;28514442];HBD[26186194];MEOX2[25416956];CLU[26186194];LTBP1[28514442];MMP10[26186194;28514442];CLN5[26186194];BCAN[10986281];SPOCK3[11751414];NUCB1[26186194;28514442];TIMP3[26186194;28514442];TIMP1[9288970];APOE[26186194;28514442];KIAA0319L[26186194;28514442];	LGALS8[0.938];RELA[0.940];SPARC[0.999];ETS1[0.487];SPP1[0.998];DCN[0.999];CCL7[0.997];TNFSF11[0.990];BCAN[0.999];CCL13[0.958];CCL8[0.960];SPOCK1[0.999];TIMP3[0.999];TIMP1[0.999];SPOCK3[0.997];CCL2[0.999];HAPLN1[0.999];SERPINE1[0.999];IGFBP3[0.999];PLG[0.996];MEOX2[0.069];KIAA0319L[0.015];MMP10[0.999];CLU[0.988];PTPRS[0.103];CLN5[0.069];HBD[0.145];NUCB1[0.859];APOE[0.999];TIMP4[0.997];COL1A2[0.999…	0.12669	0.86628	.	-0.66	15.91	0.397424	0.335761	71.0198	0.416445	3.5044e-08
Meg3	9.54446e-13	0.474503	0.894	0.709	2.7385e-08	c5	MEG3	ENSG00000214548	14	.	GTL2;NCRNA00023;LINC00023;onco-lncRNA-83	.	.	55384	.	NR_002766	uc059fga.1	605636	maternally expressed 3 (non-protein coding)	.	.	.	LncRNA-mediated mechanisms of therapeutic resistance	.	.	.	.	.	.	Type 1 diabetes[19966805];Optic nerve measurement (disc area)[20395239];	.	.	.	.	.	.	.	.	.	0.45272	.	.	.	.	.	.	.	.	.
Ier5	0.000769157	0.470915	0.516	0.435	1	c8	IER5	ENSG00000162783	1	.	.	Q5VY09	IER5_HUMAN	51278	CCDS1343	NM_016545	uc001got.5	607177	immediate early response 5	.	.	.	.	.	.	FUNCTION: Plays a role as a transcription factor (PubMed:22132193, PubMed:25355627). Mediates positive transcriptional regulation of several chaperone genes during the heat shock response in a HSF1- dependent manner (PubMed:25355627, PubMed:25816751). Mediates negative transcriptional regulation of CDC25B expression (PubMed:22132193). Plays a role in the dephosphorylation of the heat shock factor…	.	.	.	.	transcription, DNA-templated;cellular response to heat;regulation of cell proliferation;positive regulation of transcription from RNA polymerase II promoter;positive regulation of cellular response to heat	protein phosphatase type 2A complex;nucleus;cytoplasm	protein binding;identical protein binding	TISSUE SPECIFICITY: Expressed in acute myeloid leukemia (AML) cells. {ECO:0000269|PubMed:22132193}.;	.	.	PPP2CA[26496226];RPS6KB1[26496226];PPP2R2C[28330616];PPP2R2B[19156129;28330616];PPP2R1A[28330616];MINK1[25816751;26496226];HSF1[25816751;26496226];PPP2R2D[28330616];PPP2R2A[28330616];IER5[26496226];	XPO1[26673895];PPP2R2C[26186194;28514442];PPP2R2B[19156129];PPP2R2D[28514442];AICDA[23277564];	RPS6KB1[0.003];MTCL1[NA];MYO9A[NA];CCT6A[NA];PPP2R1A[NA];CCT4[NA];SERTAD4[NA];CCT2[NA];CCT8[NA];SKA2[NA];PPP2R2B[NA];PPP2CB[NA];SKA1[NA];SKA3[NA];CCT3[NA];ZBTB21[NA];CDCA4[NA];CCT7[NA];CCT5[NA];TCP1[NA];CAPZB[NA];BAG2[NA];PPP2CA[NA];PPP2R1B[NA];DYNLL1[NA];HSF1[0.003];MINK1[NA];HSF1[NA];MINK1[0.003];PPP2CA[0.003];PPP2R2B[0.004];AICDA[0.004];PPP2R2C[0.003];XPO1[0.003]	0.07907	0.10373	.	.	.	0.297227	0.24111	66.0261	0.400162	0.666268
Tsc22d2	2.54191e-06	0.47082	0.356	0.239	0.0729325	c3	TSC22D2	ENSG00000196428	3	.	KIAA0669;TILZ4a;TILZ4b;TILZ4c	O75157	T22D2_HUMAN	9819	CCDS3149	NM_014779;NM_001303264	uc003exv.4	.	TSC22 domain family member 2	.	.	.	.	.	.	.	.	.	.	Waist circumference[26785701;26785701];Adiponectin levels[22479202];Cognitive decline rate in late mild cognitive impairment[26252872;26252872];	regulation of transcription, DNA-templated;response to osmotic stress	nucleus;cytoplasm	transcription factor activity, sequence-specific DNA binding	.	cochlea;tongue;skin;testis;unclassifiable (Anatomical System);amniotic fluid;kidney;uterus;whole body;retina;head and neck;skeletal muscle;islets of Langerhans;visual apparatus;spleen;liver;cartilage;germinal center;parathyroid;brain;blood;bone marrow;lung;ovary;thyroid;lymph node;bladder;frontal lobe;colon;placenta;prostate;breast;medulla oblongata;	pons;appendix;prefrontal cortex;dorsal root ganglion;superior cervical ganglion;trigeminal ganglion;placenta;testis;cerebellum;medulla oblongata;	.	SPEF2[27337956];ZNF251[27337956];ANKRD36[27337956];STK39[27337956];KEAP1[23382044];LPL[27337956];LRRC6[27337956];MTIF2[27337956];RNF2[27337956];PSMA7[27337956];CCDC144A[27337956];ANAPC10[27337956];FAM117B[28514442];TTN[27337956];PSMA8[27337956];SNX3[27337956];NGRN[27337956];SCEL[27337956];LOXHD1[27337956];MED13[27337956];ZMYM2[27337956];EPCAM[27337956];GPBP1[27337956];SAP18[27337956];FLNB[2733795…	KEAP1[0.004];TSC22D4[0.011]	0.48226	0.07818	.	0.22	68.38	0.0542834	0.549445	80.1699	0.425647	0.831881
Ccl8	5.55226e-07	0.468167	0.185	0.056	0.0159305	c5
Mt1	2.60317e-06	0.466548	0.897	0.879	0.0746902	c8	MT1A	ENSG00000205362	16	MT1;MT1S	.	P04731	MT1A_HUMAN	4489	CCDS32454	NM_005946	uc059umh.1	156350	metallothionein 1A	.	.	.	Mineral absorption - Homo sapiens (human);Platinum Pathway, Pharmacokinetics/Pharmacodynamics;Copper homeostasis;Zinc homeostasis;Metallothioneins bind metals;Response to metal ions;Metabolism	.	.	FUNCTION: Metallothioneins have a high content of cysteine residues that bind various heavy metals; these proteins are transcriptionally regulated by both heavy metals and glucocorticoids.;	.	.	.	.	response to metal ion;negative regulation of growth;cellular response to cadmium ion;cellular response to zinc ion	nucleus;cytoplasm;cytosol;perinuclear region of cytoplasm	protein binding;zinc ion binding	.	choroid;fovea centralis;retina;macula lutea;lens;blood;optic nerve;	.	GPR50[16778767];ARRB1[16778767];TP53[16442532];GNAI1[16778767];	LAGE3[22939629];	GPR50[0.017];TP53[0.819];GNAI1[0.368];ARRB1[0.410];LAGE3[0.003]	0.10097	.	.	0.57	81.78	0.879007	0.161453	61.4842	.	0.00777619
Mt1	2.60317e-06	0.466548	0.897	0.879	0.0746902	c8	MT1B	ENSG00000169688	16	MT1;MT1Q	.	P07438	MT1B_HUMAN	4490	CCDS10765	NM_005947	uc002ejs.3	156349	metallothionein 1B	.	.	.	Mineral absorption - Homo sapiens (human);Copper homeostasis;Zinc homeostasis;Metallothioneins bind metals;Response to metal ions;Metabolism	.	.	FUNCTION: Metallothioneins have a high content of cysteine residues that bind various heavy metals; these proteins are transcriptionally regulated by both heavy metals and glucocorticoids.;	.	.	.	Gambling[22780124];	negative regulation of growth;cellular response to zinc ion	nucleus;cytoplasm;perinuclear region of cytoplasm	zinc ion binding	.	spleen;liver;unclassifiable (Anatomical System);	.	SMCP[unassigned1304];KRTAP10-6[unassigned1304];KRTAP17-1[unassigned1304];KRTAP5-2[unassigned1304];KRTAP1-1[unassigned1304];	.	KRTAP10-6[0.246];KRTAP1-1[0.065]	0.0645	0.16997	.	0.41	76.67	0.546826	0.825176	87.8983	.	0.248269
Mt1	2.60317e-06	0.466548	0.897	0.879	0.0746902	c8	MT1E	ENSG00000169715	16	MT1	MTD	P04732	MT1E_HUMAN	4493	CCDS10764	NM_175617	uc002ejl.5	156351	metallothionein 1E	.	.	.	Mineral absorption - Homo sapiens (human);Copper homeostasis;Zinc homeostasis;Metallothioneins bind metals;Response to metal ions;Metabolism	.	.	FUNCTION: Metallothioneins have a high content of cysteine residues that bind various heavy metals; these proteins are transcriptionally regulated by both heavy metals and glucocorticoids.;	.	.	.	.	negative regulation of growth;cellular response to cadmium ion;cellular response to zinc ion	nucleus;cytoplasm;perinuclear region of cytoplasm	zinc ion binding	.	intestine;pharynx;cornea;skin;stomach;testis;pituitary gland;adrenal cortex;lens;pineal gland;unclassifiable (Anatomical System);choroid;kidney;uterus;whole body;retina;pancreas;muscle;bile duct;adrenal gland;mammary gland;skeletal muscle;visual apparatus;fovea centralis;spleen;liver;cartilage;bone;parathyroid;brain;blood;heart;lung;salivary gland;cerebral cortex;ovary;synovium;thyroid;macula lut…	fetal thyroid;lung;kidney;liver;fetal liver;adrenal gland;skeletal muscle;	CCDC57[unassigned1304];	CDK2[25852190];	CCDC57[0.003];CDK2[0.723]	.	0.15601	.	0.44	77.45	0.32807	0.668654	83.9648	0.441908	0.659213
Mt1	2.60317e-06	0.466548	0.897	0.879	0.0746902	c8	MT1F	ENSG00000198417	16	MT1	.	P04733	MT1F_HUMAN	4494	CCDS32456;CCDS76872	NM_005949;NM_001301272	uc002ejt.4	156352	metallothionein 1F	.	.	.	Mineral absorption - Homo sapiens (human);Copper homeostasis;Zinc homeostasis;Metallothioneins bind metals;Response to metal ions;Metabolism	.	.	FUNCTION: Metallothioneins have a high content of cysteine residues that bind various heavy metals; these proteins are transcriptionally regulated by both heavy metals and glucocorticoids.;	.	.	.	Gambling[22780124];Height[18391951];	negative regulation of growth;cellular response to cadmium ion;cellular response to zinc ion	nucleus;cytoplasm;perinuclear region of cytoplasm	protein binding;zinc ion binding	.	lung;iris;liver;skin;unclassifiable (Anatomical System);	fetal thyroid;lung;kidney;thyroid;liver;superior cervical ganglion;fetal lung;fetal liver;adrenal cortex;skeletal muscle;	NOP2[25416956];	NOP2[25416956];SHBG[15862967];	NOP2[0.717];SHBG[0.005]	0.24058	0.14928	.	0.61	83.07	0.812	0.404506	74.2967	0.426017	0.0538497
Mt1	2.60317e-06	0.466548	0.897	0.879	0.0746902	c8	MT1G	ENSG00000125144	16	MT1	MT1K	P13640	MT1G_HUMAN	4495	CCDS10766;CCDS76873	NM_005950;NM_001301267	uc002eju.2	156353	metallothionein 1G	.	.	.	Mineral absorption - Homo sapiens (human);Copper homeostasis;Zinc homeostasis;Metallothioneins bind metals;Response to metal ions;Metabolism	.	.	FUNCTION: Metallothioneins have a high content of cysteine residues that bind various heavy metals; these proteins are transcriptionally regulated by both heavy metals and glucocorticoids.;	.	.	.	Gambling[22780124];	monocyte differentiation;cellular response to vascular endothelial growth factor stimulus;monocyte activation;negative regulation of growth;cellular response to cadmium ion;cellular response to copper ion;cellular response to zinc ion	nucleus;cytoplasm;perinuclear region of cytoplasm	protein binding;zinc ion binding	.	.	.	SPINK7[12646258;12970870];	SPINK7[12970870;12646258];SHBG[15862967];	SPINK7[0.004];SHBG[0.004]	0.12315	.	.	0.06	58	0.759886	0.561024	80.6638	0.522298	0.00811948
Mt1	2.60317e-06	0.466548	0.897	0.879	0.0746902	c8	MT1H	ENSG00000205358	16	MT1	.	P80294	MT1H_HUMAN	4496	CCDS10767	NM_005951	uc002ejw.3	156354	metallothionein 1H	.	.	.	Mineral absorption - Homo sapiens (human);Copper homeostasis;Zinc homeostasis;Metallothioneins bind metals;Response to metal ions;Metabolism	.	.	FUNCTION: Metallothioneins have a high content of cysteine residues that bind various heavy metals; these proteins are transcriptionally regulated by both heavy metals and glucocorticoids.;	.	.	.	Gambling[22780124];	negative regulation of growth;cellular response to cadmium ion;cellular response to zinc ion	nucleus;cytoplasm;perinuclear region of cytoplasm	protein binding;zinc ion binding	.	epididymis;spleen;liver;retina;pancreas;skin;lens;unclassifiable (Anatomical System);visual apparatus;	fetal thyroid;lung;kidney;thyroid;liver;pancreas;fetal lung;fetal liver;adrenal cortex;skeletal muscle;	DNAJC1[14668352];SPINK7[12646258;12970870];	SPINK7[12970870;12646258];SERPINB5[11788595];	SPINK7[0.004];DNAJC1[0.517];SERPINB5[0.087]	0.68743	.	.	1.12	92.12	0.63642	0.688959	84.6154	.	0.0548412
Mt1	2.60317e-06	0.466548	0.897	0.879	0.0746902	c8	MT1M	ENSG00000205364	16	MT1;MT1K	.	Q8N339	MT1M_HUMAN	4499	CCDS42166	NM_176870	uc002ejn.4	156357	metallothionein 1M	.	.	.	Mineral absorption - Homo sapiens (human);Zinc homeostasis;Metallothioneins bind metals;Response to metal ions;Metabolism	.	.	FUNCTION: Metallothioneins have a high content of cysteine residues that bind various heavy metals; these proteins are transcriptionally regulated by both heavy metals and glucocorticoids.;	.	.	.	.	negative regulation of growth;cellular response to zinc ion	nucleus;cytoplasm;perinuclear region of cytoplasm	zinc ion binding	.	.	.	SMCP[unassigned1304];KRTAP5-9[unassigned1304];CYSRT1[unassigned1304];DDIT4L[unassigned1304];KRTAP5-1[unassigned1304];RELB[21988832];	PAN2[23398456];RELB[21988832];	KRTAP5-9[0.248];RELB[0.801];KRTAP5-1[0.246];PAN2[0.723];SPINK7[0.003]	0.00348	0.03565	.	0.35	73.97	0.990554	0.44137	75.9111	0.482388	9.83544e-05
Mt1	2.60317e-06	0.466548	0.897	0.879	0.0746902	c8	MT1X	ENSG00000187193	16	MT1	MT-1l	P80297	MT1X_HUMAN	4501	CCDS10768	NM_005952	uc002ejy.4	156359	metallothionein 1X	.	.	.	Mineral absorption - Homo sapiens (human);Copper homeostasis;Zinc homeostasis;Oxidative Stress;Metallothioneins bind metals;Response to metal ions;Metabolism	.	.	FUNCTION: Metallothioneins have a high content of cysteine residues that bind various heavy metals; these proteins are transcriptionally regulated by both heavy metals and glucocorticoids. May be involved in FAM168A anti-apoptotic signaling (PubMed:23251525). {ECO:0000269|PubMed:23251525}.;	.	.	.	Gambling[22780124];	response to metal ion;cellular response to erythropoietin;negative regulation of growth;cellular response to cadmium ion;cellular response to zinc ion	nucleus;cytoplasm;perinuclear region of cytoplasm	protein binding;zinc ion binding;metal ion binding	.	.	.	SIX6OS1[unassigned1304];TERF2IP[21044950];POT1[21044950];TERF1[21044950];	VKORC1[21103663];TERF2IP[21044950];POT1[21044950];TERF1[21044950];ELAVL1[19322201];	POT1[0.696];C14orf39[0.003];TERF2IP[0.899];TERF1[0.718];VKORC1[0.238]	0.11711	.	.	0.24	68.72	0.811261	0.264548	67.2008	0.393334	0.0496112
Sfrp1	0.000125766	0.464466	0.299	0.183	1	c6	SFRP1	ENSG00000104332	8	.	SARP2;FRP;FRP-1	Q8N474	SFRP1_HUMAN	6422	CCDS34886	NM_003012	uc003xnt.4	604156	secreted frizzled related protein 1	.	.	.	Wnt signaling pathway - Homo sapiens (human);WNT-Ncore;Endoderm Differentiation;Vitamin D Receptor Pathway;BMP2-WNT4-FOXO1 Pathway in Human Primary Endometrial Stromal Cell Differentiation;BMP Signaling Pathway in Eyelid Development;TCF dependent signaling in response to WNT;Negative regulation of TCF-dependent signaling by WNT ligand antagonists;Validated targets of C-MYC transcriptional repress…	hsa04310	Wnt signaling pathway	FUNCTION: Soluble frizzled-related proteins (sFRPS) function as modulators of Wnt signaling through direct interaction with Wnts. They have a role in regulating cell growth and differentiation in specific cell types. SFRP1 decreases intracellular beta-catenin levels (By similarity). Has antiproliferative effects on vascular cells, in vitro and in vivo, and can induce, in vivo, an angiogenic respo…	.	.	.	.	osteoblast differentiation;ureteric bud development;positive regulation of cell-matrix adhesion;hematopoietic progenitor cell differentiation;proteolysis;G-protein coupled receptor signaling pathway;positive regulation of cell proliferation;negative regulation of cell proliferation;male gonad development;female gonad development;cellular response to starvation;dorsal/ventral axis specification;re…	extracellular region;proteinaceous extracellular matrix;extracellular space;intracellular;cytosol;plasma membrane;cell surface;integral component of membrane;extracellular matrix;extracellular exosome	cysteine-type endopeptidase activity;G-protein coupled receptor activity;frizzled binding;protein binding;drug binding;heparin binding;Wnt-protein binding;identical protein binding;Wnt-activated receptor activity	TISSUE SPECIFICITY: Widely expressed. Absent from lung, liver and peripheral blood leukocytes. Highest levels in heart and fetal kidney. Also expressed in testis, ovary, fetal brain and lung, leiomyomal cells, myometrial cells and vascular smooth muscle cells. Expressed in foreskin fibroblasts and in keratinocytes. {ECO:0000269|PubMed:9391078}.;	cochlea;tongue;skin;stomach;lacrimal gland;testis;lens;unclassifiable (Anatomical System);cerebellum;amniotic fluid;choroid;kidney;uterus;whole body;retina;pancreas;bile duct;head and neck;hypopharynx;mammary gland;skeletal muscle;fovea centralis;hippocampus;spleen;liver;peripheral nerve;cartilage;endometrium;bone;parathyroid;brain;heart;trabecular meshwork;lung;cerebral cortex;ovary;synovium;mac…	ciliary ganglion;kidney;uterus;tongue;skin;atrioventricular node;trigeminal ganglion;superior cervical ganglion;testis;skeletal muscle;	SFRP1[10347172];KIAA1522[21988832];FZD6[10347172];WNT2[10347172];	PPP1CB[17123353];PPP1CC[21382349;17123353];FZD6[10347172];KIAA1522[21988832];WNT1[10347172];WNT2[10347172];WNT4[11287180];PPP1CA[21382349;17123353];	FZD6[0.945];WNT4[0.999];WNT1[0.999];WNT2[0.999];PPP1CC[0.717];PPP1CA[0.753];KIAA1522[0.003];AATF[0.857]	0.87202	0.42207	.	-0.47	23.04	0.342092	-0.513659	21.1433	0.629636	0.465846
Ptx3	0.368381	0.462615	0.223	0.202	1	c9	PTX3	ENSG00000163661	3	TNFAIP5	TSG-14	P26022	PTX3_HUMAN	5806	CCDS3180	NM_002852	uc003fbl.5	602492	pentraxin 3	.	.	.	Human Complement System;Lung fibrosis;Innate Immune System;Immune System;Neutrophil degranulation	.	.	FUNCTION: Plays a role in the regulation of innate resistance to pathogens, inflammatory reactions, possibly clearance of self- components and female fertility. {ECO:0000250}.;	.	.	.	.	response to yeast;inflammatory response;opsonization;neutrophil degranulation;negative regulation by host of viral exo-alpha-sialidase activity;negative regulation by host of viral glycoprotein metabolic process;innate immune response;positive regulation of nitric oxide biosynthetic process;negative regulation of viral entry into host cell;positive regulation of phagocytosis;negative regulation o…	extracellular region;extracellular space;specific granule lumen;tertiary granule lumen	complement component C1q binding;(1->3)-beta-D-glucan binding;protein binding;identical protein binding;virion binding	.	cochlea;alveolus;skin;unclassifiable (Anatomical System);kidney;uterus;pancreas;skeletal muscle;mesenchyma;islets of Langerhans;visual apparatus;vein;spleen;liver;cartilage;bone;gall bladder;brain;heart;bone marrow;lung;ovary;bladder;frontal lobe;placenta;aorta;	adipose tissue;trigeminal ganglion;smooth muscle;fetal lung;heart;	FCN1[21490156;19632990];C3[19050261];FCN2[21490156;19632990];MTNR1A[26514267];FCN3[19632990];TNFAIP6[22267482];CFH[19050261;19632990];PTX3[20363749];CFP[19632990];FGF2[22267482;20363749];	COLEC10[26186194;28514442];TRMT10B[26186194;28514442];A2M[28514442];TP53[23284306];ZNF224[28514442];CYB5D2[28514442];	FCN2[0.999];MBL2[0.999];FGF2[0.999];C1QA[0.999];CFH[0.999];PLG[0.999];FCN1[0.999];SELP[0.999];C1QC[NA];C1QB[NA];C1QA[NA];FCN3[0.999];C1QB[0.999];C1QC[0.999];FGF2[NA];TNFAIP6[NA];TNFAIP6[0.004];MTNR1A[0.004];C1R[NA];C3[NA];C1S[NA];COLEC10[0.999];TRMT10B[0.003];ITIH4[0.999]	0.51617	0.13376	.	1.04	91.21	0.570245	0.414183	74.6943	0.445246	0.0129819
Maff	1.75103e-05	0.462179	0.414	0.307	0.502406	c3	MAFF	ENSG00000185022	22	.	hMafF	Q9ULX9	MAFF_HUMAN	23764	CCDS13968;CCDS54528	NM_001161572	uc003avc.4	604877	MAF bZIP transcription factor F	.	arenrf2Pathway	Oxidative Stress Induced Gene Expression Via Nrf2	Tacrolimus/Cyclosporine Pathway, Pharmacodynamics;Nuclear Receptors Meta-Pathway;NRF2 pathway;Myometrial Relaxation and Contraction Pathways;oxidative stress induced gene expression via nrf2;Hemostasis;Factors involved in megakaryocyte development and platelet production	.	.	FUNCTION: Interacts with the upstream promoter region of the oxytocin receptor gene. May be a transcriptional enhancer in the up-regulation of the oxytocin receptor gene at parturition. Since it lacks a putative transactivation domain, it may behave as a transcriptional repressor when it dimerize among himself. May also serve as a transcriptional activator by dimerizing with other (usually larger…	.	.	.	.	in utero embryonic development;transcription from RNA polymerase II promoter;parturition;blood coagulation;skeletal muscle cell differentiation;regulation of epidermal cell differentiation;positive regulation of transcription from RNA polymerase II promoter	nucleus;nucleoplasm;mitochondrion	transcriptional activator activity, RNA polymerase II transcription regulatory region sequence-specific binding;sequence-specific DNA binding	TISSUE SPECIFICITY: Expressed in the term myometrium and kidney.;	cervix;spleen;smooth muscle;skin;stomach;testis;brain;unclassifiable (Anatomical System);bone marrow;lung;larynx;ovary;thyroid;retina;pancreas;head and neck;placenta;mammary gland;skeletal muscle;breast;visual apparatus;	lung;ciliary ganglion;trigeminal ganglion;placenta;adrenal cortex;	MAFIP[21988832];JUN[25609649];PSAP[16169070];OVOL1[21988832];BACH1[26496610];	HDAC5[20211142];MAFIP[21988832];CALCOCO1[26186194;28514442];CCDC67[26186194;28514442];MIS12[26186194;28514442];NRF1[12490281];HOXD12[11036080];NR3C1[20211142];BACH1[23661758;26186194;26496610;28514442];BACH2[23661758;26186194;28514442];NFIL3[23661758];LDOC1L[26186194;28514442];PSAP[16169070];GIT1[26186194;28514442];GTF2A1L[20211142];BATF2[23661758];NEK9[26186194;28514442];GIT2[26186194;28514442];…	MAFG[NA];PPHLN1[NA];BACH1[NA];TAF4B[NA];HMMR[NA];DDX39B[NA];KIAA1429[NA];PABPN1[NA];FAM83D[NA];PLRG1[NA];MAFK[NA];PSAP[0.959];OVOL1[0.887];NFE2L1[0.975];PRRX1[0.970];HOXD12[0.999];NFE2[0.999];NRF1[0.886];NFE2L2[0.984];NR3C1[0.977];PPARG[0.984];HDAC5[0.990];GTF2A1L[0.999];BACH2[0.964];BACH1[0.892];NFE2L3[0.972];MAFG[0.999];BATF3[0.970];BATF2[0.962];ATF3[0.999];FOS[0.999];NFIL3[0.970];DDIT3[0.999];…	0.25853	0.16061	.	.	.	0.993618	.	.	0.590484	0.0422011
Fgl2	1.39327e-05	0.460217	0.579	0.458	0.399756	c6	FGL2	ENSG00000127951	7	.	pT49;T49	Q14314	FGL2_HUMAN	10875	CCDS5591	NM_006682	uc003ugb.4	605351	fibrinogen like 2	.	.	.	Innate Immune System;Immune System;Neutrophil degranulation	.	.	FUNCTION: May play a role in physiologic lymphocyte functions at mucosal sites.;	.	.	.	.	proteolysis;neutrophil degranulation	extracellular region;fibrinogen complex;extracellular exosome;ficolin-1-rich granule lumen	peptidase activity	TISSUE SPECIFICITY: Constitutively expressed in cytotoxic T-cells.;	skin;stomach;testis;adrenal cortex;pineal gland;unclassifiable (Anatomical System);kidney;uterus;retina;pancreas;head and neck;adrenal gland;visual apparatus;iris;spleen;liver;artery;germinal center;parathyroid;brain;blood;heart;bone marrow;lung;cerebral cortex;thyroid;frontal lobe;colon;placenta;aorta;prostate;nasopharynx;breast;	ciliary ganglion;superior cervical ganglion;trigeminal ganglion;whole blood;	.	CYLD[26186194;28514442];FUT8[26186194;28514442];GNPDA1[26186194;28514442];ZNF282[26186194;28514442];SPATA2[26186194;28514442];MTFR1[26186194;28514442];ITPR3[26186194;28514442];PCNT[26186194;28514442];KIF7[26186194;28514442];CDK5RAP2[26186194;28514442];SSFA2[26186194;28514442];	GNPDA1[0.003];PCNT[0.087];MTFR1[0.003];CDK5RAP2[0.034];SPATA2[0.003];ITPR3[0.004];KIF7[0.004];CYLD[0.098];ZNF282[0.004];FUT8[0.004];SSFA2[0.003]	0.17333	0.32083	.	-0.07	48.35	0.151422	-0.403848	26.0767	0.489601	0.0949977
Errfi1	1.07534e-07	0.459691	0.595	0.446	0.00308537	c4	ERRFI1	ENSG00000116285	1	.	MIG-6;GENE-33;RALT	Q9UJM3	ERRFI_HUMAN	54206	CCDS94	NM_018948	uc001aoz.4	608069	ERBB receptor feedback inhibitor 1	.	.	.	Signaling Pathways in Glioblastoma;EGF-EGFR Signaling Pathway;EGFR1	.	.	FUNCTION: Negative regulator of EGFR signaling in skin morphogenesis. Acts as a negative regulator for several EGFR family members, including ERBB2, ERBB3 and ERBB4. Inhibits EGFR catalytic activity by interfering with its dimerization. Inhibits autophosphorylation of EGFR, ERBB2 and ERBB4. Important for normal keratinocyte proliferation and differentiation. Plays a role in modulating the respons…	.	.	.	Response to antidepressants and depression[27622933];Ischemic stroke[24262325];	response to stress;negative regulation of epidermal growth factor-activated receptor activity;negative regulation of protein autophosphorylation;negative regulation of interleukin-1 beta production;cellular response to insulin stimulus;negative regulation of collagen biosynthetic process;cellular response to platelet-derived growth factor stimulus;negative regulation of tumor necrosis factor bios…	nucleus;cytoplasm;cytosol;extrinsic component of cytoplasmic side of plasma membrane	GTPase activator activity;protein binding;SH3 domain binding;protein kinase binding;small GTPase binding	.	.	.	YWHAE[24189400];BCAR3[25640309];SHC2[24189400];SHC1[24189400];PPM1D[25640309];EGFR[20946980;24189400];AURKA[25640309];POTEKP[24189400];BAG4[25640309];TUBA1A[24189400];CASP8[25640309];YWHAQ[24189400];UBASH3B[24189400];RB1CC1[25640309];CHEK1[22505024];ERBB2[24189400;25640309];SFN[15778465];FYN[unassigned1304];CCT3[24189400];EGLN3[26972000];ANXA2[24189400];YWHAZ[24189400];PALB2[25640309];ACTBL2[2418…	ALK[19815557];BCAR3[25640309];YWHAE[24189400];ERRFI1[24189400];YWHAB[20351267];SLC7A13[20351267];ELAVL1[19322201];ACTB[24189400];ACTG2[24189400];ACTG1[24189400];POTEKP[24189400];TUBA1C[24189400];CRHBP[20351267];TUBA1B[24189400];TUBA1A[24189400];CASP8[25640309];XPO1[26673895];EFEMP1[20351267];UBASH3B[24189400];YWHAQ[24189400];MFSD5[20351267];MMP26[20351267];RB1CC1[25640309];HYDIN[20351267];POTEE[2…	EGF[NA];GRB2[NA];ACTA2[NA];SOS1[NA];CBLB[NA];CBL[NA];PIK3R2[NA];UBB[NA];SNRPD2[NA];PIK3R1[NA];SOS2[NA];YWHAZ[NA];ATP5C1[NA];VAV2[NA];SHC1[NA];MT-CO2[NA];EGFR[0.998];AURKA[0.910];FAM171A1[NA];FAM193A[NA];ZBTB10[NA];CNN3[NA];JUN[NA];NHSL1[NA];CEP85[NA];BMP2K[NA];IRS2[NA];PHLDB1[NA];AZI2[NA];HAUS4[NA];ARHGAP21[NA];TCF3[NA];KIF7[NA];PTPN13[NA];GPATCH2[NA];RMI1[NA];MTMR3[NA];SIPA1L3[NA];BRCA2[NA];AMER…	0.34109	0.2167	.	0.35	74.49	0.0932049	-0.623628	17.5411	0.380991	0.0465516
B2m	1.35313e-19	0.459625	0.958	0.895	3.8824e-15	c5	B2M	ENSG00000166710	15	.	.	P61769	B2MG_HUMAN	567	CCDS10113	NM_004048	uc001zuc.4	109700	beta-2-microglobulin	.	mhcPathway;ctlPathway;nkcellsPathway	Antigen Processing and Presentation;CTL mediated immune response against target cells ;Ras-Independent pathway in NK cell-mediated cytotoxicity	Antigen processing and presentation - Homo sapiens (human);Nef-mediates down modulation of cell surface receptors by recruiting them to clathrin adapters;The role of Nef in HIV-1 replication and disease pathogenesis;Nef mediated downregulation of MHC class I complex cell surface expression;Immunoregulatory interactions between a Lymphoid and a non-Lymphoid cell;Adaptive Immune System;Disease;DAP1…	hsa04612	Antigen processing and presentation	FUNCTION: Component of the class I major histocompatibility complex (MHC). Involved in the presentation of peptide antigens to the immune system. Exogenously applied M.tuberculosis EsxA or EsxA-EsxB (or EsxA expressed in host) binds B2M and decreases its export to the cell surface (total protein levels do not change), probably leading to defects in class I antigen presentation (PubMed:25356553). …	DISEASE: Immunodeficiency 43 (IMD43) [MIM:241600]: A disorder characterized by marked reduction in serum concentrations of immunoglobulins and albumin, and hypoproteinemia due to hypercatabolism. Patients may suffer from recurrent respiratory tract infections and severe skin disease. {ECO:0000269|PubMed:16549777}. Note=The disease is caused by mutations affecting the gene represented in this entr…	105200;241600;	[MIM:241600]Immunodeficiency 43;[MIM:105200]Amyloidosis 8;	.	retina homeostasis;positive regulation of T cell mediated cytotoxicity;response to molecule of bacterial origin;antigen processing and presentation of peptide antigen via MHC class I;antigen processing and presentation of exogenous peptide antigen via MHC class I, TAP-dependent;antigen processing and presentation of exogenous peptide antigen via MHC class I, TAP-independent;antigen processing and…	Golgi membrane;extracellular region;extracellular space;endoplasmic reticulum lumen;Golgi apparatus;cytosol;plasma membrane;focal adhesion;external side of plasma membrane;ER to Golgi transport vesicle membrane;membrane;phagocytic vesicle membrane;early endosome membrane;early endosome lumen;specific granule lumen;MHC class I protein complex;recycling endosome membrane;extracellular exosome;terti…	protein binding;identical protein binding	.	larynx;hippocampus;head and neck;hypopharynx;nasopharynx;pituitary gland;blood;breast;bone marrow;	ciliary ganglion;tonsil;trachea;superior cervical ganglion;skin;trigeminal ganglion;whole blood;bone marrow;salivary gland;white blood cells;dorsal root ganglion;placenta;adrenal gland;prostate;	LIN54[17531812];PCNA[23527218];TFRC[10638746];LIN37[17531812];HFE[10638746;20618438;15965644];CD1B[12118248;14764708];PRSS23[16169070];CD1A[12833155;15723809];BAG6[16169070];ERBB3[24189400];FCGRT[10933786];KLRC1[18083576];B2M[21569201;22289140;22575645];KLRC2[18083576];MAP1S[24366813];HLA-B[10975842;12244049;8624811;8624812;25480565;25740999;22020283;26439010];HLA-C[10429675];TAP1[17055437;188020…	CDCA2[28514442];HFE[20618438];HSPB2[26465331];CXCR4[18083706];RGPD5[28514442];CD1E[28514442];CD1D[10221650];RGPD2[28514442];PRSS23[16169070];CD1B[26186194;28514442];BAG6[16169070];PTTG1[24104479];ERBB3[24189400];FCGRT[28514442];PPAT[28514442];NUSAP1[28514442];KPNA4[28514442];A2M[10731476];B2M[18543331;23645685];KPNA3[28514442];DLGAP5[28514442];RANBP2[28514442];UBE2I[28514442];TMEM194A[28514442];M…	HLA-A[0.012];HLA-C[NA];KIR2DS2[NA];TYROBP[NA];KIR2DS2[NA];HLA-C[NA];HLA-C[0.004];HLA-C[0.004];KLRC2[NA];KLRD1[NA];HLA-E[NA];TYROBP[NA];KLRD1[NA];KLRC2[NA];HLA-E[NA];HLA-E[1];HLA-E[NA];KLRD1[NA];KLRC1[NA];HLA-C[NA];KIR2DL1[NA];HLA-B[NA];KIR3DL1[NA];HLA-B[NA];HLA-A[0.055];HLA-A[NA];KIR3DL2[NA];HLA-G[1];HLA-G[NA];KIR2DL4[NA];TYROBP[NA];HLA-C[NA];KIR2DS1[NA];CD1A[0.999];CD1B[0.999];CD1D[0.999];CD1C[N…	0.14687	0.78296	recessive	0.1	60.96	0.123756	-0.0861296	44.3708	0.596025	0.856562
Ifi205	2.64246e-09	0.456831	0.614	0.372	7.58174e-05	c5
Eif4e	1.64187e-06	0.456397	0.641	0.463	0.0471085	c5	EIF4E	ENSG00000151247	4	EIF4EL1;EIF4F	EIF4E1	P06730	IF4E_HUMAN	1977	CCDS34031;CCDS47109;CCDS54779;CCDS82940	NM_001968;NM_001130678	uc003hue.3	133440	eukaryotic translation initiation factor 4E	.	eifPathway;iresPathway;mTORPathway;eif4Pathway;igf1mtorpathway;SARSpathway	Eukaryotic protein translation;Internal Ribosome Entry Pathway;mTOR Signaling Pathway;Regulation of eIF4e and p70 S6 Kinase;Skeletal muscle hypertrophy is regulated via AKT/mTOR pathway;The SARS-coronavirus Life Cycle	PI3K-Akt signaling pathway - Homo sapiens (human);mTOR signaling pathway - Homo sapiens (human);HIF-1 signaling pathway - Homo sapiens (human);RNA transport - Homo sapiens (human);Longevity regulating pathway - Homo sapiens (human);Insulin signaling pathway - Homo sapiens (human);Leucine Stimulation on Insulin Signaling;TGF-Ncore;EGF-Ncore;Translation Factors;miR-targeted genes in lymphocytes - T…	hsa04150;hsa04910	mTOR signaling pathway;Insulin signaling pathway	FUNCTION: Recognizes and binds the 7-methylguanosine-containing mRNA cap during an early step in the initiation of protein synthesis and facilitates ribosome binding by inducing the unwinding of the mRNAs secondary structures. Component of the CYFIP1-EIF4E-FMR1 complex which binds to the mRNA cap and mediates translational repression. In the CYFIP1-EIF4E-FMR1 complex this subunit mediates the bin…	DISEASE: Autism 19 (AUTS19) [MIM:615091]: A complex multifactorial, pervasive developmental disorder characterized by impairments in reciprocal social interaction and communication, restricted and stereotyped patterns of interests and activities, and the presence of developmental abnormalities by 3 years of age. Most individuals with autism also manifest moderate mental retardation. {ECO:0000269|…	615091;	[MIM:615091]Autism 19;	Daytime sleep phenotypes[27126917];	G1/S transition of mitotic cell cycle;nuclear-transcribed mRNA poly(A) tail shortening;behavioral fear response;RNA export from nucleus;mRNA export from nucleus;translational initiation;regulation of translation;negative regulation of autophagy;viral process;negative regulation of translation;stem cell population maintenance;lung development;negative regulation of neuron differentiation;positive …	P-body;cytoplasm;cytosol;mRNA cap binding complex;cytoplasmic stress granule;eukaryotic translation initiation factor 4F complex;RISC complex;chromatoid body;perinuclear region of cytoplasm;extracellular exosome	RNA cap binding;RNA 7-methylguanosine cap binding;RNA binding;translation initiation factor activity;protein binding;enzyme binding;eukaryotic initiation factor 4G binding;repressing transcription factor binding	.	thymus;epididymis;spinal ganglion;smooth muscle;skin;stomach;testis;pituitary gland;lens;unclassifiable (Anatomical System);kidney;uterus;retina;pancreas;bile duct;head and neck;adrenal gland;skeletal muscle;visual apparatus;meninges;cervix;hippocampus;pia mater;spleen;liver;endometrium;bone;artery;germinal center;brain;blood;heart;bone marrow;duodenum;dura mater;lung;ovary;bladder;frontal lobe;c…	temporal lobe;amygdala;occipital lobe;dorsal root ganglion;trigeminal ganglion;cingulate cortex;superior cervical ganglion;parietal lobe;globus pallidus;medulla oblongata;	EIF4A2[17353931];KANK2[25416956;unassigned1304];EIF4A1[17353931];CYFIP1[18805096];DDX3X[19262567;18596238;21883093;22872150];CD83[21988832];PRDM4[21988832];IRS1[23770097];PPP2CA[20927323];EIF4ENIF1[10856257;16467844;19060904;25416956];NXF1[19262567];SUMO1[20224576];TDO2[25416956];MKNK1[9878069];G3BP1[18005740];EIF4EBP1[7935836;10772338;7651417;16189514;16504179;15153109;17353931;20224576;19834456…	EIF4A2[17353931];EIF4A1[17353931;16648488;22586265;28514442];APP[21832049];CD83[21988832];PRDM4[21988832];HSPB2[20101233];PEPD[22863883];RPTOR[16798736];PROSC[22863883];EIF4ENIF1[10856257;19060904;24722188;25416956;26186194;28514442];TDO2[24722188;25416956];CAPN1[22863883];TRIM27[24722188;25416956];NANS[22863883];TRIM22[22509910];ITGA4[22623428];DCC[20434207];PABPC4[26344197];ANGEL1[26186194;2851…	EIF4EBP1[0.999];EIF4A1[NA];EIF4G1[NA];EIF4A2[NA];EIF4A1[NA];EIF4G1[NA];EIF4G1[NA];PABPC1[NA];EIF4A1[NA];SUMO1[0.982];MKNK1[0.996];EMX2[0.268];RPS6KB1[NA];EIF3B[NA];NCBP1[NA];GEMIN5[0.999];TRIM27[0.210];EIF4EBP2[0.178];EIF4EBP3[1];TRAF6[0.997];EIF4ENIF1[0.905];MTOR[NA];RPS6KB1[NA];EIF3B[NA];UBXN11[0.704];LRPPRC[0.771];SEC61B[NA];MLF2[NA];QRICH1[NA];ZNF622[NA];VAPA[NA];CNOT1[NA];CEP350[NA];TRMT10C[…	0.93654	0.38765	.	-0.03	51.04	0.0373289	-0.0161507	49.2079	0.711061	0.983573
Metrnl	1.30474e-07	0.455877	0.453	0.297	0.00374355	c4	METRNL	ENSG00000176845	17	.	.	Q641Q3	METRL_HUMAN	284207	CCDS32779	NM_001004431	uc002kgh.4	616241	meteorin like, glial cell differentiation regulator	.	.	.	.	.	.	FUNCTION: Hormone induced following exercise or cold exposure that promotes energy expenditure. Induced either in the skeletal muscle after exercise or in adipose tissue following cold exposure and is present in the circulation. Able to stimulate energy expenditure associated with the browning of the white fat depots and improves glucose tolerance. Does not promote an increase in a thermogenic ge…	.	.	.	.	response to cold;response to muscle activity;fat cell differentiation;negative regulation of inflammatory response;brown fat cell differentiation;positive regulation of brown fat cell differentiation;positive regulation of energy homeostasis	extracellular space;extracellular exosome	molecular_function;hormone activity	TISSUE SPECIFICITY: Highly expressed in the skeletal muscle, in subcutaneous adipose tissue, epididymal white adipose tissue depots and heart. Also expressed in brown adipose tissues and kidney. {ECO:0000269|PubMed:24393292, ECO:0000269|PubMed:24906147}.;	alveolus;skin;stomach;testis;lens;unclassifiable (Anatomical System);choroid;kidney;uterus;retina;mammary gland;islets of Langerhans;visual apparatus;cervix;fovea centralis;iris;cartilage;endometrium;bone;germinal center;parathyroid;brain;blood;heart;bone marrow;lung;ovary;thyroid;macula lutea;bladder;frontal lobe;colon;placenta;prostate;optic nerve;	placenta;	CHMP4B[26496610];	DEFA5[28514442];CHMP4B[26496610];A2M[28514442];	ZMYM1[NA];CDK5RAP2[NA];IST1[NA];NUP98[NA];MECP2[NA];KPNA6[NA];NBEAL1[NA];DNAAF5[NA];HERC2[NA];ATP6V0A1[NA];EVI5[NA];CTCF[NA];ATP6V1B2[NA];SLC25A24[NA];IGF2R[NA];CHMP2A[NA];CC2D1A[NA];CHMP5[NA];CHMP4B[NA];EEF1G[NA];MITD1[NA];TTC7A[NA];ZNF281[NA];CC2D1B[NA];TLN2[NA];RPL6[NA];NLE1[NA];RNF170[NA];TARBP1[NA];TSG101[NA];C1orf52[NA];CHMP3[NA];OSBPL9[NA];CHMP4B[0.003]	0.17503	0.10846	.	-0.09	46.99	0.0593622	0.0544474	54.1775	0.488722	0.860217
Timp1	0.0428698	0.455551	0.155	0.226	1	c9	TIMP1	ENSG00000102265	X	TIMP;CLGI	EPO	P01033	TIMP1_HUMAN	7076	CCDS14281	NM_003254	uc004dif.4	305370	TIMP metallopeptidase inhibitor 1	.	reckPathway	Inhibition of Matrix Metalloproteinases	HIF-1 signaling pathway - Homo sapiens (human);Matrix Metalloproteinases;JAK-STAT;IL1 and megakaryocytes in obesity;Lung fibrosis;IL-6 signaling pathway;Degradation of the extracellular matrix;Extracellular matrix organization;Platelet degranulation ;Response to elevated platelet cytosolic Ca2+;Platelet activation, signaling and aggregation;AP-1 transcription factor network;IL6-mediated signaling…	hsa04060;hsa04630;hsa04640	Cytokine-cytokine receptor interaction;Jak-STAT signaling pathway;Hematopoietic cell lineage	FUNCTION: Metalloproteinase inhibitor that functions by forming one to one complexes with target metalloproteinases, such as collagenases, and irreversibly inactivates them by binding to their catalytic zinc cofactor. Acts on MMP1, MMP2, MMP3, MMP7, MMP8, MMP9, MMP10, MMP11, MMP12, MMP13 and MMP16. Does not act on MMP14. Also functions as a growth factor that regulates cell differentiation, migra…	.	.	.	Inflammatory bowel disease[23128233];Other erythrocyte phenotypes[19862010];	cell activation;platelet degranulation;aging;positive regulation of cell proliferation;response to hormone;negative regulation of endopeptidase activity;extracellular matrix disassembly;response to cytokine;wound healing;negative regulation of apoptotic process;negative regulation of catalytic activity;response to peptide hormone;post-translational protein modification;cellular protein metabolic …	extracellular region;proteinaceous extracellular matrix;basement membrane;extracellular space;endoplasmic reticulum lumen;platelet alpha granule lumen;extracellular exosome	protease binding;cytokine activity;protein binding;growth factor activity;metalloendopeptidase inhibitor activity;zinc ion binding	TISSUE SPECIFICITY: Detected in rheumatoid synovial fluid (at protein level). {ECO:0000269|PubMed:1730286}.;	pharynx;stomach;testis;choroid;larynx;kidney;uterus;whole body;pancreas;bile duct;trophoblast;skeletal muscle;islets of Langerhans;visual apparatus;vein;spleen;liver;peripheral nerve;gall bladder;heart;lung;salivary gland;synovium;thyroid;sympathetic chain;placenta;nasopharynx;intestine;skin;myocardium;pituitary gland;adrenal cortex;lymphoreticular;unclassifiable (Anatomical System);cerebellum;he…	trigeminal ganglion;smooth muscle;uterus corpus;adipose tissue;heart;	EEF1B2[16169070];CD63[16917503];RECQL5[16169070];ECH1[16169070];SUMO2[16169070];MMP9[24330623];	EEF1B2[16169070];IGFBP1[28514442];RECQL5[16169070];MYOC[16289162];MMP1[9063449];ZBTB16[17340613];ECH1[16169070];MMP3[9288970];FBXO6[22268729];MMP9[28514442];MMP10[28514442];FGFR2[28514442];	MMP9[0.999];CD63[0.992];EEF1B2[0.235];ECH1[0.225];RECQL5[0.944];SUMO2[0.557];MMP1[0.999];MMP3[0.999];MMP2[0.999];LRP1[NA];MMP9[NA];MYOC[0.996];ZBTB16[0.961];FBXO6[0.078];MMP14[0.999];MMP10[0.999]	0.47837	0.89776	.	0.06	58.26	0.164143	1.78819	96.1538	0.444867	0.766877
Marcks	3.43945e-07	0.455251	0.686	0.569	0.00986846	c6	MARCKS	ENSG00000277443	6	MACS	PKCSL;80K-L	P29966	MARCS_HUMAN	4082	CCDS5101	NM_002356	uc032xir.2	177061	myristoylated alanine rich protein kinase C substrate	.	calcineurinPathway	Effects of calcineurin in Keratinocyte Differentiation	Fc gamma R-mediated phagocytosis - Homo sapiens (human);MicroRNAs in cancer - Homo sapiens (human);Brain-Derived Neurotrophic Factor (BDNF) signaling pathway;Acetylcholine regulates insulin secretion;Integration of energy metabolism;Metabolism;effects of calcineurin in keratinocyte differentiation;Regulation of insulin secretion	.	.	FUNCTION: MARCKS is the most prominent cellular substrate for protein kinase C. This protein binds calmodulin, actin, and synapsin. MARCKS is a filamentous (F) actin cross-linking protein.;	.	.	.	Type 2 diabetes[25760438];Event free survival in diffuse large B-cell lymphoma treated with immunochemotherapy[26460308];Bipolar disorder (body mass index interaction)[24322204];	regulation of insulin secretion;actin filament bundle assembly;protein homooligomerization;actin crosslink formation	centrosome;plasma membrane;focal adhesion;cell cortex;actin cytoskeleton;actin filament bundle;germinal vesicle;extracellular exosome	protein kinase C binding;calmodulin binding;identical protein binding;actin filament binding	.	.	.	ATF2[22304920];PHOSPHO1[28330616];TRAF6[17353931];CNOT8[17353931];SGK1[17353931];MAPK13[19135240];PTBP3[22575643];	ATF2[22304920];HNRNPU[22939629];TOB1[11327693];ELAVL1[19322201];PRKCZ[7588787];PARK2[24244333];TXNDC16[22119785];TRIM29[26381412];CDH1[25468996];SPP1[22779921];PRKACA[22863883];UBQLN2[22863883];NTRK1[25921289];DFFB[22939629];HSP90AA1[22939629];PRKCB[8557118];FBXW11[25515538];RPA2[22863883];CDK4[10359664];CCNE1[10359664];EWSR1[24999758];CDK2[10359664];CDK1[10359664];TUBGCP3[23443559];RHOU[26598620…	GANAB[NA];TMPO[NA];ALDOA[NA];PRKD1[NA];YWHAB[NA];HIST1H1C[NA];TAF15[NA];HIST1H1E[NA];HNRNPA1[NA];EEF2[NA];TAGLN2[NA];SFPQ[NA];IGF2BP2[NA];PGAM1[NA];PABPC1[NA];GDI2[NA];FUS[NA];PPA1[NA];STIP1[NA];GAPDH[NA];PDIA6[NA];HSP90B1[NA];PKM[NA];DHX9[NA];NAP1L4[NA];CCT8[NA];FASN[NA];PHGDH[NA];AHCY[NA];CLTC[NA];CBR1[NA];IQGAP1[NA];LDHA[NA];DDX3X[NA];EEF1B2[NA];CACYBP[NA];GFM1[NA];YWHAZ[NA];CKB[NA];PRDX6[NA];…	0.5721	0.3533	.	.	.	0.7565	.	.	.	0.26649
Tnfrsf12a	0.0124382	0.454744	0.29	0.222	1	c8	TNFRSF12A	ENSG00000006327	16	.	FN14;TweakR;CD266	Q9NP84	TNR12_HUMAN	51330	CCDS10489	NM_016639	uc002csv.5	605914	TNF receptor superfamily member 12A	.	.	.	Cytokine-cytokine receptor interaction - Homo sapiens (human);TNF related weak inducer of apoptosis (TWEAK) Signaling Pathway;TWEAK;Immune System;TNF receptor superfamily (TNFSF) members mediating non-canonical NF-kB pathway;TNFR2 non-canonical NF-kB pathway;Cytokine Signaling in Immune system	hsa04060	Cytokine-cytokine receptor interaction	FUNCTION: Receptor for TNFSF12/TWEAK. Weak inducer of apoptosis in some cell types. Promotes angiogenesis and the proliferation of endothelial cells. May modulate cellular adhesion to matrix proteins. {ECO:0000269|PubMed:11728344}.;	.	.	.	.	angiogenesis;substrate-dependent cell migration, cell attachment to substrate;tumor necrosis factor-mediated signaling pathway;positive regulation of apoptotic process;regulation of angiogenesis;positive regulation of axon extension;regulation of wound healing;extrinsic apoptotic signaling pathway;positive regulation of extrinsic apoptotic signaling pathway	ruffle;plasma membrane;cell surface;integral component of membrane	protein binding	TISSUE SPECIFICITY: Highly expressed in heart, placenta and kidney. Intermediate expression in lung, skeletal muscle and pancreas.;	skin;stomach;lens;unclassifiable (Anatomical System);choroid;kidney;lymph;uterus;retina;pancreas;urinary;mammary gland;skeletal muscle;islets of Langerhans;visual apparatus;cervix;fovea centralis;liver;cartilage;endometrium;bone;parathyroid;brain;blood;heart;duodenum;lung;salivary gland;ovary;thyroid;macula lutea;lymph node;colon;placenta;aorta;prostate;breast;optic nerve;	placenta;skeletal muscle;heart;	SLC30A2[25416956;unassigned1304];TNFSF12[23438059];TRAF2[21525013];KRTAP3-3[unassigned1304];BIRC2[21525013];	SLC30A2[25416956];TRAF2[11728344];TRAF1[11728344];BIRC2[21525013];	TNFSF12[0.974];TRAF2[0.982];TRAF1[0.300];TRAF5[0.973];TRAF3[0.947];RAC1[0.926];SLC30A2[0.305];BIRC2[NA];TRAF2[NA];BIRC2[0.945]	0.1852	.	.	-0.12	44.54	0.688747	0.28407	68.3453	0.450887	0.0364213
Sfrp4	5.12473e-07	0.454543	0.59	0.393	0.0147039	c5	SFRP4	ENSG00000106483	7	.	frpHE;FRP-4;FRPHE	Q6FHJ7	SFRP4_HUMAN	6424	CCDS5453	NM_003014	uc003tfo.5	606570	secreted frizzled related protein 4	.	.	.	Wnt signaling pathway - Homo sapiens (human);Adipogenesis;Regulation of Wnt-B-catenin Signaling by Small Molecule Compounds;Wnt Signaling Pathway;Wnt Mammals;Wnt Canonical	hsa04310	Wnt signaling pathway	FUNCTION: Soluble frizzled-related proteins (sFRPS) function as modulators of Wnt signaling through direct interaction with Wnts. They have a role in regulating cell growth and differentiation in specific cell types (By similarity). SFRP4 plays a role in bone morphogenesis. May also act as a regulator of adult uterine morphology and function. May also increase apoptosis during ovulation possibly …	DISEASE: Pyle disease (PYL) [MIM:265900]: A disorder characterized by cortical-bone thinning, limb deformity, bone fragility and fractures. {ECO:0000269|PubMed:27355534}. Note=The disease is caused by mutations affecting the gene represented in this entry.;	265900;	[MIM:265900]Pyle disease;	Dupuytren's disease[21732829];	positive regulation of receptor internalization;G-protein coupled receptor signaling pathway;negative regulation of cell proliferation;response to hormone;positive regulation of gene expression;cell differentiation;negative regulation of Wnt signaling pathway;regulation of BMP signaling pathway;non-canonical Wnt signaling pathway;positive regulation of apoptotic process;negative regulation of seq…	extracellular space;nucleus;cytoplasm;cell surface;integral component of membrane	G-protein coupled receptor activity;protein binding;Wnt-protein binding;Wnt-activated receptor activity	TISSUE SPECIFICITY: Expressed in mesenchymal cells. Highly expressed in the stroma of proliferative endometrium. Expressed in cardiomyocytes. Shows moderate to strong expression in ovarian tumors with expression increasing as the tumor stage increases. In ovarian tumors, expression levels are inversely correlated with expression of CTNNB1 (at protein level). {ECO:0000269|PubMed:10728394, ECO:0000…	.	.	SMAD4[24412244];NARF[24412244];CDKN2A[24412244];CKMT1A[24412244];PTPRJ[24412244];PTPN12[24412244];MCC[24412244];PDGFRL[24412244];AURKA[24412244];NRAS[24412244];PIK3CA[24412244];DLC1[24412244];ERBB2[24412244];CTNNA1[24412244];PMS2[24412244];PFKM[24412244];BUB1[24412244];AP2M1[24412244];BMPR1A[24412244];	ANKRD17[26186194;28514442];FBN2[26186194];B3GALNT2[26186194];RASSF8[26186194];FBLN1[26186194];PPP2R3A[26186194;28514442];DICER1[26186194];PASK[26186194];DCAF5[26186194];SIRT1[26186194;28514442];ANKHD1[26186194;28514442];LRP1B[26186194];DCAF16[26186194;28514442];AKAP11[26186194];PRKAR1B[26186194;28514442];TUBB1[26186194;28514442];UBE2O[26186194];CALR[28514442];KBTBD7[26186194];	PDGFRL[0.003];PTPRJ[0.378];NARF[0.433];SMAD4[0.949];AP2M1[0.200];BUB1[0.347];PTPN12[0.056];CKMT1A[0.067];PMS2[0.268];PIK3CA[0.078];CTNNA1[0.080];AURKA[0.287];PFKM[0.076];NRAS[0.088];ERBB2[0.070];MCC[0.196];CDKN2A[0.472];BMPR1A[0.013];DLC1[0.204];ANKHD1[0.208];ANKRD17[0.298];AKAP11[0.151];PASK[0.283];PPP2R3A[0.067];DICER1[0.090];FBN2[0.991];TUBB1[0.087];SIRT1[0.829];UBE2O[0.003];PRKAR1B[0.060];DCA…	0.18761	0.25404	.	-0.25	35.99	0.854981	-0.424936	25.0105	0.557204	4.45783e-05
Cd44	3.715e-09	0.451459	0.302	0.112	0.000106591	c5	CD44	ENSG00000026508	11	MIC4;MDU2;MDU3	IN;MC56;Pgp1;CD44R;HCELL;CSPG8	P16070	CD44_HUMAN	960	CCDS7897;CCDS31455;CCDS31456;CCDS31457;CCDS31458;CCDS55754;CCDS55755	NM_000610	uc001mvu.4	107269	CD44 molecule (Indian blood group)	.	lymphocytePathway;monocytePathway;neutrophilPathway	Adhesion Molecules on Lymphocyte;Monocyte and its Surface Molecules;Neutrophil and Its Surface Molecules	ECM-receptor interaction - Homo sapiens (human);Shigellosis - Homo sapiens (human);Proteoglycans in cancer - Homo sapiens (human);MicroRNAs in cancer - Homo sapiens (human);Hematopoietic cell lineage - Homo sapiens (human);Epstein-Barr virus infection - Homo sapiens (human);Hepatitis C and Hepatocellular Carcinoma;Wnt Signaling Pathway and Pluripotency;Senescence and Autophagy in Cancer;Degradati…	hsa04512;hsa04640	ECM-receptor interaction;Hematopoietic cell lineage	FUNCTION: Receptor for hyaluronic acid (HA). Mediates cell-cell and cell-matrix interactions through its affinity for HA, and possibly also through its affinity for other ligands such as osteopontin, collagens, and matrix metalloproteinases (MMPs). Adhesion with HA plays an important role in cell migration, tumor growth and progression. In cancer cells, may play an important role in invadopodia f…	.	609027;	.	Vitiligo[22561518];Systemic lupus erythematosus[23273568;26502338;26502338;27399966];Thiazide-induced adverse metabolic effects in hypertensive patients[23400010];Response to Vitamin E supplementation[22437554];	cell-matrix adhesion;single organismal cell-cell adhesion;extracellular matrix disassembly;extracellular matrix organization;hyaluronan catabolic process;positive regulation of peptidyl-serine phosphorylation;positive regulation of heterotypic cell-cell adhesion;negative regulation of apoptotic process;negative regulation of cysteine-type endopeptidase activity involved in apoptotic process;neutr…	Golgi apparatus;cytosol;plasma membrane;integral component of plasma membrane;focal adhesion;cell surface;apical plasma membrane;secretory granule membrane;lamellipodium membrane;macrophage migration inhibitory factor receptor complex;cell projection;extracellular exosome	cytokine receptor activity;protein binding;collagen binding;hyaluronic acid binding	TISSUE SPECIFICITY: Isoform 10 (epithelial isoform) is expressed by cells of epithelium and highly expressed by carcinomas. Expression is repressed in neuroblastoma cells.;	pharynx;cornea;stomach;lacrimal gland;testis;choroid;larynx;kidney;uterus;pancreas;bile duct;hypopharynx;urinary;skeletal muscle;islets of Langerhans;visual apparatus;mesenchyma;meninges;fovea centralis;pia mater;spleen;liver;artery;germinal center;heart;dura mater;lung;salivary gland;thyroid;oesophagus;sympathetic chain;placenta;nasopharynx;optic nerve;thymus;intestine;tongue;spinal ganglion;ski…	ciliary ganglion;tonsil;trachea;smooth muscle;skin;superior cervical ganglion;trigeminal ganglion;adipose tissue;whole blood;bone marrow;lung;uterus;white blood cells;uterus corpus;spinal cord;	SCYL3[12651155];ATF2[22304920];SLC3A2[21397861];WASL[17092940];SLC7A11[21397861];PHRF1[26496610];CDC73[26496610];LIMA1[26496610];HYAL2[25864644];ERBB2[17092940];SPP1[20549562;20146103];FLNA[26496610];SYNPO[26496610];ACTR3[17092940];ACTR2[17092940];HGF[22897854];MSN[23855374];DYNLL1[26496610];MYO19[26496610];CHERP[26496610];AIM1[26496610];TRAF6[17353931];MYH9[26496610];EZR[20711218];MET[22897854];…	ITGB1[21701559];ISY1[28514442];ATF2[22304920];GMEB1[28514442];MTCH2[28514442];GMEB2[28514442];COL14A1[8986622];PHRF1[26496610];ELAVL1[19322201];FGF2[28514442];CDC73[26496610];FGFRL1[28514442];LGALS1[28514442];CAMKV[28514442];SLC39A9[28514442];FLOT2[21701559];EP300[21701559];SYNPO[26496610];TNPO2[28514442];AQR[28514442];PRKCI[28514442];MMP7[11825873];PARP2[28514442];IGFBP3[12127836];ATG9A[28514442…	SPP1[0.268];TGFBR1[0.999];BMPR2[0.999];EGR1[0.019];CEBPB[0.289];RELA[0.319];SLC9A3R1[NA];HYAL2[NA];ROCK1[NA];TLR2[0.999];VCAN[0.104];LGALS9[0.011];ROCK1[NA];SLC9A3R1[NA];MSN[0.998];HYAL2[0.997];TRAF6[0.996];MET[NA];HGF[NA];MYLK[NA];SPECC1[NA];AP2B1[NA];CHCHD3[NA];FBXO46[NA];MYH10[NA];NEXN[NA];PALLD[NA];MSN[NA];CALD1[NA];ABLIM1[NA];CAPZA2[NA];ACTR10[NA];SVIL[NA];CAPZA1[NA];COBL[NA];LUZP1[NA];AHNAK…	0.16066	0.94901	.	0.23	68.52	0.00383869	0.964023	90.4283	0.473352	0.00826938
Sgk1	0.00174607	0.451322	0.461	0.374	1	c8	SGK1	ENSG00000118515	6	SGK	.	O00141	SGK1_HUMAN	6446	CCDS5170;CCDS47476;CCDS47477;CCDS47478;CCDS78184	NM_001143676	uc003qen.5	602958	serum/glucocorticoid regulated kinase 1	.	.	.	PI3K-Akt signaling pathway - Homo sapiens (human);mTOR signaling pathway - Homo sapiens (human);Aldosterone-regulated sodium reabsorption - Homo sapiens (human);FoxO signaling pathway - Homo sapiens (human);Diuretics Pathway, Pharmacodynamics;IGF-Ncore;Follicle Stimulating Hormone (FSH) signaling pathway;MECP2 and Associated Rett Syndrome;Insulin Signaling;IL2;Insulin Pathway;Glucocorticoid recep…	.	.	FUNCTION: Serine/threonine-protein kinase which is involved in the regulation of a wide variety of ion channels, membrane transporters, cellular enzymes, transcription factors, neuronal excitability, cell growth, proliferation, survival, migration and apoptosis. Plays an important role in cellular stress response. Contributes to regulation of renal Na(+) retention, renal K(+) elimination, salt ap…	.	.	.	Body mass index (interaction)[23192594];Pelvic organ prolapse (moderate/severe)[26545240;26545240];Immune reponse to smallpox (secreted IFN-alpha)[22610502];Schizophrenia (inflammation and infection response interaction)[25781172];Pelvic organ prolapse[26545240;26545240];	regulation of cell growth;protein phosphorylation;sodium ion transport;apoptotic process;response to stress;cellular response to DNA damage stimulus;long-term memory;regulation of blood pressure;peptidyl-serine phosphorylation;regulation of cell migration;positive regulation of transporter activity;ion transmembrane transport;intracellular signal transduction;regulation of cell proliferation;regu…	nucleus;cytoplasm;mitochondrion;endoplasmic reticulum membrane;cytosol;plasma membrane;nuclear speck	protein serine/threonine kinase activity;protein serine/threonine/tyrosine kinase activity;calcium channel regulator activity;protein binding;ATP binding;potassium channel regulator activity;sodium channel regulator activity;chloride channel regulator activity	TISSUE SPECIFICITY: Expressed in most tissues with highest levels in the pancreas, followed by placenta, kidney and lung. Isoform 2 is strongly expressed in brain and pancreas, weaker in heart, placenta, lung, liver and skeletal muscle. {ECO:0000269|PubMed:10548550, ECO:0000269|PubMed:18753299}.;	cochlea;pharynx;stomach;lacrimal gland;testis;pineal gland;choroid;larynx;kidney;uterus;whole body;pancreas;hypopharynx;adrenal gland;skeletal muscle;islets of Langerhans;visual apparatus;meninges;pia mater;spleen;liver;germinal center;gall bladder;heart;dura mater;lung;salivary gland;thyroid;sympathetic chain;placenta;small intestine;intestine;alveolus;skin;adrenal cortex;lens;unclassifiable (An…	adrenal gland;adrenal cortex;	PIGR[17353931];CD40[17353931];RPL3[17353931];HSP90AB1[22939624];VARS[17353931];GDI2[17353931];OLA1[17353931];PFAS[17353931];IPO4[17353931];PSMD6[17353931];MAGEA1[20368287];IKBKG[20098747];PDPK1[17314099];TSC2[27451907];RPS3A[17353931];TUFM[17353931];PSMA6[17353931];MYH1[17353931];CREB1[15733869];CDC37[17353931];Tcr-alpha[17353931];FSCN1[17353931];PABPC1[17353931];MAPT[17512525];EZR[17353931];GAPD…	PIGR[17353931];CD40[17353931];CDKN1B[18570873];ELAVL1[19322201];RPTOR[18570873];ARL5B[26186194;28514442];YWHAQ[15650334];MAGEA1[20368287];IKBKG[20098747];KPNA2[12631736];HRAS[28514442];PDK1[17314099];HSP90AA1[22939624];PDPK1[12387817;10357815;17916563];TSC22D3[20947508;19380724];COMMD1[20237237];YWHAZ[15650334];TUFM[17353931];CARHSP1[15910284];RAP2A[26186194];PIK3CA[10357815];PCCA[26186194];CDC37…	MAP3K3[0.992];MTOR[0.999];NR3C2[0.999];CDKN1B[0.989];CTNNB1[0.987];IKBKG[0.986];RICTOR[NA];MTOR[NA];CSDC2[0.599];CARHSP1[0.514];IKBKB[0.996];TUFM[0.965];DDX6[0.567];FAM98B[0.066];GADD45G[0.997];PDPK1[0.996];VARS[0.872];PIP[0.004];CREB1[0.999];ATP5D[0.997];GANAB[0.995];CD40[0.993];GDI2[0.633];TSC2[0.971];PAICS[0.856];LETM1[0.990];PIGR[0.944];MOB1A[0.004];PSMD6[0.747];MYH1[0.635];OLA1[0.566];SF3B2[…	0.67964	0.57708	.	-0.29	33.42	0.000636189	-0.294821	31.4439	0.430091	0.986448
Errfi1	5.10654e-33	0.449837	0.672	0.537	1.46517e-28	c2	ERRFI1	ENSG00000116285	1	.	MIG-6;GENE-33;RALT	Q9UJM3	ERRFI_HUMAN	54206	CCDS94	NM_018948	uc001aoz.4	608069	ERBB receptor feedback inhibitor 1	.	.	.	Signaling Pathways in Glioblastoma;EGF-EGFR Signaling Pathway;EGFR1	.	.	FUNCTION: Negative regulator of EGFR signaling in skin morphogenesis. Acts as a negative regulator for several EGFR family members, including ERBB2, ERBB3 and ERBB4. Inhibits EGFR catalytic activity by interfering with its dimerization. Inhibits autophosphorylation of EGFR, ERBB2 and ERBB4. Important for normal keratinocyte proliferation and differentiation. Plays a role in modulating the respons…	.	.	.	Response to antidepressants and depression[27622933];Ischemic stroke[24262325];	response to stress;negative regulation of epidermal growth factor-activated receptor activity;negative regulation of protein autophosphorylation;negative regulation of interleukin-1 beta production;cellular response to insulin stimulus;negative regulation of collagen biosynthetic process;cellular response to platelet-derived growth factor stimulus;negative regulation of tumor necrosis factor bios…	nucleus;cytoplasm;cytosol;extrinsic component of cytoplasmic side of plasma membrane	GTPase activator activity;protein binding;SH3 domain binding;protein kinase binding;small GTPase binding	.	.	.	YWHAE[24189400];BCAR3[25640309];SHC2[24189400];SHC1[24189400];PPM1D[25640309];EGFR[20946980;24189400];AURKA[25640309];POTEKP[24189400];BAG4[25640309];TUBA1A[24189400];CASP8[25640309];YWHAQ[24189400];UBASH3B[24189400];RB1CC1[25640309];CHEK1[22505024];ERBB2[24189400;25640309];SFN[15778465];FYN[unassigned1304];CCT3[24189400];EGLN3[26972000];ANXA2[24189400];YWHAZ[24189400];PALB2[25640309];ACTBL2[2418…	ALK[19815557];BCAR3[25640309];YWHAE[24189400];ERRFI1[24189400];YWHAB[20351267];SLC7A13[20351267];ELAVL1[19322201];ACTB[24189400];ACTG2[24189400];ACTG1[24189400];POTEKP[24189400];TUBA1C[24189400];CRHBP[20351267];TUBA1B[24189400];TUBA1A[24189400];CASP8[25640309];XPO1[26673895];EFEMP1[20351267];UBASH3B[24189400];YWHAQ[24189400];MFSD5[20351267];MMP26[20351267];RB1CC1[25640309];HYDIN[20351267];POTEE[2…	EGF[NA];GRB2[NA];ACTA2[NA];SOS1[NA];CBLB[NA];CBL[NA];PIK3R2[NA];UBB[NA];SNRPD2[NA];PIK3R1[NA];SOS2[NA];YWHAZ[NA];ATP5C1[NA];VAV2[NA];SHC1[NA];MT-CO2[NA];EGFR[0.998];AURKA[0.910];FAM171A1[NA];FAM193A[NA];ZBTB10[NA];CNN3[NA];JUN[NA];NHSL1[NA];CEP85[NA];BMP2K[NA];IRS2[NA];PHLDB1[NA];AZI2[NA];HAUS4[NA];ARHGAP21[NA];TCF3[NA];KIF7[NA];PTPN13[NA];GPATCH2[NA];RMI1[NA];MTMR3[NA];SIPA1L3[NA];BRCA2[NA];AMER…	0.34109	0.2167	.	0.35	74.49	0.0932049	-0.623628	17.5411	0.380991	0.0465516
Il6	0.00990793	0.448205	0.24	0.164	1	c7	IL6	ENSG00000136244	7	IFNB2	IL-6;BSF2;HGF;HSF	P05231	IL6_HUMAN	3569	CCDS5375;CCDS83166	NM_000600	uc064bxs.1	147620	interleukin 6	.	LairPathway;cytokinePathway;inflamPathway;erythPathway;il17Pathway;il5Pathway;il6Pathway;il10Pathway;LDLpathway;stemPathway;her2Pathway;il1rPathway	Cells and Molecules involved in local acute inflammatory response;Cytokine Network;Cytokines and Inflammatory Response;Erythrocyte Differentiation Pathway;IL 17 Signaling Pathway;IL 5 Signaling Pathway;IL 6 signaling pathway;IL-10 Anti-inflammatory Signaling Pathway;Low-density lipoprotein (LDL) pathway during atherogenesis;Regulation of hematopoiesis by cytokines;Role of ERBB2 in Signal Transduc…	PI3K-Akt signaling pathway - Homo sapiens (human);Prion diseases - Homo sapiens (human);Pertussis - Homo sapiens (human);Salmonella infection - Homo sapiens (human);Legionellosis - Homo sapiens (human);Graft-versus-host disease - Homo sapiens (human);Insulin resistance - Homo sapiens (human);Non-alcoholic fatty liver disease (NAFLD) - Homo sapiens (human);AGE-RAGE signaling pathway in diabetic co…	hsa04060;hsa04620;hsa04630;hsa04640;hsa05060;hsa05332	Cytokine-cytokine receptor interaction;Toll-like receptor signaling pathway;Jak-STAT signaling pathway;Hematopoietic cell lineage;Prion disease;Graft-versus-host disease	FUNCTION: Cytokine with a wide variety of biological functions. It is a potent inducer of the acute phase response. Plays an essential role in the final differentiation of B-cells into Ig- secreting cells Involved in lymphocyte and monocyte differentiation. Acts on B-cells, T-cells, hepatocytes, hematopoietic progenitor cells and cells of the CNS. Required for the generation of T(H)17 cells. Also…	DISEASE: Rheumatoid arthritis systemic juvenile (RASJ) [MIM:604302]: An inflammatory articular disorder with systemic- onset beginning before the age of 16. It represents a subgroup of juvenile arthritis associated with severe extraarticular features and occasionally fatal complications. During active phases of the disorder, patients display a typical daily spiking fever, an evanescent macular ra…	148000;604302;	[MIM:604302]Rheumatoid arthritis systemic juvenile;	Cerebrospinal fluid clusterin levels in APOEe4- carriers[26545630];C-reactive protein[21196492];Dialysis-related mortality[21546767];Fibrinogen[23969696];Longevity[26912274];	neutrophil apoptotic process;response to yeast;hepatic immune response;neutrophil mediated immunity;monocyte chemotaxis;positive regulation of acute inflammatory response;positive regulation of leukocyte chemotaxis;negative regulation of protein kinase activity;acute-phase response;inflammatory response;humoral immune response;aging;positive regulation of cell proliferation;negative regulation of…	extracellular region;extracellular space;endoplasmic reticulum lumen;interleukin-6 receptor complex;external side of plasma membrane	cytokine activity;interleukin-6 receptor binding;protein binding;growth factor activity	.	skin;stomach;lens;unclassifiable (Anatomical System);amniotic fluid;choroid;kidney;uterus;retina;head and neck;urinary;skeletal muscle;islets of Langerhans;tonsil;fovea centralis;cartilage;bone;germinal center;parathyroid;brain;heart;lung;ovary;thyroid;macula lutea;colon;placenta;aorta;optic nerve;	ciliary ganglion;pons;appendix;superior cervical ganglion;smooth muscle;trigeminal ganglion;fetal lung;	HRH1[25241761];ZBTB16[16169070;25241761];NFKBIZ[26226212];FAM20C[26091039];IL6ST[12829785;18775332];IL6R[12829785;11238858;18775332];SH3GL2[16169070];	HRH1[25241761];ZBTB16[25241761];IL6R[14557255;12643274;2788034];SH3GL2[16169070];	IL6R[1];IL6R[NA];IL6ST[NA];IL6R[NA];IL6ST[NA];JAK1[NA];LMO4[NA];IL6ST[NA];LMO4[NA];IL6R[NA];JAK1[NA];HCK[NA];LMO4[NA];IL6R[NA];IL6ST[NA];JAK1[NA];SOCS3[NA];IL6ST[NA];LMO4[NA];IL6R[NA];TYK2[NA];LMO4[NA];IL6R[NA];IL6ST[NA];JAK2[NA];LRPPRC[NA];IL6R[NA];ERBB2[NA];LRPPRC[NA];IL6R[NA];ZBTB16[0.746];HRH1[0.993];SH3GL2[0.933];IL6ST[1];OSM[1];PTHLH[0.994]	0.15397	0.99747	.	0.73	85.98	0.147687	-0.0922233	43.8889	.	0.289669
Tpt1	1.30913e-18	0.447794	0.884	0.778	3.75616e-14	c3	TPT1	ENSG00000133112	13	.	TCTP;fortilin	P13693	TCTP_HUMAN	7178	CCDS9397;CCDS66538;CCDS73566	NM_001286272	uc001uzy.3	600763	tumor protein, translationally-controlled 1	.	.	.	PLK1 signaling events	.	.	FUNCTION: Involved in calcium binding and microtubule stabilization.;	.	.	.	Type 2 diabetes[25760438];	calcium ion transport;cellular calcium ion homeostasis;response to virus;cell differentiation;regulation of apoptotic process;negative regulation of apoptotic process;negative regulation of intrinsic apoptotic signaling pathway in response to DNA damage	extracellular space;nucleus;cytoplasm;multivesicular body;cytosol;tubulin complex;extracellular exosome	RNA binding;calcium ion binding;protein binding;microtubule binding	TISSUE SPECIFICITY: Found in several healthy and tumoral cells including erythrocytes, hepatocytes, macrophages, platelets, keratinocytes, erythroleukemia cells, gliomas, melanomas, hepatoblastomas, and lymphomas. It cannot be detected in kidney and renal cell carcinoma (RCC). Expressed in placenta and prostate. {ECO:0000269|PubMed:9059837}.;	.	.	SMAD2[20195357];TFAP2A[24835590];TSC22D1[18325344];KSR1[27086506];EPB41[17353931];RPLP1[21900206];HLA-B[17353931];HSPB1[25277244];ATP1A1[16730713;21278788];CHFR[18504434];EGFR[21278788];EEF1D[25416956];RBBP6[18624398];VHL[17353931];IKBKG[20098747];TRIP13[25416956];EIF1B[17353931];IKBKE[17353931];TP53[21081126];DBN1[21900206];OTUB1[26752685];GLYR1[unassigned1304];	APP[21832049];NOTCH3[25356737];MYCBP[26344197];SAMD9[26344197];RPLP1[21900206];HSPB1[25277244];CST7[28514442];BAG3[23824909];SPP1[22779921];RBBP6[18624398];VHL[17353931;23387829];IKBKG[20098747];NKX3-1[18816836];MCL1[15870695];FANCA[14499622];LIG4[22990118];TBCB[22939629];PER2[25103245];LACC1[28514442];TUBB2A[15870695];NPEPL1[26344197];MSH2[26344197];EEF1D[25416956];CDK2[21319273];EEF1A2[28514442…	CDK2[0.999];IKBKG[0.912];ATP1A1[NA];SNX6[NA];EEF1B2[0.834];EEF1A1[0.908];EGR1[0.920];APP[0.731];HSPB1[0.905];EEF1D[0.850];DBN1[0.917];IKBKE[0.992];VHL[0.855];ATP1A1[0.253];TSC22D1[0.554];SRC[NA];ATP1A1[NA];TP53[0.997];EGFR[0.988];RPLP1[0.843];RBBP6[0.993];EPB41[0.945];TRIP13[0.544];LETM1[NA];TUFM[NA];UBE2N[NA];SET[NA];PRKCSH[NA];BAG6[NA];STIP1[NA];TDP2[NA];PPA1[NA];UTS2[NA];ABCF2[NA];MTHFD1[NA];S…	0.67572	0.35026	.	-0.05	49.39	0.0156239	-0.342772	29.0886	0.606889	0.946442
Fgl2	0.0110268	0.447065	0.279	0.214	1	c9	FGL2	ENSG00000127951	7	.	pT49;T49	Q14314	FGL2_HUMAN	10875	CCDS5591	NM_006682	uc003ugb.4	605351	fibrinogen like 2	.	.	.	Innate Immune System;Immune System;Neutrophil degranulation	.	.	FUNCTION: May play a role in physiologic lymphocyte functions at mucosal sites.;	.	.	.	.	proteolysis;neutrophil degranulation	extracellular region;fibrinogen complex;extracellular exosome;ficolin-1-rich granule lumen	peptidase activity	TISSUE SPECIFICITY: Constitutively expressed in cytotoxic T-cells.;	skin;stomach;testis;adrenal cortex;pineal gland;unclassifiable (Anatomical System);kidney;uterus;retina;pancreas;head and neck;adrenal gland;visual apparatus;iris;spleen;liver;artery;germinal center;parathyroid;brain;blood;heart;bone marrow;lung;cerebral cortex;thyroid;frontal lobe;colon;placenta;aorta;prostate;nasopharynx;breast;	ciliary ganglion;superior cervical ganglion;trigeminal ganglion;whole blood;	.	CYLD[26186194;28514442];FUT8[26186194;28514442];GNPDA1[26186194;28514442];ZNF282[26186194;28514442];SPATA2[26186194;28514442];MTFR1[26186194;28514442];ITPR3[26186194;28514442];PCNT[26186194;28514442];KIF7[26186194;28514442];CDK5RAP2[26186194;28514442];SSFA2[26186194;28514442];	GNPDA1[0.003];PCNT[0.087];MTFR1[0.003];CDK5RAP2[0.034];SPATA2[0.003];ITPR3[0.004];KIF7[0.004];CYLD[0.098];ZNF282[0.004];FUT8[0.004];SSFA2[0.003]	0.17333	0.32083	.	-0.07	48.35	0.151422	-0.403848	26.0767	0.489601	0.0949977
Il6	0.000132849	0.446411	0.248	0.149	1	c4	IL6	ENSG00000136244	7	IFNB2	IL-6;BSF2;HGF;HSF	P05231	IL6_HUMAN	3569	CCDS5375;CCDS83166	NM_000600	uc064bxs.1	147620	interleukin 6	.	LairPathway;cytokinePathway;inflamPathway;erythPathway;il17Pathway;il5Pathway;il6Pathway;il10Pathway;LDLpathway;stemPathway;her2Pathway;il1rPathway	Cells and Molecules involved in local acute inflammatory response;Cytokine Network;Cytokines and Inflammatory Response;Erythrocyte Differentiation Pathway;IL 17 Signaling Pathway;IL 5 Signaling Pathway;IL 6 signaling pathway;IL-10 Anti-inflammatory Signaling Pathway;Low-density lipoprotein (LDL) pathway during atherogenesis;Regulation of hematopoiesis by cytokines;Role of ERBB2 in Signal Transduc…	PI3K-Akt signaling pathway - Homo sapiens (human);Prion diseases - Homo sapiens (human);Pertussis - Homo sapiens (human);Salmonella infection - Homo sapiens (human);Legionellosis - Homo sapiens (human);Graft-versus-host disease - Homo sapiens (human);Insulin resistance - Homo sapiens (human);Non-alcoholic fatty liver disease (NAFLD) - Homo sapiens (human);AGE-RAGE signaling pathway in diabetic co…	hsa04060;hsa04620;hsa04630;hsa04640;hsa05060;hsa05332	Cytokine-cytokine receptor interaction;Toll-like receptor signaling pathway;Jak-STAT signaling pathway;Hematopoietic cell lineage;Prion disease;Graft-versus-host disease	FUNCTION: Cytokine with a wide variety of biological functions. It is a potent inducer of the acute phase response. Plays an essential role in the final differentiation of B-cells into Ig- secreting cells Involved in lymphocyte and monocyte differentiation. Acts on B-cells, T-cells, hepatocytes, hematopoietic progenitor cells and cells of the CNS. Required for the generation of T(H)17 cells. Also…	DISEASE: Rheumatoid arthritis systemic juvenile (RASJ) [MIM:604302]: An inflammatory articular disorder with systemic- onset beginning before the age of 16. It represents a subgroup of juvenile arthritis associated with severe extraarticular features and occasionally fatal complications. During active phases of the disorder, patients display a typical daily spiking fever, an evanescent macular ra…	148000;604302;	[MIM:604302]Rheumatoid arthritis systemic juvenile;	Cerebrospinal fluid clusterin levels in APOEe4- carriers[26545630];C-reactive protein[21196492];Dialysis-related mortality[21546767];Fibrinogen[23969696];Longevity[26912274];	neutrophil apoptotic process;response to yeast;hepatic immune response;neutrophil mediated immunity;monocyte chemotaxis;positive regulation of acute inflammatory response;positive regulation of leukocyte chemotaxis;negative regulation of protein kinase activity;acute-phase response;inflammatory response;humoral immune response;aging;positive regulation of cell proliferation;negative regulation of…	extracellular region;extracellular space;endoplasmic reticulum lumen;interleukin-6 receptor complex;external side of plasma membrane	cytokine activity;interleukin-6 receptor binding;protein binding;growth factor activity	.	skin;stomach;lens;unclassifiable (Anatomical System);amniotic fluid;choroid;kidney;uterus;retina;head and neck;urinary;skeletal muscle;islets of Langerhans;tonsil;fovea centralis;cartilage;bone;germinal center;parathyroid;brain;heart;lung;ovary;thyroid;macula lutea;colon;placenta;aorta;optic nerve;	ciliary ganglion;pons;appendix;superior cervical ganglion;smooth muscle;trigeminal ganglion;fetal lung;	HRH1[25241761];ZBTB16[16169070;25241761];NFKBIZ[26226212];FAM20C[26091039];IL6ST[12829785;18775332];IL6R[12829785;11238858;18775332];SH3GL2[16169070];	HRH1[25241761];ZBTB16[25241761];IL6R[14557255;12643274;2788034];SH3GL2[16169070];	IL6R[1];IL6R[NA];IL6ST[NA];IL6R[NA];IL6ST[NA];JAK1[NA];LMO4[NA];IL6ST[NA];LMO4[NA];IL6R[NA];JAK1[NA];HCK[NA];LMO4[NA];IL6R[NA];IL6ST[NA];JAK1[NA];SOCS3[NA];IL6ST[NA];LMO4[NA];IL6R[NA];TYK2[NA];LMO4[NA];IL6R[NA];IL6ST[NA];JAK2[NA];LRPPRC[NA];IL6R[NA];ERBB2[NA];LRPPRC[NA];IL6R[NA];ZBTB16[0.746];HRH1[0.993];SH3GL2[0.933];IL6ST[1];OSM[1];PTHLH[0.994]	0.15397	0.99747	.	0.73	85.98	0.147687	-0.0922233	43.8889	.	0.289669
Aebp1	5.65952e-08	0.444859	0.766	0.636	0.00162383	c6	AEBP1	ENSG00000106624	7	.	ACLP	Q8IUX7	AEBP1_HUMAN	165	CCDS5476	NM_001129	uc003tkb.5	602981	AE binding protein 1	.	.	.	.	.	.	FUNCTION: May positively regulate MAP-kinase activity in adipocytes, leading to enhanced adipocyte proliferation and reduced adipocyte differentiation. May also positively regulate NF-kappa-B activity in macrophages by promoting the phosphorylation and subsequent degradation of I-kappa-B-alpha (NFKBIA), leading to enhanced macrophage inflammatory responsiveness. Can act as a transcriptional repre…	.	.	.	.	negative regulation of transcription from RNA polymerase II promoter;skeletal system development;transcription, DNA-templated;peptide metabolic process;muscle organ development;protein processing	extracellular space;nucleus;cytoplasm;extracellular matrix;extracellular exosome	RNA polymerase II regulatory region sequence-specific DNA binding;transcriptional repressor activity, RNA polymerase II transcription regulatory region sequence-specific binding;transcription factor activity, sequence-specific DNA binding;transcription corepressor activity;carboxypeptidase activity;metallocarboxypeptidase activity;serine-type carboxypeptidase activity;calmodulin binding;zinc ion …	TISSUE SPECIFICITY: Expressed in osteoblast and visceral fat. {ECO:0000269|PubMed:8920928}.;	thymus;tongue;spinal ganglion;smooth muscle;skin;myocardium;stomach;testis;unclassifiable (Anatomical System);choroid;larynx;kidney;uterus;whole body;retina;pancreas;head and neck;urinary;mammary gland;skeletal muscle;islets of Langerhans;visual apparatus;cervix;iris;spleen;peripheral nerve;cartilage;endometrium;bone;germinal center;parathyroid;brain;blood;heart;bone marrow;lung;cerebral cortex;o…	ciliary ganglion;uterus;uterus corpus;trigeminal ganglion;adipose tissue;	.	GRB2[18624398];	TCF3[0.431];GRB2[0.179]	0.88812	0.14965	.	0.12	62.21	0.00868749	-0.469799	22.9324	0.536646	0.000218799
Eif4e	3.31337e-06	0.443879	0.389	0.282	0.0950674	c3	EIF4E	ENSG00000151247	4	EIF4EL1;EIF4F	EIF4E1	P06730	IF4E_HUMAN	1977	CCDS34031;CCDS47109;CCDS54779;CCDS82940	NM_001968;NM_001130678	uc003hue.3	133440	eukaryotic translation initiation factor 4E	.	eifPathway;iresPathway;mTORPathway;eif4Pathway;igf1mtorpathway;SARSpathway	Eukaryotic protein translation;Internal Ribosome Entry Pathway;mTOR Signaling Pathway;Regulation of eIF4e and p70 S6 Kinase;Skeletal muscle hypertrophy is regulated via AKT/mTOR pathway;The SARS-coronavirus Life Cycle	PI3K-Akt signaling pathway - Homo sapiens (human);mTOR signaling pathway - Homo sapiens (human);HIF-1 signaling pathway - Homo sapiens (human);RNA transport - Homo sapiens (human);Longevity regulating pathway - Homo sapiens (human);Insulin signaling pathway - Homo sapiens (human);Leucine Stimulation on Insulin Signaling;TGF-Ncore;EGF-Ncore;Translation Factors;miR-targeted genes in lymphocytes - T…	hsa04150;hsa04910	mTOR signaling pathway;Insulin signaling pathway	FUNCTION: Recognizes and binds the 7-methylguanosine-containing mRNA cap during an early step in the initiation of protein synthesis and facilitates ribosome binding by inducing the unwinding of the mRNAs secondary structures. Component of the CYFIP1-EIF4E-FMR1 complex which binds to the mRNA cap and mediates translational repression. In the CYFIP1-EIF4E-FMR1 complex this subunit mediates the bin…	DISEASE: Autism 19 (AUTS19) [MIM:615091]: A complex multifactorial, pervasive developmental disorder characterized by impairments in reciprocal social interaction and communication, restricted and stereotyped patterns of interests and activities, and the presence of developmental abnormalities by 3 years of age. Most individuals with autism also manifest moderate mental retardation. {ECO:0000269|…	615091;	[MIM:615091]Autism 19;	Daytime sleep phenotypes[27126917];	G1/S transition of mitotic cell cycle;nuclear-transcribed mRNA poly(A) tail shortening;behavioral fear response;RNA export from nucleus;mRNA export from nucleus;translational initiation;regulation of translation;negative regulation of autophagy;viral process;negative regulation of translation;stem cell population maintenance;lung development;negative regulation of neuron differentiation;positive …	P-body;cytoplasm;cytosol;mRNA cap binding complex;cytoplasmic stress granule;eukaryotic translation initiation factor 4F complex;RISC complex;chromatoid body;perinuclear region of cytoplasm;extracellular exosome	RNA cap binding;RNA 7-methylguanosine cap binding;RNA binding;translation initiation factor activity;protein binding;enzyme binding;eukaryotic initiation factor 4G binding;repressing transcription factor binding	.	thymus;epididymis;spinal ganglion;smooth muscle;skin;stomach;testis;pituitary gland;lens;unclassifiable (Anatomical System);kidney;uterus;retina;pancreas;bile duct;head and neck;adrenal gland;skeletal muscle;visual apparatus;meninges;cervix;hippocampus;pia mater;spleen;liver;endometrium;bone;artery;germinal center;brain;blood;heart;bone marrow;duodenum;dura mater;lung;ovary;bladder;frontal lobe;c…	temporal lobe;amygdala;occipital lobe;dorsal root ganglion;trigeminal ganglion;cingulate cortex;superior cervical ganglion;parietal lobe;globus pallidus;medulla oblongata;	EIF4A2[17353931];KANK2[25416956;unassigned1304];EIF4A1[17353931];CYFIP1[18805096];DDX3X[19262567;18596238;21883093;22872150];CD83[21988832];PRDM4[21988832];IRS1[23770097];PPP2CA[20927323];EIF4ENIF1[10856257;16467844;19060904;25416956];NXF1[19262567];SUMO1[20224576];TDO2[25416956];MKNK1[9878069];G3BP1[18005740];EIF4EBP1[7935836;10772338;7651417;16189514;16504179;15153109;17353931;20224576;19834456…	EIF4A2[17353931];EIF4A1[17353931;16648488;22586265;28514442];APP[21832049];CD83[21988832];PRDM4[21988832];HSPB2[20101233];PEPD[22863883];RPTOR[16798736];PROSC[22863883];EIF4ENIF1[10856257;19060904;24722188;25416956;26186194;28514442];TDO2[24722188;25416956];CAPN1[22863883];TRIM27[24722188;25416956];NANS[22863883];TRIM22[22509910];ITGA4[22623428];DCC[20434207];PABPC4[26344197];ANGEL1[26186194;2851…	EIF4EBP1[0.999];EIF4A1[NA];EIF4G1[NA];EIF4A2[NA];EIF4A1[NA];EIF4G1[NA];EIF4G1[NA];PABPC1[NA];EIF4A1[NA];SUMO1[0.982];MKNK1[0.996];EMX2[0.268];RPS6KB1[NA];EIF3B[NA];NCBP1[NA];GEMIN5[0.999];TRIM27[0.210];EIF4EBP2[0.178];EIF4EBP3[1];TRAF6[0.997];EIF4ENIF1[0.905];MTOR[NA];RPS6KB1[NA];EIF3B[NA];UBXN11[0.704];LRPPRC[0.771];SEC61B[NA];MLF2[NA];QRICH1[NA];ZNF622[NA];VAPA[NA];CNOT1[NA];CEP350[NA];TRMT10C[…	0.93654	0.38765	.	-0.03	51.04	0.0373289	-0.0161507	49.2079	0.711061	0.983573
Phlda1	1.10142e-05	0.442831	0.664	0.531	0.31602	c6	PHLDA1	ENSG00000139289	12	.	TDAG51;DT1P1B11;PHRIP	Q8WV24	PHLA1_HUMAN	22822	CCDS31861	NM_007350	uc058rcr.1	605335	pleckstrin homology like domain family A member 1	.	.	.	Interaction between PHLDA1 and AURKA;G2/M Transition;Mitotic G2-G2/M phases;Cell Cycle, Mitotic;Cell Cycle	.	.	FUNCTION: Seems to be involved in regulation of apoptosis. May be involved in detachment-mediated programmed cell death. May mediate apoptosis during neuronal development. May be involved in regulation of anti-apoptotic effects of IGF1. May be involved in translational regulation. {ECO:0000269|PubMed:11369516, ECO:0000269|PubMed:12738777}.;	.	.	.	Blood trace element (Cu levels)[23720494];Glomerular filtration rate (creatinine)[26831199];	G2/M transition of mitotic cell cycle;apoptotic process;FasL biosynthetic process	nucleus;nucleolus;cytosol;cytoplasmic vesicle	protein binding	TISSUE SPECIFICITY: Widely expressed with highest levels in pancreas. Strongly expressed by benign melanocytic nevi, and progressively reduced expressed in primary and metastatic melanomas (at protein level). {ECO:0000269|PubMed:12384558, ECO:0000269|PubMed:12738777}.;	amygdala;skin;lacrimal gland;pituitary gland;lymphoreticular;unclassifiable (Anatomical System);kidney;uterus;whole body;retina;pancreas;skeletal muscle;visual apparatus;cervix;liver;cartilage;bone;parathyroid;brain;blood;lung;ovary;thyroid;bladder;colon;placenta;prostate;breast;optic nerve;	ciliary ganglion;lung;trachea;superior cervical ganglion;atrioventricular node;	KPRP[unassigned1304];NOTCH2NL[unassigned1304];EGFR[24189400];KRT40[unassigned1304];CYSRT1[unassigned1304];ERBB3[24189400];RPL14[11369516];KRTAP6-2[unassigned1304];TSPAN4[unassigned1304];KRTAP5-1[unassigned1304];KRTAP2-4[unassigned1304];KRTAP4-2[unassigned1304];KRTAP3-3[unassigned1304];KRTAP3-1[unassigned1304];TRIM42[unassigned1304];KRTAP1-1[unassigned1304];KRTAP5-9[unassigned1304];KRTAP12-3[unass…	APP[21832049];HSPA4[17024176];PABPC4[11369516];HSPB1[17024176];ELAVL1[19322201];EGFR[23956138;24189400];DNAJB1[17024176];PLSCR1[16189514];ERBB3[24189400];KRTAP4-12[16189514];RPL14[11369516];EIF3D[11369516];MDFI[16189514;19060904];	AURKA[NA];EIF3D[0.519];PABPC4[0.235];PLSCR1[0.915];PIK3R2[NA];HSP90AB1[NA];HLA-A[NA];MRPS27[NA];TUFM[NA];MASP1[NA];ANXA2[NA];MRPS14[NA];HSPA5[NA];DNAJA1[NA];SSR1[NA];SHC1[NA];S100A10[NA];HLA-B[NA];MRPS28[NA];AIFM1[NA];MRPS17[NA];AP1M2[NA];GRB2[NA];ERBB3[NA];PTCD3[NA];GRB7[NA];PIK3CA[NA];B2M[NA];RAE1[NA];CANX[NA];HLA-A[NA];DNAJB11[NA];HNRNPH2[NA];HLA-B[NA];HSP90AA1[NA];MRPS23[NA];TUBA4A[NA];PIK3R3…	0.33321	0.1338	.	.	.	0.458646	0.0394543	53.1655	0.413517	0.166868
Fst	2.46773e-06	0.442104	0.472	0.303	0.0708041	c6	FST	ENSG00000134363	5	.	FS	P19883	FST_HUMAN	10468	CCDS3959;CCDS43315	NM_006350;NM_013409	uc003jpd.4	136470	follistatin	.	.	.	TGF-beta signaling pathway - Homo sapiens (human);Integrated Pancreatic Cancer Pathway;Hair Follicle Development- Induction (Part 1 of 3);Differentiation Pathway;TGF-beta Receptor Signaling;BMP receptor signaling;Antagonism of Activin by Follistatin;Signaling by Activin;Signal Transduction	hsa04350	TGF-beta signaling pathway	FUNCTION: Binds directly to activin and functions as an activin antagonist. Specific inhibitor of the biosynthesis and secretion of pituitary follicle stimulating hormone (FSH).;	.	.	.	Acne (severe)[24927181];	negative regulation of transcription from RNA polymerase II promoter;hematopoietic progenitor cell differentiation;signal transduction;negative regulation of activin receptor signaling pathway;positive regulation of hair follicle development	extracellular region	signal transducer activity;protein binding;heparan sulfate proteoglycan binding;activin binding	TISSUE SPECIFICITY: Isoform 1 is the predominant isoform in serum but is undetectable in follicular fluid. {ECO:0000269|PubMed:15472207}.;	cochlea;spleen;liver;cartilage;skin;bone;testis;brain;unclassifiable (Anatomical System);heart;lung;larynx;kidney;ovary;uterus;thyroid;whole body;pancreas;head and neck;prostate;mammary gland;hypothalamus;visual apparatus;	lung;atrioventricular node;superior cervical ganglion;smooth muscle;fetal liver;skeletal muscle;heart;	KDM5B[24937458];BEX2[unassigned1304];TXN[unassigned1304];C8orf33[21900206];FSTL1[20860622];ADAM12[15574124];ANG[17991437];ADAM8[15574124];DIP2A[20860622];TK1[21900206];MEST[21900206];ZNF587[unassigned1304];TXNDC5[unassigned1304];	BMPR2[16198295];TXN[12099690];TK1[21900206];INHBA[16198295];C8orf33[21900206];MEST[21900206];INHBE[12242034];BMPR1A[16198295];	ANG[0.999];DIP2A[0.004];ADAM12[0.999];FSTL1[0.999];C8orf33[0.003];MEST[0.004];TK1[0.004];ADAM8[0.005];FN1[0.999];INHBA[0.999];INHA[0.999];BMP5[0.084];INHBE[0.999];TXN[0.999];BMPR1A[0.120];BMPR2[0.128]	0.88912	0.4861	.	0.59	82.45	0.0355809	-0.125338	41.5457	.	0.963797
Ier5	4.3903e-06	0.441915	0.571	0.442	0.125967	c6	IER5	ENSG00000162783	1	.	.	Q5VY09	IER5_HUMAN	51278	CCDS1343	NM_016545	uc001got.5	607177	immediate early response 5	.	.	.	.	.	.	FUNCTION: Plays a role as a transcription factor (PubMed:22132193, PubMed:25355627). Mediates positive transcriptional regulation of several chaperone genes during the heat shock response in a HSF1- dependent manner (PubMed:25355627, PubMed:25816751). Mediates negative transcriptional regulation of CDC25B expression (PubMed:22132193). Plays a role in the dephosphorylation of the heat shock factor…	.	.	.	.	transcription, DNA-templated;cellular response to heat;regulation of cell proliferation;positive regulation of transcription from RNA polymerase II promoter;positive regulation of cellular response to heat	protein phosphatase type 2A complex;nucleus;cytoplasm	protein binding;identical protein binding	TISSUE SPECIFICITY: Expressed in acute myeloid leukemia (AML) cells. {ECO:0000269|PubMed:22132193}.;	.	.	PPP2CA[26496226];RPS6KB1[26496226];PPP2R2C[28330616];PPP2R2B[19156129;28330616];PPP2R1A[28330616];MINK1[25816751;26496226];HSF1[25816751;26496226];PPP2R2D[28330616];PPP2R2A[28330616];IER5[26496226];	XPO1[26673895];PPP2R2C[26186194;28514442];PPP2R2B[19156129];PPP2R2D[28514442];AICDA[23277564];	RPS6KB1[0.003];MTCL1[NA];MYO9A[NA];CCT6A[NA];PPP2R1A[NA];CCT4[NA];SERTAD4[NA];CCT2[NA];CCT8[NA];SKA2[NA];PPP2R2B[NA];PPP2CB[NA];SKA1[NA];SKA3[NA];CCT3[NA];ZBTB21[NA];CDCA4[NA];CCT7[NA];CCT5[NA];TCP1[NA];CAPZB[NA];BAG2[NA];PPP2CA[NA];PPP2R1B[NA];DYNLL1[NA];HSF1[0.003];MINK1[NA];HSF1[NA];MINK1[0.003];PPP2CA[0.003];PPP2R2B[0.004];AICDA[0.004];PPP2R2C[0.003];XPO1[0.003]	0.07907	0.10373	.	.	.	0.297227	0.24111	66.0261	0.400162	0.666268
Kdm7a	2.51257e-06	0.441104	0.333	0.168	0.0720907	c5	KDM7A	ENSG00000006459	7	JHDM1D	KIAA1718	Q6ZMT4	KDM7A_HUMAN	80853	CCDS43658	NM_030647	.	.	lysine demethylase 7A	.	.	.	Disease;Signaling by BRAF and RAF fusions;Oncogenic MAPK signaling;Diseases of signal transduction;HDMs demethylate histones;Chromatin organization;Chromatin modifying enzymes	.	.	FUNCTION: Histone demethylase required for brain development. Specifically demethylates dimethylated 'Lys-9' and 'Lys-27' (H3K9me2 and H3K27me2, respectively) of histone H3 and monomethylated histone H4 'Lys-20' residue (H4K20Me1), thereby playing a central role in histone code. Specifically binds trimethylated 'Lys-4' of histone H3 (H3K4me3), affecting histone demethylase specificity: in presenc…	.	.	.	.	transcription, DNA-templated;midbrain development;histone H3-K9 demethylation;histone H4-K20 demethylation;positive regulation of transcription, DNA-templated;oxidation-reduction process;histone H3-K36 demethylation;histone H3-K27 demethylation	nucleus;nucleoplasm;nucleolus	iron ion binding;zinc ion binding;oxidoreductase activity, acting on paired donors, with incorporation or reduction of molecular oxygen, 2-oxoglutarate as one donor, and incorporation of one atom each of oxygen into both donors;histone demethylase activity;histone demethylase activity (H3-K9 specific);methylated histone binding;histone demethylase activity (H4-K20 specific);histone demethylase ac…	.	.	.	.	.	.	0.17354	0.09363	.	-0.18	40.56	7.42322e-05	-0.668152	16.3123	0.462762	0.998694
Tnfaip6	0.00316036	0.439934	0.469	0.386	1	c6	TNFAIP6	ENSG00000123610	2	.	TSG6;TSG-6	P98066	TSG6_HUMAN	7130	CCDS2193	NM_007115	uc002txk.3	600410	TNF alpha induced protein 6	.	.	.	Innate Immune System;Immune System;Neutrophil degranulation	.	.	FUNCTION: Possibly involved in cell-cell and cell-matrix interactions during inflammation and tumorigenesis.;	.	.	.	Lung cancer[23143601];	inflammatory response;cell adhesion;signal transduction;cell-cell signaling;positive regulation of cell migration;ovulation;neutrophil degranulation;negative regulation of inflammatory response	extracellular region;extracellular space;tertiary granule lumen;ficolin-1-rich granule lumen	protein binding;hyaluronic acid binding	TISSUE SPECIFICITY: Found in the synovial fluid of patients with rheumatoid arthritis. {ECO:0000269|PubMed:7516184}.;	spleen;skin;stomach;bone;testis;parathyroid;brain;unclassifiable (Anatomical System);heart;lung;kidney;ovary;uterus;whole body;placenta;prostate;mammary gland;skeletal muscle;	atrioventricular node;superior cervical ganglion;smooth muscle;trigeminal ganglion;whole blood;fetal lung;testis;	ITIH3[24005673];CXCL8[24501198];ITIH2[24005673];CCL21[27044744];FN1[18042364];ITIH1[24005673];FGF2[22267482];THBS1[18042364];CXCL11[27044744;24501198];CXCL12[27044744];CCL7[27044744];CCL5[27044744;24501198];CCL2[27044744];PTX3[22267482];CCL19[27044744];CCL27[27044744];PF4[27044744];	ACAN[9654129];UBC[23314748];	ITIH2[0.003];CXCL8[0.004];FGF2[NA];PTX3[NA];FN1[0.005];CXCL11[0.004];CCL27[0.004];PTX3[0.004];CCL21[0.004];CCL5[0.004];CXCL12[0.004];CCL2[0.004];CCL7[0.004];CCL19[0.004];ITIH1[0.003];PF4[0.004];THBS1[NA];FN1[NA];ITIH3[0.003];THBS1[0.004];UBC[0.004]	0.76442	0.19192	.	1.04	91.21	0.904221	0.426992	75.2304	0.399195	4.01525e-06
Tnfaip6	1.9722e-38	0.439778	0.663	0.523	5.65864e-34	c0	TNFAIP6	ENSG00000123610	2	.	TSG6;TSG-6	P98066	TSG6_HUMAN	7130	CCDS2193	NM_007115	uc002txk.3	600410	TNF alpha induced protein 6	.	.	.	Innate Immune System;Immune System;Neutrophil degranulation	.	.	FUNCTION: Possibly involved in cell-cell and cell-matrix interactions during inflammation and tumorigenesis.;	.	.	.	Lung cancer[23143601];	inflammatory response;cell adhesion;signal transduction;cell-cell signaling;positive regulation of cell migration;ovulation;neutrophil degranulation;negative regulation of inflammatory response	extracellular region;extracellular space;tertiary granule lumen;ficolin-1-rich granule lumen	protein binding;hyaluronic acid binding	TISSUE SPECIFICITY: Found in the synovial fluid of patients with rheumatoid arthritis. {ECO:0000269|PubMed:7516184}.;	spleen;skin;stomach;bone;testis;parathyroid;brain;unclassifiable (Anatomical System);heart;lung;kidney;ovary;uterus;whole body;placenta;prostate;mammary gland;skeletal muscle;	atrioventricular node;superior cervical ganglion;smooth muscle;trigeminal ganglion;whole blood;fetal lung;testis;	ITIH3[24005673];CXCL8[24501198];ITIH2[24005673];CCL21[27044744];FN1[18042364];ITIH1[24005673];FGF2[22267482];THBS1[18042364];CXCL11[27044744;24501198];CXCL12[27044744];CCL7[27044744];CCL5[27044744;24501198];CCL2[27044744];PTX3[22267482];CCL19[27044744];CCL27[27044744];PF4[27044744];	ACAN[9654129];UBC[23314748];	ITIH2[0.003];CXCL8[0.004];FGF2[NA];PTX3[NA];FN1[0.005];CXCL11[0.004];CCL27[0.004];PTX3[0.004];CCL21[0.004];CCL5[0.004];CXCL12[0.004];CCL2[0.004];CCL7[0.004];CCL19[0.004];ITIH1[0.003];PF4[0.004];THBS1[NA];FN1[NA];ITIH3[0.003];THBS1[0.004];UBC[0.004]	0.76442	0.19192	.	1.04	91.21	0.904221	0.426992	75.2304	0.399195	4.01525e-06
Hmox1	0.00083836	0.438864	0.503	0.41	1	c8	HMOX1	ENSG00000100292	22	.	bK286B10;HO-1	P09601	HMOX1_HUMAN	3162	CCDS13914	NM_002133	uc003ant.3	141250	heme oxygenase 1	.	il10Pathway	IL-10 Anti-inflammatory Signaling Pathway	Porphyrin and chlorophyll metabolism - Homo sapiens (human);HIF-1 signaling pathway - Homo sapiens (human);Mineral absorption - Homo sapiens (human);MicroRNAs in cancer - Homo sapiens (human);Hereditary Coproporphyria (HCP);Porphyria Variegata (PV);Congenital Erythropoietic Porphyria (CEP) or Gunther Disease;Acute Intermittent Porphyria;Porphyrin Metabolism;miR-targeted genes in epithelium - TarB…	hsa00860	Porphyrin and chlorophyll metabolism	FUNCTION: Heme oxygenase cleaves the heme ring at the alpha methene bridge to form biliverdin. Biliverdin is subsequently converted to bilirubin by biliverdin reductase. Under physiological conditions, the activity of heme oxygenase is highest in the spleen, where senescent erythrocytes are sequestrated and destroyed. Exhibits cytoprotective effects since excess of free heme sensitizes cells to u…	DISEASE: Heme oxygenase 1 deficiency (HMOX1D) [MIM:614034]: A disease characterized by impaired stress hematopoiesis, resulting in marked erythrocyte fragmentation and intravascular hemolysis, coagulation abnormalities, endothelial damage, and iron deposition in renal and hepatic tissues. Clinical features include persistent hemolytic anemia, asplenia, nephritis, generalized erythematous rash, gr…	614034;	[MIM:614034]Heme oxygenase 1 deficiency;	Obesity-related traits[23251661];	angiogenesis;endothelial cell proliferation;wound healing involved in inflammatory response;negative regulation of leukocyte migration;heme oxidation;cellular iron ion homeostasis;response to oxidative stress;small GTPase mediated signal transduction;excretion;regulation of blood pressure;cell death;intrinsic apoptotic signaling pathway in response to DNA damage;negative regulation of muscle cell…	extracellular space;nucleus;nucleolus;endoplasmic reticulum;endoplasmic reticulum membrane;cytosol;caveola;membrane;perinuclear region of cytoplasm	heme oxygenase (decyclizing) activity;phospholipase D activity;signal transducer activity;protein binding;enzyme binding;heme binding;protein homodimerization activity;metal ion binding	TISSUE SPECIFICITY: Expressed at higher levels in renal cancer tissue than in normal tissue (at protein level). {ECO:0000269|PubMed:20855888}.;	intestine;pharynx;tongue;cornea;skin;myocardium;stomach;testis;adrenal cortex;lens;unclassifiable (Anatomical System);choroid;kidney;uterus;pancreas;head and neck;urinary;mammary gland;skeletal muscle;islets of Langerhans;visual apparatus;iris;vein;spleen;liver;cartilage;bone;artery;brain;blood;heart;bone marrow;lung;salivary gland;ovary;lymph node;bladder;colon;placenta;aorta;prostate;breast;hyp…	ciliary ganglion;superior cervical ganglion;trigeminal ganglion;heart;	CREB3[21516116];CCDC155[25416956];POT1[21044950];ASL[21988832];TERF1[21044950];STX1A[unassigned1304];	UFD1L[18544348];TEX264[26186194;28514442];C5AR2[28514442];DERL1[22119785];CHRNA9[26186194];ELAVL1[19322201];UGT8[26186194;28514442];PSMD2[18544348];HMOX1[12500973];ASL[21988832];SLC39A8[28514442];TBC1D22B[28514442];PCDHAC2[28514442];CD97[28514442];CCDC155[25416956];CPSF1[21102410];LRRC27[28514442];SYVN1[22119785];ADAM33[28514442];HLA-C[26186194;28514442];NRG1[26186194];TERF1[21044950];CDC20B[2618…	CREB3[0.991];POT1[0.904];STX1A[0.987];TERF1[0.942];ASL[0.997];NOS1[0.939];AKT1[0.999];POR[0.999];BLVRB[0.936];UFD1[NA];PSMD2[NA];UFD1[0.784];PSMD2[0.881];CCDC155[0.604];DERL1[0.992];SYVN1[0.987];SRPRB[0.997];UGT8[0.086];TEX264[0.999];HLA-C[0.998];NRG1[0.999];DDX19B[0.922];ZSCAN20[0.380];CDC20B[0.003];CHRNA9[0.355]	0.11014	0.86226	.	-0.6	17.91	0.438909	0.59397	81.6939	0.453722	0.000641361
Errfi1	8.78105e-31	0.438653	0.571	0.444	2.51946e-26	c0	ERRFI1	ENSG00000116285	1	.	MIG-6;GENE-33;RALT	Q9UJM3	ERRFI_HUMAN	54206	CCDS94	NM_018948	uc001aoz.4	608069	ERBB receptor feedback inhibitor 1	.	.	.	Signaling Pathways in Glioblastoma;EGF-EGFR Signaling Pathway;EGFR1	.	.	FUNCTION: Negative regulator of EGFR signaling in skin morphogenesis. Acts as a negative regulator for several EGFR family members, including ERBB2, ERBB3 and ERBB4. Inhibits EGFR catalytic activity by interfering with its dimerization. Inhibits autophosphorylation of EGFR, ERBB2 and ERBB4. Important for normal keratinocyte proliferation and differentiation. Plays a role in modulating the respons…	.	.	.	Response to antidepressants and depression[27622933];Ischemic stroke[24262325];	response to stress;negative regulation of epidermal growth factor-activated receptor activity;negative regulation of protein autophosphorylation;negative regulation of interleukin-1 beta production;cellular response to insulin stimulus;negative regulation of collagen biosynthetic process;cellular response to platelet-derived growth factor stimulus;negative regulation of tumor necrosis factor bios…	nucleus;cytoplasm;cytosol;extrinsic component of cytoplasmic side of plasma membrane	GTPase activator activity;protein binding;SH3 domain binding;protein kinase binding;small GTPase binding	.	.	.	YWHAE[24189400];BCAR3[25640309];SHC2[24189400];SHC1[24189400];PPM1D[25640309];EGFR[20946980;24189400];AURKA[25640309];POTEKP[24189400];BAG4[25640309];TUBA1A[24189400];CASP8[25640309];YWHAQ[24189400];UBASH3B[24189400];RB1CC1[25640309];CHEK1[22505024];ERBB2[24189400;25640309];SFN[15778465];FYN[unassigned1304];CCT3[24189400];EGLN3[26972000];ANXA2[24189400];YWHAZ[24189400];PALB2[25640309];ACTBL2[2418…	ALK[19815557];BCAR3[25640309];YWHAE[24189400];ERRFI1[24189400];YWHAB[20351267];SLC7A13[20351267];ELAVL1[19322201];ACTB[24189400];ACTG2[24189400];ACTG1[24189400];POTEKP[24189400];TUBA1C[24189400];CRHBP[20351267];TUBA1B[24189400];TUBA1A[24189400];CASP8[25640309];XPO1[26673895];EFEMP1[20351267];UBASH3B[24189400];YWHAQ[24189400];MFSD5[20351267];MMP26[20351267];RB1CC1[25640309];HYDIN[20351267];POTEE[2…	EGF[NA];GRB2[NA];ACTA2[NA];SOS1[NA];CBLB[NA];CBL[NA];PIK3R2[NA];UBB[NA];SNRPD2[NA];PIK3R1[NA];SOS2[NA];YWHAZ[NA];ATP5C1[NA];VAV2[NA];SHC1[NA];MT-CO2[NA];EGFR[0.998];AURKA[0.910];FAM171A1[NA];FAM193A[NA];ZBTB10[NA];CNN3[NA];JUN[NA];NHSL1[NA];CEP85[NA];BMP2K[NA];IRS2[NA];PHLDB1[NA];AZI2[NA];HAUS4[NA];ARHGAP21[NA];TCF3[NA];KIF7[NA];PTPN13[NA];GPATCH2[NA];RMI1[NA];MTMR3[NA];SIPA1L3[NA];BRCA2[NA];AMER…	0.34109	0.2167	.	0.35	74.49	0.0932049	-0.623628	17.5411	0.380991	0.0465516
Klf9	2.45725e-06	0.437354	0.555	0.444	0.0705033	c8	KLF9	ENSG00000119138	9	BTEB1	.	Q13886	KLF9_HUMAN	687	CCDS6633	NM_001206	uc004aht.4	602902	Kruppel like factor 9	.	.	.	Exercise-induced Circadian Regulation	.	.	FUNCTION: Transcription factor that binds to GC box promoter elements. Selectively activates mRNA synthesis from genes containing tandem repeats of GC boxes but represses genes with a single GC box. Acts as an epidermal circadian transcription factor regulating keratinocyte proliferation (PubMed:22711835). {ECO:0000269|PubMed:22711835}.;	.	.	.	Body mass index[22344221;24861553];	transcription, DNA-templated;regulation of transcription from RNA polymerase II promoter;circadian rhythm;negative regulation of keratinocyte proliferation;cellular response to cortisol stimulus;cellular response to thyroid hormone stimulus	nucleus;nucleoplasm;cytosol;plasma membrane	DNA binding;transcription factor activity, sequence-specific DNA binding;metal ion binding	TISSUE SPECIFICITY: Epidermis (at protein level). {ECO:0000269|PubMed:22711835}.;	.	.	PGR[12672823];	SIN3A[11438660];SP1[17717078];PGR[12672823];ELAVL1[19322201];	PPARG[0.606];PPARA[0.876];PGR[0.771];SIN3A[0.883];SP1[0.283];CSNK2B[0.381]	0.99417	0.17365	.	0.35	73.97	0.216742	0.00337318	50.6174	0.48323	0.882452
Bst2	2.5032e-07	0.4358	0.368	0.182	0.00718217	c5	BST2	ENSG00000130303	19	.	CD317;tetherin	Q10589	BST2_HUMAN	684	CCDS12358	NM_004335	uc060vid.1	600534	bone marrow stromal cell antigen 2	.	.	.	Innate Immune System;Immune System;Neutrophil degranulation	.	.	FUNCTION: IFN-induced antiviral host restriction factor which efficiently blocks the release of diverse mammalian enveloped viruses by directly tethering nascent virions to the membranes of infected cells. Acts as a direct physical tether, holding virions to the cell membrane and linking virions to each other. The tethered virions can be internalized by endocytosis and subsequently degraded or th…	.	.	.	.	negative regulation of plasmacytoid dendritic cell cytokine production;humoral immune response;cell-cell signaling;multicellular organism development;cell proliferation;response to virus;negative regulation of endopeptidase activity;negative regulation of cell growth;negative regulation of cell migration;regulation of actin cytoskeleton organization;response to interferon-gamma;response to interf…	cytoplasm;multivesicular body;Golgi apparatus;cytosol;plasma membrane;integral component of plasma membrane;cell surface;membrane;apical plasma membrane;anchored component of membrane;azurophil granule membrane;membrane raft;extracellular exosome	RNA binding;signal transducer activity;protein binding;metalloendopeptidase inhibitor activity;protein homodimerization activity	TISSUE SPECIFICITY: Predominantly expressed in liver, lung, heart and placenta. Lower levels in pancreas, kidney, skeletal muscle and brain. Overexpressed in multiple myeloma cells. Highly expressed during B-cell development, from pro-B precursors to plasma cells. Highly expressed on T-cells, monocytes, NK cells and dendritic cells (at protein level). {ECO:0000269|PubMed:10329429, ECO:0000269|Pub…	pharynx;stomach;testis;choroid;kidney;uterus;pancreas;bile duct;adrenal gland;trophoblast;skeletal muscle;islets of Langerhans;visual apparatus;fovea centralis;spleen;liver;heart;lung;salivary gland;oesophagus;sympathetic chain;placenta;nasopharynx;optic nerve;thymus;intestine;epididymis;tongue;skin;pituitary gland;adrenal cortex;lens;lymphoreticular;unclassifiable (Anatomical System);retina;musc…	ovary;white blood cells;liver;placenta;adrenal gland;adrenal cortex;	BST2[19879838];AP1G1[24843023];CD81[unassigned1304];CAPZA2[26496610];CHMP4B[26496610];HAGH[21988832];HARS2[21988832];LILRA4[19564354];TMPO[26496610];	TFRC[20980512];HGS[21304933];CAPZA2[26496610];CHMP4B[26496610];TAB2[23221546];TAB1[23221546];HAGH[21988832];BTRC[20980512;19730691];MAP3K7[23221546];HARS2[21988832];MYD88[23221546];TMPO[26496610];	LILRA4[0.791];HAGH[0.281];HARS2[0.282];TSG101[NA];CHMP2B[NA];SARAF[NA];CAPN7[NA];ATP6V1A[NA];EIF2AK2[NA];CHMP1A[NA];VPS9D1[NA];DCTPP1[NA];CANX[NA];CHMP3[NA];ATP6V1E1[NA];CHMP4B[NA];SPAST[NA];FLOT2[NA];CHMP5[NA];UGCG[NA];NECTIN3[NA];FBXO5[NA];CHMP2A[NA];CC2D1A[NA];ATP6V0D1[NA];PDCD6IP[NA];CC2D1B[NA];MITD1[NA];TMEM63B[NA];CHMP1B[NA];FLOT1[NA];SLC38A2[NA];MVB12A[NA];IST1[NA];KDM3B[NA];ATP6V1B2[NA];L…	0.35967	0.09418	.	-0.12	44.54	0.927832	0.106467	57.8218	0.558602	0.000608699
Siah2	5.27036e-10	0.43543	0.145	0.015	1.51217e-05	c7	SIAH2	ENSG00000181788	3	.	.	O43255	SIAH2_HUMAN	6478	CCDS3152	NM_005067	uc003eyi.4	602213	siah E3 ubiquitin protein ligase 2	PATHWAY: Protein modification; protein ubiquitination.;	.	.	Parkin-Ubiquitin Proteasomal System pathway;Endoderm Differentiation;Adaptive Immune System;Amyloid fiber formation;Developmental Biology;Immune System;Antigen processing: Ubiquitination & Proteasome degradation;Class I MHC mediated antigen processing & presentation;Netrin-1 signaling;Axon guidance;Ub-specific processing proteases;Post-translational protein modification;Deubiquitination;Metabolis…	.	.	FUNCTION: E3 ubiquitin-protein ligase that mediates ubiquitination and subsequent proteasomal degradation of target proteins. E3 ubiquitin ligases accept ubiquitin from an E2 ubiquitin- conjugating enzyme in the form of a thioester and then directly transfers the ubiquitin to targeted substrates. Mediates E3 ubiquitin ligase activity either through direct binding to substrates or by functioning a…	.	.	.	Breast cancer[22951594];	protein polyubiquitination;ubiquitin-dependent protein catabolic process;apoptotic process;cell cycle;small GTPase mediated signal transduction;axon guidance;protein deubiquitination;regulation of protein ubiquitination;negative regulation of apoptotic process;negative regulation of cysteine-type endopeptidase activity involved in apoptotic process;cellular protein catabolic process;cellular prot…	nucleoplasm;cytoplasm;early endosome;cytosol;neuron projection;neuronal cell body;intracellular membrane-bounded organelle	transcription corepressor activity;ubiquitin-protein transferase activity;protein binding;zinc ion binding;ubiquitin conjugating enzyme binding	TISSUE SPECIFICITY: Widely expressed at low level. {ECO:0000269|PubMed:9403064}.;	thymus;skin;stomach;testis;lens;unclassifiable (Anatomical System);choroid;larynx;uterus;whole body;retina;head and neck;mammary gland;islets of Langerhans;cervix;fovea centralis;spleen;liver;cartilage;endometrium;bone;germinal center;parathyroid;brain;blood;heart;lung;ovary;macula lutea;lymph node;nervous;bladder;colon;placenta;prostate;breast;optic nerve;	white blood cells;whole brain;placenta;adrenal gland;fetal liver;adrenal cortex;bone marrow;	CCBE1[21988832];SETD2[21988832];UBE2I[21988832];STAT3[21988832];ATN1[16713569];OPRK1[23840749];CACYBP[11389839];OPRM1[23840749];HIPK3[15231748];SH3RF1[21586138];AR[23518348];NCOR1[23518348];EEF1D[21988832];MYD88[21988832];	SETD2[21988832];DYRK2[22878263];PPP1R13B[23644657];UBE2D2[19224863;16174773;22065755];UBE2D3[23891150];ATN1[16713569];UBE2D1[18070888;19240029;26160177];UBE2L6[11786535];AFF1[15221006];SH3RF1[21586138];PPP1CC[17683050];PSMD4[19240029;22350919];KAT5[23044042];PEG10[12810624];CHEK2[26751770];PLCE1[17998205];PRR20E[28514442];PIAS3[17533377];CCBE1[21988832];PPP1R12A[19744480];PEG3[10681424];DCC[93343…	USP13[0.004];DCC[NA];NTN1[NA];SNCAIP[NA];UBE2D2[NA];TPX2[0.617];UBE2D2[NA];SNCA[NA];SNCAIP[0.958];SIAH1[0.999];HIPK3[0.886];MYD88[0.887];ATN1[0.647];SH3RF1[0.944];CACYBP[0.592];CCBE1[0.004];OPRK1[0.018];OPRM1[0.366];OGDHL[0.751];LATS1[0.577];OGDHL[NA];SH3RF3[NA];OGDH[NA];LATS2[NA];SH3RF1[NA];OGDH[0.772];SH3RF3[0.003];LATS2[0.786];SYP[0.073];PEG3[0.696];UBE2L6[0.999];DCC[0.956];VAV1[0.953];TRAF2[0…	0.38551	0.20297	.	-0.16	41.25	0.619555	-0.421811	25.1129	0.529665	0.360182
Metrnl	4.25329e-07	0.434703	0.798	0.688	0.0122035	c7	METRNL	ENSG00000176845	17	.	.	Q641Q3	METRL_HUMAN	284207	CCDS32779	NM_001004431	uc002kgh.4	616241	meteorin like, glial cell differentiation regulator	.	.	.	.	.	.	FUNCTION: Hormone induced following exercise or cold exposure that promotes energy expenditure. Induced either in the skeletal muscle after exercise or in adipose tissue following cold exposure and is present in the circulation. Able to stimulate energy expenditure associated with the browning of the white fat depots and improves glucose tolerance. Does not promote an increase in a thermogenic ge…	.	.	.	.	response to cold;response to muscle activity;fat cell differentiation;negative regulation of inflammatory response;brown fat cell differentiation;positive regulation of brown fat cell differentiation;positive regulation of energy homeostasis	extracellular space;extracellular exosome	molecular_function;hormone activity	TISSUE SPECIFICITY: Highly expressed in the skeletal muscle, in subcutaneous adipose tissue, epididymal white adipose tissue depots and heart. Also expressed in brown adipose tissues and kidney. {ECO:0000269|PubMed:24393292, ECO:0000269|PubMed:24906147}.;	alveolus;skin;stomach;testis;lens;unclassifiable (Anatomical System);choroid;kidney;uterus;retina;mammary gland;islets of Langerhans;visual apparatus;cervix;fovea centralis;iris;cartilage;endometrium;bone;germinal center;parathyroid;brain;blood;heart;bone marrow;lung;ovary;thyroid;macula lutea;bladder;frontal lobe;colon;placenta;prostate;optic nerve;	placenta;	CHMP4B[26496610];	DEFA5[28514442];CHMP4B[26496610];A2M[28514442];	ZMYM1[NA];CDK5RAP2[NA];IST1[NA];NUP98[NA];MECP2[NA];KPNA6[NA];NBEAL1[NA];DNAAF5[NA];HERC2[NA];ATP6V0A1[NA];EVI5[NA];CTCF[NA];ATP6V1B2[NA];SLC25A24[NA];IGF2R[NA];CHMP2A[NA];CC2D1A[NA];CHMP5[NA];CHMP4B[NA];EEF1G[NA];MITD1[NA];TTC7A[NA];ZNF281[NA];CC2D1B[NA];TLN2[NA];RPL6[NA];NLE1[NA];RNF170[NA];TARBP1[NA];TSG101[NA];C1orf52[NA];CHMP3[NA];OSBPL9[NA];CHMP4B[0.003]	0.17503	0.10846	.	-0.09	46.99	0.0593622	0.0544474	54.1775	0.488722	0.860217
Col3a1	5.02173e-08	0.433958	0.902	0.897	0.00144083	c3	COL3A1	ENSG00000168542	2	EDS4A	.	P02461	CO3A1_HUMAN	1281	CCDS2297	NM_000090	uc002uqj.2	120180	collagen type III alpha 1 chain	.	.	.	Platelet activation - Homo sapiens (human);AGE-RAGE signaling pathway in diabetic complications - Homo sapiens (human);Protein digestion and absorption - Homo sapiens (human);Amoebiasis - Homo sapiens (human);Platelet Aggregation Inhibitor Pathway, Pharmacodynamics;miR-targeted genes in epithelium - TarBase;miR-targeted genes in muscle cell - TarBase;miRNA targets in ECM and membrane receptors;Fo…	hsa01430;hsa04510;hsa04512	Cell Communication;Focal adhesion;ECM-receptor interaction	FUNCTION: Collagen type III occurs in most soft connective tissues along with type I collagen. Involved in regulation of cortical development. Is the major ligand of ADGRG1 in the developing brain and binding to ADGRG1 inhibits neuronal migration and activates the RhoA pathway by coupling ADGRG1 to GNA13 and possibly GNA12.;	DISEASE: Ehlers-Danlos syndrome 3 (EDS3) [MIM:130020]: A connective tissue disorder characterized by hyperextensible skin, atrophic cutaneous scars due to tissue fragility and joint hyperlaxity. It is a form of Ehlers-Danlos syndrome characterized by marked joint hyperextensibility without skeletal deformity. {ECO:0000269|PubMed:7833919}. Note=The disease is caused by mutations affecting the gene…	130020;130050;	[MIM:130020]Ehlers-Danlos syndrome 3;[MIM:130050]Ehlers-Danlos syndrome 4;	Parkinson disease and lewy body pathology[25663231];	skeletal system development;cell-matrix adhesion;transforming growth factor beta receptor signaling pathway;integrin-mediated signaling pathway;heart development;aging;response to radiation;response to mechanical stimulus;peptide cross-linking;cerebral cortex development;platelet activation;extracellular matrix organization;collagen fibril organization;collagen catabolic process;response to cytok…	extracellular region;collagen type III trimer;extracellular space;endoplasmic reticulum lumen;extracellular matrix	protease binding;integrin binding;extracellular matrix structural constituent;protein binding;SMAD binding;metal ion binding;platelet-derived growth factor binding	.	tongue;smooth muscle;skin;stomach;testis;lens;unclassifiable (Anatomical System);amniotic fluid;choroid;kidney;uterus;whole body;retina;pancreas;muscle;head and neck;urinary;mammary gland;spinal cord;skeletal muscle;visual apparatus;fovea centralis;liver;cartilage;endometrium;bone;brain;heart;lung;cerebral cortex;macula lutea;colon;placenta;prostate;breast;optic nerve;medulla oblongata;	fetal thyroid;ciliary ganglion;uterus;appendix;adipose tissue;superior cervical ganglion;uterus corpus;smooth muscle;placenta;fetal liver;fetal lung;heart;	TFAP2C[24835590];LOX[21690299];AP2B1[unassigned1304];	MAG[2446864];SPARC[2745554];CAND1[21145461];MYOC[16289162];SP1[22266860];PDGFB[8900172];PDGFA[8900172];ERAL1[26186194;28514442];THBS1[3571333];	ITGB1[NA];ITGA2[NA];SPARC[0.999];TFAP2C[0.005];AP2B1[0.004];LOX[1];DDR1[0.998];MAG[0.005];CAPN1[0.063];DDR2[0.109];MYOC[0.999];HTRA1[0.999];FGF7[0.999];PCOLCE[1];THBS1[0.999];SP1[0.004];CAND1[0.074];PDGFA[0.998];PDGFB[0.981];ERAL1[0.004]	0.99739	0.87801	.	-0.23	36.34	3.52422e-12	-1.07698	7.98145	0.636128	1
Errfi1	4.22949e-08	0.433787	0.608	0.49	0.00121353	c3	ERRFI1	ENSG00000116285	1	.	MIG-6;GENE-33;RALT	Q9UJM3	ERRFI_HUMAN	54206	CCDS94	NM_018948	uc001aoz.4	608069	ERBB receptor feedback inhibitor 1	.	.	.	Signaling Pathways in Glioblastoma;EGF-EGFR Signaling Pathway;EGFR1	.	.	FUNCTION: Negative regulator of EGFR signaling in skin morphogenesis. Acts as a negative regulator for several EGFR family members, including ERBB2, ERBB3 and ERBB4. Inhibits EGFR catalytic activity by interfering with its dimerization. Inhibits autophosphorylation of EGFR, ERBB2 and ERBB4. Important for normal keratinocyte proliferation and differentiation. Plays a role in modulating the respons…	.	.	.	Response to antidepressants and depression[27622933];Ischemic stroke[24262325];	response to stress;negative regulation of epidermal growth factor-activated receptor activity;negative regulation of protein autophosphorylation;negative regulation of interleukin-1 beta production;cellular response to insulin stimulus;negative regulation of collagen biosynthetic process;cellular response to platelet-derived growth factor stimulus;negative regulation of tumor necrosis factor bios…	nucleus;cytoplasm;cytosol;extrinsic component of cytoplasmic side of plasma membrane	GTPase activator activity;protein binding;SH3 domain binding;protein kinase binding;small GTPase binding	.	.	.	YWHAE[24189400];BCAR3[25640309];SHC2[24189400];SHC1[24189400];PPM1D[25640309];EGFR[20946980;24189400];AURKA[25640309];POTEKP[24189400];BAG4[25640309];TUBA1A[24189400];CASP8[25640309];YWHAQ[24189400];UBASH3B[24189400];RB1CC1[25640309];CHEK1[22505024];ERBB2[24189400;25640309];SFN[15778465];FYN[unassigned1304];CCT3[24189400];EGLN3[26972000];ANXA2[24189400];YWHAZ[24189400];PALB2[25640309];ACTBL2[2418…	ALK[19815557];BCAR3[25640309];YWHAE[24189400];ERRFI1[24189400];YWHAB[20351267];SLC7A13[20351267];ELAVL1[19322201];ACTB[24189400];ACTG2[24189400];ACTG1[24189400];POTEKP[24189400];TUBA1C[24189400];CRHBP[20351267];TUBA1B[24189400];TUBA1A[24189400];CASP8[25640309];XPO1[26673895];EFEMP1[20351267];UBASH3B[24189400];YWHAQ[24189400];MFSD5[20351267];MMP26[20351267];RB1CC1[25640309];HYDIN[20351267];POTEE[2…	EGF[NA];GRB2[NA];ACTA2[NA];SOS1[NA];CBLB[NA];CBL[NA];PIK3R2[NA];UBB[NA];SNRPD2[NA];PIK3R1[NA];SOS2[NA];YWHAZ[NA];ATP5C1[NA];VAV2[NA];SHC1[NA];MT-CO2[NA];EGFR[0.998];AURKA[0.910];FAM171A1[NA];FAM193A[NA];ZBTB10[NA];CNN3[NA];JUN[NA];NHSL1[NA];CEP85[NA];BMP2K[NA];IRS2[NA];PHLDB1[NA];AZI2[NA];HAUS4[NA];ARHGAP21[NA];TCF3[NA];KIF7[NA];PTPN13[NA];GPATCH2[NA];RMI1[NA];MTMR3[NA];SIPA1L3[NA];BRCA2[NA];AMER…	0.34109	0.2167	.	0.35	74.49	0.0932049	-0.623628	17.5411	0.380991	0.0465516
Dnajb9	0.000259276	0.431048	0.5	0.416	1	c8	DNAJB9	ENSG00000128590	7	MDG1	.	Q9UBS3	DNJB9_HUMAN	4189	CCDS5752	NM_012328	uc003vfn.4	602634	DnaJ heat shock protein family (Hsp40) member B9	.	.	.	XBP1(S) activates chaperone genes;Photodynamic therapy-induced unfolded protein response;VEGFA-VEGFR2 Signaling Pathway	.	.	FUNCTION: Involved in endoplasmic reticulum-associated degradation (ERAD) of misfolded proteins. Acts as a co-chaperone with an Hsp70 protein. {ECO:0000269|PubMed:18400946}.;	.	.	.	Smoking behavior[22006218;22006218;22006218];	ubiquitin-dependent ERAD pathway;IRE1-mediated unfolded protein response	nucleolus;cytoplasm;endoplasmic reticulum;endoplasmic reticulum lumen;endoplasmic reticulum membrane;extracellular exosome	protein binding;misfolded protein binding	.	alveolus;skin;myocardium;stomach;testis;pituitary gland;adrenal cortex;lens;pineal gland;unclassifiable (Anatomical System);kidney;uterus;whole body;pancreas;adrenal gland;umbilical cord;skeletal muscle;mesenchyma;islets of Langerhans;visual apparatus;cervix;fovea centralis;hippocampus;liver;cartilage;endometrium;bone;germinal center;gall bladder;parathyroid;brain;blood;heart;duodenum;lung;ovary;…	pituitary;superior cervical ganglion;trigeminal ganglion;placenta;	MYL6[16169070];RFK[16169070];PLK1[16169070];FSCN1[16169070];TCEA2[16169070];SLC16A8[16169070];DYNLL1[16169070];FAM71C[21988832];	MUS81[24104479];TCERG1[15456888];APP[28514442];VCP[18400946];COLEC10[26186194;28514442];OGFOD3[26186194;28514442];PROZ[28514442];LYZL1[28514442];PTPRK[26186194;28514442];LYZL2[28514442];ELAVL1[19322201];TRHDE[28514442];CLEC18A[26186194;28514442];FGF3[28514442];SGCD[26186194;28514442];RFK[16169070];TNFSF11[26186194;28514442];SLC16A8[16169070];FAM71C[21988832];LRRC4C[28514442];GABRD[28514442];BRINP…	FAM71C[0.003];FSCN1[0.637];SLC16A8[0.270];PLK1[0.991];DYNLL1[0.975];RFK[0.715];TCEA2[0.003];MYL6[0.951];TCERG1[0.970];KIAA0368[0.989];SFTPC[0.452];HSPA5[0.999];VCP[0.977];EGFL8[0.048];TNFSF11[0.284];SGCD[0.892];COLEC10[0.105];KCNK16[0.213];TMEM30A[0.989];PLAUR[0.994];CLEC18A[0.003];OGFOD3[0.100];PTPRK[0.234];ZACN[0.194];SCARA3[0.995];OLFM4[0.306];DLC1[0.952]	0.08805	0.09981	.	0.19	66.82	0.0447272	0.109432	57.9845	0.446308	0.224583
Plin2	0.000165484	0.429302	0.119	0.039	1	c5	PLIN2	ENSG00000147872	9	ADFP	ADRP	Q99541	PLIN2_HUMAN	123	CCDS6490	NM_001122	uc003zno.4	103195	perilipin 2	.	.	.	PPAR signaling pathway - Homo sapiens (human);Adipogenesis;Regulation of lipid metabolism by Peroxisome proliferator-activated receptor alpha (PPARalpha);HIF-1-alpha transcription factor network	.	.	FUNCTION: May be involved in development and maintenance of adipose tissue. {ECO:0000250}.;	.	.	.	.	response to organic cyclic compound;long-chain fatty acid transport;regulation of lipid metabolic process;lipid storage;response to drug	extracellular region;nucleus;endoplasmic reticulum;lipid droplet;cytosol;plasma membrane	.	TISSUE SPECIFICITY: Milk lipid globules.;	cochlea;pharynx;stomach;testis;choroid;kidney;uterus;whole body;pancreas;bile duct;trophoblast;skeletal muscle;mesenchyma;islets of Langerhans;visual apparatus;meninges;fovea centralis;pia mater;spleen;liver;heart;dura mater;lung;salivary gland;placenta;nasopharynx;optic nerve;spinal ganglion;skin;lens;lymphoreticular;unclassifiable (Anatomical System);retina;mammary gland;tonsil;cervix;cartilage…	liver;adipose tissue;placenta;skeletal muscle;	MAPK10[18624398];POGZ[unassigned1304];	MAPK10[18624398];LIPE[19717842];APOB[22238364];	MAPK10[0.863];ARF1[0.755];XDH[NA];BTN1A1[NA];ABHD5[0.998];APOB[0.996];LIPE[0.999]	0.22429	0.48822	.	0.04	57.31	0.528448	-0.0961327	43.6359	0.409997	1.1994e-05
Mt2	0.0102744	0.428742	0.755	0.758	1	c8	MT2A	ENSG00000125148	16	MT2	.	P02795	MT2_HUMAN	4502	CCDS10763	NM_005953	uc002ejh.4	156360	metallothionein 2A	.	.	.	Mineral absorption - Homo sapiens (human);Platinum Pathway, Pharmacokinetics/Pharmacodynamics;Copper homeostasis;Zinc homeostasis;Lung fibrosis;Metallothioneins bind metals;AP-1 transcription factor network;Response to metal ions;Metabolism	.	.	FUNCTION: Metallothioneins have a high content of cysteine residues that bind various heavy metals; these proteins are transcriptionally regulated by both heavy metals and glucocorticoids.;	.	.	.	.	cellular copper ion homeostasis;cellular zinc ion homeostasis;nitric oxide mediated signal transduction;response to metal ion;detoxification of copper ion;cellular response to drug;cellular response to interleukin-3;cellular response to erythropoietin;negative regulation of growth;astrocyte activation;interferon-gamma-mediated signaling pathway;cellular response to zinc ion	nucleus;cytoplasm;cytosol;perinuclear region of cytoplasm	protein binding;drug binding;zinc ion binding;cadmium ion binding	.	pharynx;cornea;stomach;testis;choroid;kidney;uterus;whole body;pancreas;bile duct;adrenal gland;trophoblast;skeletal muscle;islets of Langerhans;visual apparatus;fovea centralis;vein;spleen;liver;peripheral nerve;artery;gall bladder;heart;lung;salivary gland;thyroid;placenta;optic nerve;intestine;tongue;skin;myocardium;lens;lymphoreticular;unclassifiable (Anatomical System);amniotic fluid;retina;…	lung;kidney;liver;adipose tissue;atrioventricular node;adrenal gland;fetal lung;fetal liver;adrenal cortex;skeletal muscle;	TFAP2A[24835590];TFAP2C[24835590];CXorf40A[15541360];SPINK7[12646258;12970870];JMJD1C[23455924];GPR50[16778767];RCHY1[21988832];ASS1[21988832];DHODH[21988832];ZNF16[21874239];RIN3[25814554];PRKD1[14550308];TNS2[25814554];	BARD1[22990118];USP25[16501887];PAXIP1[22990118];SPINK7[12970870;12646258];NEDD4L[19664597];JMJD1C[23455924];TENC1[25814554];RCHY1[21988832];ASS1[21988832];DHODH[21988832];RIN3[25814554];PRKD1[14550308];SHBG[15862967];ECT2[22990118];LAMTOR5[23241634];ARF6[15923660];	GPR50[0.017];CXorf40A[0.004];PRKD1[0.849];SPINK7[0.004];TFAP2A[0.838];RCHY1[0.718];RIN3[0.004];TNS2[0.013];ZNF16[0.349];TFAP2C[0.967];JMJD1C[0.490];SHBG[0.004];ADAMTS4[0.003];USP25[0.751];NEDD4L[0.331];BARD1[0.714];ECT2[0.653];PAXIP1[0.609];ASS1[0.910];DHODH[0.370];LAMTOR5[0.960]	0.08702	0.26701	.	0.12	62.38	0.910942	0.202847	64.0504	0.516279	0.0538692
Fst	0.00992057	0.428599	0.313	0.238	1	c9	FST	ENSG00000134363	5	.	FS	P19883	FST_HUMAN	10468	CCDS3959;CCDS43315	NM_006350;NM_013409	uc003jpd.4	136470	follistatin	.	.	.	TGF-beta signaling pathway - Homo sapiens (human);Integrated Pancreatic Cancer Pathway;Hair Follicle Development- Induction (Part 1 of 3);Differentiation Pathway;TGF-beta Receptor Signaling;BMP receptor signaling;Antagonism of Activin by Follistatin;Signaling by Activin;Signal Transduction	hsa04350	TGF-beta signaling pathway	FUNCTION: Binds directly to activin and functions as an activin antagonist. Specific inhibitor of the biosynthesis and secretion of pituitary follicle stimulating hormone (FSH).;	.	.	.	Acne (severe)[24927181];	negative regulation of transcription from RNA polymerase II promoter;hematopoietic progenitor cell differentiation;signal transduction;negative regulation of activin receptor signaling pathway;positive regulation of hair follicle development	extracellular region	signal transducer activity;protein binding;heparan sulfate proteoglycan binding;activin binding	TISSUE SPECIFICITY: Isoform 1 is the predominant isoform in serum but is undetectable in follicular fluid. {ECO:0000269|PubMed:15472207}.;	cochlea;spleen;liver;cartilage;skin;bone;testis;brain;unclassifiable (Anatomical System);heart;lung;larynx;kidney;ovary;uterus;thyroid;whole body;pancreas;head and neck;prostate;mammary gland;hypothalamus;visual apparatus;	lung;atrioventricular node;superior cervical ganglion;smooth muscle;fetal liver;skeletal muscle;heart;	KDM5B[24937458];BEX2[unassigned1304];TXN[unassigned1304];C8orf33[21900206];FSTL1[20860622];ADAM12[15574124];ANG[17991437];ADAM8[15574124];DIP2A[20860622];TK1[21900206];MEST[21900206];ZNF587[unassigned1304];TXNDC5[unassigned1304];	BMPR2[16198295];TXN[12099690];TK1[21900206];INHBA[16198295];C8orf33[21900206];MEST[21900206];INHBE[12242034];BMPR1A[16198295];	ANG[0.999];DIP2A[0.004];ADAM12[0.999];FSTL1[0.999];C8orf33[0.003];MEST[0.004];TK1[0.004];ADAM8[0.005];FN1[0.999];INHBA[0.999];INHA[0.999];BMP5[0.084];INHBE[0.999];TXN[0.999];BMPR1A[0.120];BMPR2[0.128]	0.88912	0.4861	.	0.59	82.45	0.0355809	-0.125338	41.5457	.	0.963797
Nop58	0.00322978	0.428284	0.413	0.323	1	c8	NOP58	ENSG00000055044	2	.	NOP5;HSPC120	Q9Y2X3	NOP58_HUMAN	51602	CCDS2353	NM_015934	uc002uzb.4	616742	NOP58 ribonucleoprotein	.	.	.	Ribosome biogenesis in eukaryotes - Homo sapiens (human);SUMOylation of RNA binding proteins;SUMO E3 ligases SUMOylate target proteins;SUMOylation;rRNA processing in the nucleus and cytosol;rRNA processing;Gene Expression;rRNA modification in the nucleus and cytosol;Post-translational protein modification;Metabolism of proteins	.	.	FUNCTION: Required for 60S ribosomal subunit biogenesis (By similarity). Core component of box C/D small nucleolar ribonucleoprotein (snoRNP) particles. Required for the biogenesis of box C/D snoRNAs such as U3, U8 and U14 snoRNAs. {ECO:0000250, ECO:0000269|PubMed:15574333, ECO:0000269|PubMed:17636026, ECO:0000269|PubMed:19620283}.;	.	.	.	.	rRNA modification;rRNA processing;cell growth;snoRNA localization	fibrillar center;nucleus;nucleoplasm;nucleolus;small nucleolar ribonucleoprotein complex;cytosol;Cajal body;membrane;box C/D snoRNP complex;small-subunit processome;pre-snoRNP complex	TFIID-class transcription factor binding;RNA binding;protein binding;snoRNA binding;ATPase binding	TISSUE SPECIFICITY: Ubiquitous.;	developmental;cochlea;pharynx;cornea;stomach;testis;kidney;uterus;whole body;pancreas;bile duct;urinary;skeletal muscle;islets of Langerhans;visual apparatus;meninges;pia mater;spleen;liver;germinal center;heart;dura mater;lung;salivary gland;thyroid;oesophagus;placenta;nasopharynx;amnion;intestine;spinal ganglion;smooth muscle;skin;adrenal cortex;unclassifiable (Anatomical System);amniotic fluid…	.	L3MBTL1[27705803];NUFIP1[17636026];RPL10[26496610];SCHIP1[20195357];TAF9[17636026];MED19[15175163];HNRNPU[26496610];YBX1[25497084];IFI16[25665578];TGS1[21522132];RUVBL2[17636026];ZNHIT6[17636026];RUVBL1[17636026];CDK20[23602568];AP1S2[26496610];NOP56[17636026;26496610];SS18[20195357];HIPK4[23602568];CDK11A[23602568];JUN[25609649];CSNK2A1[22113938];PIH1D1[17636026];FN1[19738201];SPICE1[26638075];M…	RPL4[22939629];RPL5[22939629];RPL30[22939629];RPLP0P6[22939629];KIAA0020[26344197];HNRNPU[22939629;26496610];RPL6[22939629];RPL7[22939629];FBL[22939629;26186194;26344197;28514442];RPS14[22939629];RPL18A[22939629;26344197];RUVBL2[17643375];CDK20[23602568];KPNA6[26344197];AP1S2[26496610];RPS11[22939629];RPS13[22939629];KPNA1[26344197];DDX18[26344197];TMEM194A[28514442];RPS7[22939629;26344197];CSNK2…	SUMO1[NA];RNF2[0.999];EED[0.999];BMI1[0.999];SUZ12[0.998];YTHDF2[NA];CCAR2[NA];B9D2[NA];ZNF318[NA];NUP107[NA];B9D1[NA];NUP98[NA];RAVER1[NA];IBTK[NA];CKB[NA];NUP133[NA];MKS1[NA];SCHIP1[0.489];TGS1[0.999];TMLHE[NA];MED12[NA];PRPF19[NA];CMSS1[NA];HNRNPM[NA];MED14[NA];LUC7L3[NA];DICER1[NA];POLR2E[NA];EXOC4[NA];DDX31[NA];POLR2A[NA];DNALI1[NA];MED1[NA];MED30[NA];HAUS7[NA];DDX3X[NA];CDK19[NA];POLR2J[NA]…	.	.	.	-0.47	23.25	0.00803971	-1.11804	7.40317	0.6607	0.509479
Ier5	3.23306e-38	0.427598	0.657	0.532	9.27629e-34	c0	IER5	ENSG00000162783	1	.	.	Q5VY09	IER5_HUMAN	51278	CCDS1343	NM_016545	uc001got.5	607177	immediate early response 5	.	.	.	.	.	.	FUNCTION: Plays a role as a transcription factor (PubMed:22132193, PubMed:25355627). Mediates positive transcriptional regulation of several chaperone genes during the heat shock response in a HSF1- dependent manner (PubMed:25355627, PubMed:25816751). Mediates negative transcriptional regulation of CDC25B expression (PubMed:22132193). Plays a role in the dephosphorylation of the heat shock factor…	.	.	.	.	transcription, DNA-templated;cellular response to heat;regulation of cell proliferation;positive regulation of transcription from RNA polymerase II promoter;positive regulation of cellular response to heat	protein phosphatase type 2A complex;nucleus;cytoplasm	protein binding;identical protein binding	TISSUE SPECIFICITY: Expressed in acute myeloid leukemia (AML) cells. {ECO:0000269|PubMed:22132193}.;	.	.	PPP2CA[26496226];RPS6KB1[26496226];PPP2R2C[28330616];PPP2R2B[19156129;28330616];PPP2R1A[28330616];MINK1[25816751;26496226];HSF1[25816751;26496226];PPP2R2D[28330616];PPP2R2A[28330616];IER5[26496226];	XPO1[26673895];PPP2R2C[26186194;28514442];PPP2R2B[19156129];PPP2R2D[28514442];AICDA[23277564];	RPS6KB1[0.003];MTCL1[NA];MYO9A[NA];CCT6A[NA];PPP2R1A[NA];CCT4[NA];SERTAD4[NA];CCT2[NA];CCT8[NA];SKA2[NA];PPP2R2B[NA];PPP2CB[NA];SKA1[NA];SKA3[NA];CCT3[NA];ZBTB21[NA];CDCA4[NA];CCT7[NA];CCT5[NA];TCP1[NA];CAPZB[NA];BAG2[NA];PPP2CA[NA];PPP2R1B[NA];DYNLL1[NA];HSF1[0.003];MINK1[NA];HSF1[NA];MINK1[0.003];PPP2CA[0.003];PPP2R2B[0.004];AICDA[0.004];PPP2R2C[0.003];XPO1[0.003]	0.07907	0.10373	.	.	.	0.297227	0.24111	66.0261	0.400162	0.666268
[truncated: 1,398 more rows]
[truncated: 40 more columns]

## Sheet: abt_full
>gene	p_val	avg_logFC	pct.1	pct.2	p_val_adj	cluster	Gene_name	Ensembl_gene	chr	Gene_old_names	Gene_other_names	Uniprot_acc	Uniprot_id	Entrez_gene_id	CCDS_id	Refseq_id	ucsc_id	MIM_id	Gene_full_name	Pathway(Uniprot)	Pathway(BioCarta)_short	Pathway(BioCarta)_full	Pathway(ConsensusPathDB)	Pathway(KEGG)_id	Pathway(KEGG)_full	Function_description	Disease_description	MIM_phenotype_id	MIM_disease	Trait_association(GWAS)	GO_biological_process	GO_cellular_component	GO_molecular_function	Tissue_specificity(Uniprot)	Expression(egenetics)	Expression(GNF/Atlas)	Interactions(IntAct)	Interactions(BioGRID)	Interactions(ConsensusPathDB)	P(HI)	P(rec)	Known_rec_info	RVIS_EVS	RVIS_percentile_EVS	LoF-FDR_ExAC	RVIS_ExAC	RVIS_percentile_ExAC	GHIS	ExAC_pLI
[truncated: 1,844 more rows]
[truncated: 40 more columns]

[truncated: 4 more sheets: doxo_cdkn2a_up, doxo_cdkn2a_down, abt_up, abt_down]
