# Supplementary material for: Senolysis induced by 25-hydroxycholesterol targets CRYAB in multiple cell types
Source: iScience. 2022 Feb 2;25(2):103848. doi: 10.1016/j.isci.2022.103848 (PMC8851282; doi:10.1016/j.isci.2022.103848)
Supplement: Table S4. SCs –List of differentially expressed genes from either p16 or p21 expressing clusters after applying following filters p value of <0.05, average logFC <= -0.25 or >=0.25, and upregulated in Doxo vs. PBS and concurrently downregulated in Doxo+ABT vs. Doxo. [file mmc3.xlsx]

## Sheet: sat_doxo_CDKN1A_up
>gene	p_val	avg_logFC	pct.1	pct.2	p_val_adj	cluster	down_in_abt	Gene_name	Pathway(BioCarta)_short	Pathway(KEGG)_full	Function_description	Disease_description	MIM_disease	Trait_association(GWAS)	Tissue_specificity(Uniprot)	Expression(GNF/Atlas)	MGI_mouse_gene	MGI_mouse_phenotype
Gatm	3.16e-41	1.85624	0.44	0.115	9.08e-37	c0	Gatm	GATM	.	Urea cycle and metabolism of amino groups;Glycine, serine and threonine metabolism;Arginine and proline metabolism	FUNCTION: Catalyzes the biosynthesis of guanidinoacetate, the immediate precursor of creatine. Creatine plays a vital role in energy metabolism in muscle tissues. May play a role in embryonic and central nervous system development. May be involved in the response to heart failure by elevating local creatine synthesis. {ECO:0000269|PubMed:16125225, ECO:0000269|PubMed:16614068, ECO:0000269|PubMed:1…	DISEASE: Cerebral creatine deficiency syndrome 3 (CCDS3) [MIM:612718]: An autosomal recessive disorder characterized by developmental delay/regression, mental retardation, severe disturbance of expressive and cognitive speech, and severe depletion of creatine/phosphocreatine in the brain. Most patients develop a myopathy characterized by muscle weakness and atrophy later in life. {ECO:0000269|Pub…	[MIM:612718]Cerebral creatine deficiency syndrome 3 [recessive?];	Serum metabolite levels[24625756];Glomerular filtration rate in non diabetics (creatinine)[26831199];Metabolite levels (small molecules and protein measures)[27005778];Homoarginine levels[24047826];Renal function and chronic kidney disease[19430482];Chronic kidney disease[26831199;20383146];Glomerular filtration rate (creatinine)[26831199];Glomerular filtration rate[27588450;27588450];	TISSUE SPECIFICITY: Expressed in brain, heart, kidney, liver, lung, salivary gland and skeletal muscle tissue, with the highest expression in kidney. Biallelically expressed in placenta and fetal tissues. {ECO:0000269|PubMed:16125225, ECO:0000269|PubMed:16614068, ECO:0000269|PubMed:16820567}.;	.	Gatm	cellular phenotype; homeostasis/metabolism phenotype; muscle phenotype; integument phenotype (the observable morphological and physiological characteristics of the skin and its associated structures, such as the hair, nails, sweat glands, sebaceous glands and other secretory glands); growth/size/body region phenotype; endocrine/exocrine gland phenotype; adipose tissue phenotype (the observable mo…
Mpz	0.000446623	1.64718	0.389	0	1	c9	Mpz	MPZ	.	Cell adhesion molecules (CAMs)	FUNCTION: Is an adhesion molecule necessary for normal myelination in the peripheral nervous system. It mediates adhesion between adjacent myelin wraps and ultimately drives myelin compaction. {ECO:0000269|PubMed:10545037, ECO:0000269|PubMed:18337304}.;	DISEASE: Charcot-Marie-Tooth disease 1B (CMT1B) [MIM:118200]: A dominant demyelinating form of Charcot-Marie-Tooth disease, a disorder of the peripheral nervous system, characterized by progressive weakness and atrophy, initially of the peroneal muscles and later of the distal muscles of the arms. Charcot- Marie-Tooth disease is classified in two main groups on the basis of electrophysiologic pro…	[MIM:118200]Charcot-Marie-Tooth disease 1B;[MIM:607677]Charcot-Marie-Tooth disease 2I;[MIM:607736]Charcot-Marie-Tooth disease 2J;[MIM:103100]Adie pupil;[MIM:607791]Charcot-Marie-Tooth disease, dominant, intermediate type, D;[MIM:145900]Dejerine-Sottas syndrome [dominant?] [recessive?];[MIM:605253]Neuropathy, congenital hypomyelinating or amyelinating [dominant?];[MIM:180800]Roussy-Levy syndrome;	Visceral adipose tissue adjusted for BMI[22589738];	TISSUE SPECIFICITY: Found only in peripheral nervous system Schwann cells.;	pons;ciliary ganglion;olfactory bulb;dorsal root ganglion;trigeminal ganglion;superior cervical ganglion;atrioventricular node;spinal cord;skeletal muscle;	Mpz	cellular phenotype; homeostasis/metabolism phenotype; immune system phenotype; behavior/neurological phenotype (the observable actions or reactions of mammalian organisms that are manifested through development and lifespan); reproductive system phenotype; mortality/aging (characteristics involving the ability of an organism to live and age normally throughout development and life span); hematopo…
Gatm	0.00064034	1.64238	0.667	0.214	1	c9	Gatm	GATM	.	Urea cycle and metabolism of amino groups;Glycine, serine and threonine metabolism;Arginine and proline metabolism	FUNCTION: Catalyzes the biosynthesis of guanidinoacetate, the immediate precursor of creatine. Creatine plays a vital role in energy metabolism in muscle tissues. May play a role in embryonic and central nervous system development. May be involved in the response to heart failure by elevating local creatine synthesis. {ECO:0000269|PubMed:16125225, ECO:0000269|PubMed:16614068, ECO:0000269|PubMed:1…	DISEASE: Cerebral creatine deficiency syndrome 3 (CCDS3) [MIM:612718]: An autosomal recessive disorder characterized by developmental delay/regression, mental retardation, severe disturbance of expressive and cognitive speech, and severe depletion of creatine/phosphocreatine in the brain. Most patients develop a myopathy characterized by muscle weakness and atrophy later in life. {ECO:0000269|Pub…	[MIM:612718]Cerebral creatine deficiency syndrome 3 [recessive?];	Serum metabolite levels[24625756];Glomerular filtration rate in non diabetics (creatinine)[26831199];Metabolite levels (small molecules and protein measures)[27005778];Homoarginine levels[24047826];Renal function and chronic kidney disease[19430482];Chronic kidney disease[26831199;20383146];Glomerular filtration rate (creatinine)[26831199];Glomerular filtration rate[27588450;27588450];	TISSUE SPECIFICITY: Expressed in brain, heart, kidney, liver, lung, salivary gland and skeletal muscle tissue, with the highest expression in kidney. Biallelically expressed in placenta and fetal tissues. {ECO:0000269|PubMed:16125225, ECO:0000269|PubMed:16614068, ECO:0000269|PubMed:16820567}.;	.	Gatm	cellular phenotype; homeostasis/metabolism phenotype; muscle phenotype; integument phenotype (the observable morphological and physiological characteristics of the skin and its associated structures, such as the hair, nails, sweat glands, sebaceous glands and other secretory glands); growth/size/body region phenotype; endocrine/exocrine gland phenotype; adipose tissue phenotype (the observable mo…
Mpz	7.94e-35	1.59085	0.296	0.043	2.28e-30	c0	Mpz	MPZ	.	Cell adhesion molecules (CAMs)	FUNCTION: Is an adhesion molecule necessary for normal myelination in the peripheral nervous system. It mediates adhesion between adjacent myelin wraps and ultimately drives myelin compaction. {ECO:0000269|PubMed:10545037, ECO:0000269|PubMed:18337304}.;	DISEASE: Charcot-Marie-Tooth disease 1B (CMT1B) [MIM:118200]: A dominant demyelinating form of Charcot-Marie-Tooth disease, a disorder of the peripheral nervous system, characterized by progressive weakness and atrophy, initially of the peroneal muscles and later of the distal muscles of the arms. Charcot- Marie-Tooth disease is classified in two main groups on the basis of electrophysiologic pro…	[MIM:118200]Charcot-Marie-Tooth disease 1B;[MIM:607677]Charcot-Marie-Tooth disease 2I;[MIM:607736]Charcot-Marie-Tooth disease 2J;[MIM:103100]Adie pupil;[MIM:607791]Charcot-Marie-Tooth disease, dominant, intermediate type, D;[MIM:145900]Dejerine-Sottas syndrome [dominant?] [recessive?];[MIM:605253]Neuropathy, congenital hypomyelinating or amyelinating [dominant?];[MIM:180800]Roussy-Levy syndrome;	Visceral adipose tissue adjusted for BMI[22589738];	TISSUE SPECIFICITY: Found only in peripheral nervous system Schwann cells.;	pons;ciliary ganglion;olfactory bulb;dorsal root ganglion;trigeminal ganglion;superior cervical ganglion;atrioventricular node;spinal cord;skeletal muscle;	Mpz	cellular phenotype; homeostasis/metabolism phenotype; immune system phenotype; behavior/neurological phenotype (the observable actions or reactions of mammalian organisms that are manifested through development and lifespan); reproductive system phenotype; mortality/aging (characteristics involving the ability of an organism to live and age normally throughout development and life span); hematopo…
Hbegf	0.00161321	1.53353	0.304	0.03	1	c5	#N/A	HBEGF	nfatPathway	ErbB signaling pathway;GnRH signaling pathway;Epithelial cell signaling in Helicobacter pylori infection	FUNCTION: Growth factor that mediates its effects via EGFR, ERBB2 and ERBB4. Required for normal cardiac valve formation and normal heart function. Promotes smooth muscle cell proliferation. May be involved in macrophage-mediated cellular proliferation. It is mitogenic for fibroblasts, but not endothelial cells. It is able to bind EGF receptor/EGFR with higher affinity than EGF itself and is a fa…	.	.	Alzheimer's disease in APOE e4- carriers[25778476];	.	lung;olfactory bulb;superior cervical ganglion;spinal cord;	Hbegf	skeleton phenotype; nervous system phenotype (the observable morphological and physiological characteristics of the extensive, intricate network of electochemical structures in the body that is comprised of the brain, spinal cord, nerves, ganglia and parts of the receptor organs that are manifested through development and lifespan); mortality/aging (characteristics involving the ability of an org…
Mbp	1.01e-24	1.33306	0.319	0.088	2.9e-20	c0	Mbp	MBP	.	.	FUNCTION: The classic group of MBP isoforms (isoform 4-isoform 14) are with PLP the most abundant protein components of the myelin membrane in the CNS. They have a role in both its formation and stabilization. The smaller isoforms might have an important role in remyelination of denuded axons in multiple sclerosis. The non- classic group of MBP isoforms (isoform 1-isoform 3/Golli-MBPs) may prefer…	DISEASE: Note=The reduction in the surface charge of citrullinated and/or methylated MBP could result in a weakened attachment to the myelin membrane. This mechanism could be operative in demyelinating diseases such as chronical multiple sclerosis (MS), and fulminating MS (Marburg disease).;	.	Erythrocyte cadmium concentration in never smokers[27005419];Verbal declarative memory[25648963];Age-related macular degeneration (GA)[22705344];	TISSUE SPECIFICITY: MBP isoforms are found in both the central and the peripheral nervous system, whereas Golli-MBP isoforms are expressed in fetal thymus, spleen and spinal cord, as well as in cell lines derived from the immune system. {ECO:0000269|PubMed:7504278}.;	caudate nucleus;ciliary ganglion;temporal lobe;amygdala;olfactory bulb;prefrontal cortex;superior cervical ganglion;trigeminal ganglion;cingulate cortex;cerebellum peduncles;cerebellum;pons;occipital lobe;subthalamic nucleus;whole brain;dorsal root ganglion;atrioventricular node;spinal cord;parietal lobe;globus pallidus;medulla oblongata;hypothalamus;thalamus;	Mbp	homeostasis/metabolism phenotype; cellular phenotype; growth/size/body region phenotype; behavior/neurological phenotype (the observable actions or reactions of mammalian organisms that are manifested through development and lifespan); immune system phenotype; hearing/vestibular/ear phenotype; nervous system phenotype (the observable morphological and physiological characteristics of the extensiv…
Cenpm	0.000446623	1.27252	0.389	0	1	c9	#N/A	CENPM	.	.	FUNCTION: Component of the CENPA-NAC (nucleosome-associated) complex, a complex that plays a central role in assembly of kinetochore proteins, mitotic progression and chromosome segregation. The CENPA-NAC complex recruits the CENPA-CAD (nucleosome distal) complex and may be involved in incorporation of newly synthesized CENPA into centromeres. {ECO:0000269|PubMed:16716197}.;	.	.	Schizophrenia[25056061];Birth weight[23202124];	TISSUE SPECIFICITY: Isoform 3 is highly expressed in spleen, and intermediately in heart, prostate and ovary. Isoform 3 is highly expressed in resting CD19 B-cells and B-lineage chronic lymphocytic leukemia (B-CLL) cells and weakly expressed in activated B-cells. Isoform 1 is selectively expressed in activated CD19 cells and weakly in resting CD19 B-cells.;	tonsil;thymus;white blood cells;tumor;fetal liver;bone marrow;	Cenpm	.
Crabp2	0.0162734	1.22052	0.161	0	1	c5	#N/A	CRABP2	.	.	FUNCTION: Transports retinoic acid to the nucleus. Regulates the access of retinoic acid to the nuclear retinoic acid receptors.;	.	.	.	.	.	Crabp2	limbs/digits/tail phenotype; mortality/aging (characteristics involving the ability of an organism to live and age normally throughout development and life span);
Mcl1	0.020926	1.17739	0.444	0.179	1	c9	Mcl1	MCL1	.	.	FUNCTION: Involved in the regulation of apoptosis versus cell survival, and in the maintenance of viability but not of proliferation. Mediates its effects by interactions with a number of other regulators of apoptosis. Isoform 1 inhibits apoptosis. Isoform 2 promotes apoptosis. {ECO:0000269|PubMed:10766760, ECO:0000269|PubMed:16543145}.;	.	.	Melanoma[21983785];Rhegmatogenous retinal detachment[23585552];	.	ciliary ganglion;white blood cells;dorsal root ganglion;atrioventricular node;superior cervical ganglion;trigeminal ganglion;placenta;whole blood;	Mcl1	cellular phenotype; endocrine/exocrine gland phenotype; integument phenotype (the observable morphological and physiological characteristics of the skin and its associated structures, such as the hair, nails, sweat glands, sebaceous glands and other secretory glands); embryo phenotype; immune system phenotype; hematopoietic system phenotype; normal phenotype; mortality/aging (characteristics invo…
Gabarapl2	0.000960247	1.15607	0.556	0.143	1	c9	#N/A	GABARAPL2	.	.	FUNCTION: Ubiquitin-like modifier involved in intra-Golgi traffic. Modulates intra-Golgi transport through coupling between NSF activity and SNAREs activation. It first stimulates the ATPase activity of NSF which in turn stimulates the association with GOSR1 (By similarity). Involved in autophagy. Plays a role in mitophagy which contributes to regulate mitochondrial quantity and quality by elimin…	.	.	Pancreatic cancer[25086665];	TISSUE SPECIFICITY: Ubiquitous. Expressed at high levels in the brain, heart, prostate, ovary, spleen and skeletal muscle. Expressed at very low levels in lung, thymus and small intestine. {ECO:0000269|PubMed:11146101, ECO:0000269|PubMed:11414770}.;	caudate nucleus;amygdala;cerebellum peduncles;cerebellum;occipital lobe;subthalamic nucleus;whole brain;spinal cord;parietal lobe;globus pallidus;medulla oblongata;hypothalamus;thalamus;	Gabarapl2	homeostasis/metabolism phenotype; mortality/aging (characteristics involving the ability of an organism to live and age normally throughout development and life span);
Cystm1	0.0105996	1.15119	0.222	0	1	c9	#N/A	CYSTM1	.	.	.	.	.	.	.	.	Cystm1	homeostasis/metabolism phenotype; growth/size/body region phenotype; adipose tissue phenotype (the observable morphological and physiological characteristics of mammalian fat tissue that are manifested through development and lifespan); behavior/neurological phenotype (the observable actions or reactions of mammalian organisms that are manifested through development and lifespan); immune system p…
Timp3	0.00437014	1.14926	0.556	0.179	1	c9	#N/A	TIMP3	reckPathway;p53Pathway	.	FUNCTION: Complexes with metalloproteinases (such as collagenases) and irreversibly inactivates them by binding to their catalytic zinc cofactor. May form part of a tissue-specific acute response to remodeling stimuli. Known to act on MMP-1, MMP-2, MMP-3, MMP-7, MMP-9, MMP-13, MMP-14 and MMP-15.;	DISEASE: Sorsby fundus dystrophy (SFD) [MIM:136900]: Rare autosomal dominant macular disorder with an age of onset in the fourth decade. It is characterized by loss of central vision from subretinal neovascularization and atrophy of the ocular tissues. Generally, macular disciform degeneration develops in the patients eye within 6 months to 6 years. {ECO:0000269|PubMed:7550309, ECO:0000269|PubMed…	[MIM:136900]Sorsby fundus dystrophy [dominant?];	Pyoderma gangrenosum in inflammatory bowel disease[24487271];Advanced age-related macular degeneration[26691988];Age-related macular degeneration[21665990;20385819;20385826;23455636];	.	ciliary ganglion;olfactory bulb;thyroid;trachea;dorsal root ganglion;adipose tissue;superior cervical ganglion;trigeminal ganglion;placenta;fetal lung;	Timp3	vision/eye phenotype; renal/urinary system phenotype; immune system phenotype; behavior/neurological phenotype (the observable actions or reactions of mammalian organisms that are manifested through development and lifespan); respiratory system phenotype; liver/biliary system phenotype; pigmentation phenotype; adipose tissue phenotype (the observable morphological and physiological characteristic…
Msmo1	0.00217	1.1452	0.389	0.036	1	c9	#N/A	MSMO1	.	Biosynthesis of steroids	FUNCTION: Catalyzes the first step in the removal of the two C-4 methyl groups of 4,4-dimethylzymosterol. {ECO:0000250|UniProtKB:P53045}.;	DISEASE: Microcephaly, congenital cataract, and psoriasiform dermatitis (MCCPD) [MIM:616834]: An autosomal recessive inborn error of cholesterol metabolism characterized by accumulation of a large amount of methylsterols, particularly dimethylsterols, in affected individuals. Patients manifest psoriasiform dermatitis, arthralgias, congenital cataracts, microcephaly, and developmental delay. {ECO:…	[MIM:616834]Microcephaly, congenital cataract, and psoriasiform dermatitis [recessive?];	Neuroticism[27067015];	.	lung;amygdala;prefrontal cortex;adipose tissue;fetal liver;adrenal gland;spinal cord;adrenal cortex;	Msmo1	.
Sox10	0.00635372	1.13454	0.25	0.03	1	c5	#N/A	SOX10	.	.	FUNCTION: Transcription factor that seems to function synergistically with the POU domain protein TST-1/OCT6/SCIP. Could confer cell specificity to the function of other transcription factors in developing and mature glia (By similarity). {ECO:0000250}.;	DISEASE: Waardenburg syndrome 4C (WS4C) [MIM:613266]: A disorder characterized by the association of Waardenburg features (depigmentation and deafness) with the absence of enteric ganglia in the distal part of the intestine (Hirschsprung disease). {ECO:0000269|PubMed:18348274, ECO:0000269|PubMed:21898658, ECO:0000269|PubMed:9462749}. Note=The disease is caused by mutations affecting the gene repr…	[MIM:613266]Waardenburg syndrome 4C;[MIM:609136]Peripheral demyelinating neuropathy, central dysmyelinating leukodystrophy, Waardenburg syndrome and Hirschsprung disease;	.	TISSUE SPECIFICITY: Expressed in fetal brain and in adult brain, heart, small intestine and colon.;	caudate nucleus;olfactory bulb;amygdala;prefrontal cortex;superior cervical ganglion;cingulate cortex;trigeminal ganglion;cerebellum peduncles;cerebellum;pons;occipital lobe;subthalamic nucleus;dorsal root ganglion;whole brain;atrioventricular node;spinal cord;parietal lobe;skeletal muscle;globus pallidus;medulla oblongata;hypothalamus;thalamus;	Sox10	embryo phenotype; behavior/neurological phenotype (the observable actions or reactions of mammalian organisms that are manifested through development and lifespan); respiratory system phenotype; normal phenotype; mortality/aging (characteristics involving the ability of an organism to live and age normally throughout development and life span); pigmentation phenotype; limbs/digits/tail phenotype;…
Ier5	0.00200474	1.12823	0.25	0	1	c5	#N/A	IER5	.	.	FUNCTION: Plays a role as a transcription factor (PubMed:22132193, PubMed:25355627). Mediates positive transcriptional regulation of several chaperone genes during the heat shock response in a HSF1- dependent manner (PubMed:25355627, PubMed:25816751). Mediates negative transcriptional regulation of CDC25B expression (PubMed:22132193). Plays a role in the dephosphorylation of the heat shock factor…	.	.	.	TISSUE SPECIFICITY: Expressed in acute myeloid leukemia (AML) cells. {ECO:0000269|PubMed:22132193}.;	.	Ier5	.
Sec11c	0.0123766	1.11818	0.268	0.061	1	c5	#N/A	SEC11C	.	Protein export	FUNCTION: Component of the microsomal signal peptidase complex which removes signal peptides from nascent proteins as they are translocated into the lumen of the endoplasmic reticulum. {ECO:0000250}.;	.	.	.	.	amygdala;trachea;beta cell islets;pancreas;whole brain;prostate;hypothalamus;	Sec11c	.
Pmp22	0.000799656	1.11183	0.722	0.321	1	c9	Pmp22	PMP22	.	.	FUNCTION: Might be involved in growth regulation, and in myelinization in the peripheral nervous system.;	DISEASE: Charcot-Marie-Tooth disease 1A (CMT1A) [MIM:118220]: A dominant demyelinating form of Charcot-Marie-Tooth disease, a disorder of the peripheral nervous system, characterized by progressive weakness and atrophy, initially of the peroneal muscles and later of the distal muscles of the arms. Charcot- Marie-Tooth disease is classified in two main groups on the basis of electrophysiologic pro…	[MIM:118220]Charcot-Marie-Tooth disease 1A;[MIM:145900]Dejerine-Sottas syndrome [dominant?] [recessive?];[MIM:162500]Hereditary neuropathy with liability to pressure palsies;[MIM:118300]Charcot-Marie-Tooth disease 1E [dominant?];[MIM:139393]Inflammatory demyelinating polyneuropathy;	Resting heart rate[27798624];Corneal structure[23291589];Allergic rhinitis[25085501];Night sleep phenotypes[27126917];	.	ciliary ganglion;olfactory bulb;dorsal root ganglion;superior cervical ganglion;atrioventricular node;trigeminal ganglion;spinal cord;	Pmp22	muscle phenotype; cellular phenotype; mortality/aging (characteristics involving the ability of an organism to live and age normally throughout development and life span); reproductive system phenotype; growth/size/body region phenotype; nervous system phenotype (the observable morphological and physiological characteristics of the extensive, intricate network of electochemical structures in the …
Camk2n1	0.0139589	1.09633	0.304	0.091	1	c5	#N/A	CAMK2N1	.	.	FUNCTION: Potent and specific inhibitor of CaM-kinase II (CAMK2). {ECO:0000250, ECO:0000269|PubMed:18305109}.;	.	.	.	TISSUE SPECIFICITY: Widely expressed. Nor detected in skeletal muscle. {ECO:0000269|PubMed:18305109}.;	.	Camk2n1	.
Pou3f1	0.00174197	1.08484	0.446	0.121	1	c5	Pou3f1	POU3F1	.	.	FUNCTION: Transcription factor that binds to the octamer motif (5'-ATTTGCAT-3'). Thought to be involved in early embryogenesis and neurogenesis.;	.	.	Rheumatoid arthritis[20453842];Visceral adipose tissue/subcutaneous adipose tissue ratio[22589738];Waist-to-hip circumference ratio (interaction)[23192594];	TISSUE SPECIFICITY: Expressed in embryonal stem cells and in the developing brain.;	.	Pou3f1	homeostasis/metabolism phenotype; mortality/aging (characteristics involving the ability of an organism to live and age normally throughout development and life span); normal phenotype; growth/size/body region phenotype; nervous system phenotype (the observable morphological and physiological characteristics of the extensive, intricate network of electochemical structures in the body that is comp…
Rgcc	0.0051651	1.08409	0.446	0.182	1	c5	Rgcc	RGCC	.	.	FUNCTION: Modulates the activity of cell cycle-specific kinases. Enhances CDK1 activity. May contribute to the regulation of the cell cycle. May inhibit growth of glioma cells by promoting arrest of mitotic progression at the G2/M transition. Fibrogenic factor contributing to the pathogenesis of renal fibrosis through fibroblast activation. {ECO:0000269|PubMed:11687586, ECO:0000269|PubMed:1714643…	.	.	.	TISSUE SPECIFICITY: Detected in brain, heart and liver (at protein level). Highly expressed in liver, skeletal muscle, kidney and pancreas. Detected at lower levels in heart, brain and placenta. Detected in aorta endothelial cells. Overexpressed in colon, breast, prostate, bladder, lung, and ovarian cancer tissues. {ECO:0000269|PubMed:11687586, ECO:0000269|PubMed:15713436}.;	.	Rgcc	growth/size/body region phenotype; embryo phenotype; cardiovascular system phenotype (the observable morphological and physiological characteristics of the mammalian heart, blood vessels, or circulatory system that are manifested through development and lifespan); mortality/aging (characteristics involving the ability of an organism to live and age normally throughout development and life span);
Spc25	0.0178861	1.06241	0.333	0.071	1	c9	#N/A	SPC25	.	.	FUNCTION: Acts as a component of the essential kinetochore- associated NDC80 complex, which is required for chromosome segregation and spindle checkpoint activity (PubMed:14699129, PubMed:14738735). Required for kinetochore integrity and the organization of stable microtubule binding sites in the outer plate of the kinetochore (PubMed:14738735, PubMed:14699129). The NDC80 complex synergistically …	.	.	.	.	ciliary ganglion;trigeminal ganglion;atrioventricular node;skeletal muscle;	Spc25	.
Hspe1	0.0387252	1.06229	0.889	0.75	1	c9	Hspe1	HSPE1	.	.	FUNCTION: Co-chaperonin implicated in mitochondrial protein import and macromolecular assembly. Together with Hsp60, facilitates the correct folding of imported proteins. May also prevent misfolding and promote the refolding and proper assembly of unfolded polypeptides generated under stress conditions in the mitochondrial matrix (PubMed:7912672, PubMed:1346131, PubMed:11422376). The functional u…	.	.	Schizophrenia[25056061];	.	adrenal gland;adrenal cortex;globus pallidus;	Hspe1	.
Plp1	3.95e-21	1.05813	0.168	0.019	1.13e-16	c0	Plp1	PLP1	.	.	FUNCTION: This is the major myelin protein from the central nervous system. It plays an important role in the formation or maintenance of the multilamellar structure of myelin.;	DISEASE: Leukodystrophy, hypomyelinating, 1 (HLD1) [MIM:312080]: A X-linked recessive disorder of the central nervous system in which myelin is not formed properly. Clinically characterized by nystagmus, spastic quadriplegia, ataxia, and developmental delay. {ECO:0000269|PubMed:10417279, ECO:0000269|PubMed:10425042, ECO:0000269|PubMed:11093273, ECO:0000269|PubMed:11786921, ECO:0000269|PubMed:1376…	[MIM:312080]Leukodystrophy, hypomyelinating, 1;[MIM:312920]Spastic paraplegia 2, X-linked;	.	.	caudate nucleus;ciliary ganglion;temporal lobe;amygdala;olfactory bulb;prefrontal cortex;cingulate cortex;trigeminal ganglion;superior cervical ganglion;cerebellum peduncles;cerebellum;pons;occipital lobe;subthalamic nucleus;dorsal root ganglion;whole brain;atrioventricular node;parietal lobe;spinal cord;globus pallidus;medulla oblongata;hypothalamus;thalamus;	Plp1	homeostasis/metabolism phenotype; cellular phenotype; muscle phenotype; growth/size/body region phenotype; behavior/neurological phenotype (the observable actions or reactions of mammalian organisms that are manifested through development and lifespan); immune system phenotype; skeleton phenotype; nervous system phenotype (the observable morphological and physiological characteristics of the exte…
Fuca1	0.00172	1.04648	0.389	0.036	1	c9	Fuca1	FUCA1	.	N-Glycan degradation;Glycan structures - degradation	FUNCTION: Alpha-L-fucosidase is responsible for hydrolyzing the alpha-1,6-linked fucose joined to the reducing-end N- acetylglucosamine of the carbohydrate moieties of glycoproteins.;	DISEASE: Fucosidosis (FUCA1D) [MIM:230000]: An autosomal recessive lysosomal storage disease characterized by accumulation of fucose- containing glycolipids and glycoproteins in various tissues. Clinical signs include facial dysmorphism, dysostosis multiplex, moderate hepatomegaly, severe intellectual deficit, deafness, and according to age, angiokeratomas. {ECO:0000269|PubMed:7874128, ECO:000026…	[MIM:230000]Fucosidosis [recessive?];	.	.	.	Fuca1	.
B2m	0.0172631	1.02105	0.611	0.393	1	c9	B2m	B2M	mhcPathway;ctlPathway;nkcellsPathway	Antigen processing and presentation	FUNCTION: Component of the class I major histocompatibility complex (MHC). Involved in the presentation of peptide antigens to the immune system. Exogenously applied M.tuberculosis EsxA or EsxA-EsxB (or EsxA expressed in host) binds B2M and decreases its export to the cell surface (total protein levels do not change), probably leading to defects in class I antigen presentation (PubMed:25356553). …	DISEASE: Immunodeficiency 43 (IMD43) [MIM:241600]: A disorder characterized by marked reduction in serum concentrations of immunoglobulins and albumin, and hypoproteinemia due to hypercatabolism. Patients may suffer from recurrent respiratory tract infections and severe skin disease. {ECO:0000269|PubMed:16549777}. Note=The disease is caused by mutations affecting the gene represented in this entr…	[MIM:241600]Immunodeficiency 43;[MIM:105200]Amyloidosis 8;	.	.	ciliary ganglion;tonsil;trachea;superior cervical ganglion;skin;trigeminal ganglion;whole blood;bone marrow;salivary gland;white blood cells;dorsal root ganglion;placenta;adrenal gland;prostate;	B2m	nervous system phenotype (the observable morphological and physiological characteristics of the extensive, intricate network of electochemical structures in the body that is comprised of the brain, spinal cord, nerves, ganglia and parts of the receptor organs that are manifested through development and lifespan); digestive/alimentary phenotype; immune system phenotype; liver/biliary system phenot…
Hspa1b	0.0479401	1.01992	0.556	0.321	1	c9	Hspa1b	HSPA1B	.	MAPK signaling pathway;Antigen processing and presentation	FUNCTION: Molecular chaperone implicated in a wide variety of cellular processes, including protection of the proteome from stress, folding and transport of newly synthesized polypeptides, activation of proteolysis of misfolded proteins and the formation and dissociation of protein complexes. Plays a pivotal role in the protein quality control system, ensuring the correct folding of proteins, the…	.	.	.	TISSUE SPECIFICITY: HSPA1B is testis-specific.;	.	Hspa1b	cellular phenotype; homeostasis/metabolism phenotype; renal/urinary system phenotype; immune system phenotype; nervous system phenotype (the observable morphological and physiological characteristics of the extensive, intricate network of electochemical structures in the body that is comprised of the brain, spinal cord, nerves, ganglia and parts of the receptor organs that are manifested through …
Cryab	0.0366904	1.01762	0.833	0.679	1	c9	Cryab	CRYAB	.	.	FUNCTION: May contribute to the transparency and refractive index of the lens. Has chaperone-like activity, preventing aggregation of various proteins under a wide range of stress conditions.;	DISEASE: Myopathy, myofibrillar, 2 (MFM2) [MIM:608810]: A form of myofibrillar myopathy, a group of chronic neuromuscular disorders characterized at ultrastructural level by disintegration of the sarcomeric Z disc and myofibrils, and replacement of the normal myofibrillar markings by small dense granules, or larger hyaline masses, or amorphous material. MFM2 is characterized by weakness of the pr…	[MIM:608810]Myopathy, myofibrillar, 2;[MIM:613763]Cataract 16, multiple types;[MIM:613869]Myopathy, myofibrillar, fatal infantile hypertonic, alpha-B crystallin-related;[MIM:615184]Cardiomyopathy, dilated 1II;	.	TISSUE SPECIFICITY: Lens as well as other tissues.;	caudate nucleus;olfactory bulb;tongue;prefrontal cortex;cerebellum peduncles;cerebellum;occipital lobe;whole brain;spinal cord;parietal lobe;skeletal muscle;medulla oblongata;hypothalamus;thalamus;	Cryab	muscle phenotype; cellular phenotype; vision/eye phenotype; behavior/neurological phenotype (the observable actions or reactions of mammalian organisms that are manifested through development and lifespan);
Atp1a1	0.0130806	1.00051	0.304	0.091	1	c5	Atp1a1	ATP1A1	.	.	FUNCTION: This is the catalytic component of the active enzyme, which catalyzes the hydrolysis of ATP coupled with the exchange of sodium and potassium ions across the plasma membrane. This action creates the electrochemical gradient of sodium and potassium ions, providing the energy for active transport of various nutrients.;	.	.	.	.	pons;fetal thyroid;kidney;thyroid;subthalamic nucleus;whole brain;cingulate cortex;globus pallidus;cerebellum peduncles;cerebellum;medulla oblongata;
Fxyd3	7.12e-19	0.99685	0.166	0.023	2.04e-14	c0	Fxyd3	FXYD3	.	.	FUNCTION: Induces a hyperpolarization-activated chloride current when expressed in Xenopus oocytes. May be a modulator capable of activating endogenous oocyte channels.;	.	.	.	TISSUE SPECIFICITY: Expressed in a subset of human breast tumors.;	ciliary ganglion;tonsil;olfactory bulb;trachea;tongue;superior cervical ganglion;trigeminal ganglion;skin;fetal lung;cerebellum;lung;pons;salivary gland;kidney;beta cell islets;pancreas;dorsal root ganglion;atrioventricular node;placenta;prostate;parietal lobe;skeletal muscle;	Fxyd3	.
H2afx	0.0105996	0.983559	0.222	0	1	c9	H2afx	H2AFX	.	.	FUNCTION: Variant histone H2A which replaces conventional H2A in a subset of nucleosomes. Nucleosomes wrap and compact DNA into chromatin, limiting DNA accessibility to the cellular machineries which require DNA as a template. Histones thereby play a central role in transcription regulation, DNA repair, DNA replication and chromosomal stability. DNA accessibility is regulated via a complex set of…	.	.	.	.	.	H2afx	homeostasis/metabolism phenotype; cellular phenotype; growth/size/body region phenotype; reproductive system phenotype; mortality/aging (characteristics involving the ability of an organism to live and age normally throughout development and life span); endocrine/exocrine gland phenotype; neoplasm; vision/eye phenotype; immune system phenotype; hematopoietic system phenotype; cardiovascular syste…
Tyms	0.0148461	0.976025	0.333	0.071	1	c9	Tyms	TYMS	.	Pyrimidine metabolism;One carbon pool by folate	FUNCTION: Contributes to the de novo mitochondrial thymidylate biosynthesis pathway. {ECO:0000269|PubMed:21876188}.;	.	.	.	.	tumor;fetal liver;testis;bone marrow;	Tyms	.
Cdkn1a	0.0119313	0.964596	0.667	0.393	1	c9	Cdkn1a	CDKN1A	atmPathway;g1Pathway;g2Pathway;cellcyclePathway;calcineurinPathway;eponfkbPathway;p53hypoxiaPathway;RacCycDPathway;p53Pathway	ErbB signaling pathway;Cell cycle;p53 signaling pathway;Glioma;Prostate cancer;Melanoma;Bladder cancer;Chronic myeloid leukemia	FUNCTION: May be involved in p53/TP53 mediated inhibition of cellular proliferation in response to DNA damage. Binds to and inhibits cyclin-dependent kinase activity, preventing phosphorylation of critical cyclin-dependent kinase substrates and blocking cell cycle progression. Functions in the nuclear localization and assembly of cyclin D-CDK4 complex and promotes its kinase activity towards RB1.…	.	.	Electrocardiographic conduction measures[23463857];QRS complex (Cornell)[27659466];Colorectal cancer[22634755];QRS duration[21076409;25035420;27659466;27577874;27577874];Triglycerides[27036123];Electrocardiographic traits[20062063];	TISSUE SPECIFICITY: Expressed in all adult tissues, with 5-fold lower levels observed in the brain.;	ciliary ganglion;	Cdkn1a	adipose tissue phenotype (the observable morphological and physiological characteristics of mammalian fat tissue that are manifested through development and lifespan); endocrine/exocrine gland phenotype; integument phenotype (the observable morphological and physiological characteristics of the skin and its associated structures, such as the hair, nails, sweat glands, sebaceous glands and other s…
Pmp22	2.24e-13	0.96296	0.352	0.175	6.44e-09	c0	Pmp22	PMP22	.	.	FUNCTION: Might be involved in growth regulation, and in myelinization in the peripheral nervous system.;	DISEASE: Charcot-Marie-Tooth disease 1A (CMT1A) [MIM:118220]: A dominant demyelinating form of Charcot-Marie-Tooth disease, a disorder of the peripheral nervous system, characterized by progressive weakness and atrophy, initially of the peroneal muscles and later of the distal muscles of the arms. Charcot- Marie-Tooth disease is classified in two main groups on the basis of electrophysiologic pro…	[MIM:118220]Charcot-Marie-Tooth disease 1A;[MIM:145900]Dejerine-Sottas syndrome [dominant?] [recessive?];[MIM:162500]Hereditary neuropathy with liability to pressure palsies;[MIM:118300]Charcot-Marie-Tooth disease 1E [dominant?];[MIM:139393]Inflammatory demyelinating polyneuropathy;	Resting heart rate[27798624];Corneal structure[23291589];Allergic rhinitis[25085501];Night sleep phenotypes[27126917];	.	ciliary ganglion;olfactory bulb;dorsal root ganglion;superior cervical ganglion;atrioventricular node;trigeminal ganglion;spinal cord;	Pmp22	muscle phenotype; cellular phenotype; mortality/aging (characteristics involving the ability of an organism to live and age normally throughout development and life span); reproductive system phenotype; growth/size/body region phenotype; nervous system phenotype (the observable morphological and physiological characteristics of the extensive, intricate network of electochemical structures in the …
Reln	0.0105996	0.962387	0.222	0	1	c9	Reln	RELN	Lis1Pathway;reelinPathway	Cell Communication;Focal adhesion;ECM-receptor interaction	FUNCTION: Extracellular matrix serine protease that plays a role in layering of neurons in the cerebral cortex and cerebellum. Regulates microtubule function in neurons and neuronal migration. Affects migration of sympathetic preganglionic neurons in the spinal cord, where it seems to act as a barrier to neuronal migration. Enzymatic activity is important for the modulation of cell adhesion. Bind…	DISEASE: Lissencephaly 2 (LIS2) [MIM:257320]: A classic type lissencephaly associated with ataxia, mental retardation, seizures and abnormalities of the cerebellum, hippocampus and brainstem. {ECO:0000269|PubMed:10973257}. Note=The disease is caused by mutations affecting the gene represented in this entry.; DISEASE: Epilepsy, familial temporal lobe, 7 (ETL7) [MIM:616436]: A focal form of epileps…	[MIM:257320]Lissencephaly 2;[MIM:616436]Epilepsy, familial temporal lobe, 7;	Multiple sclerosis (age of onset)[19010793];Sjögren's syndrome[28076899;28076899];Schizophrenia[18282107];Night sleep phenotypes[27126917];Metabolite levels (Pyroglutamine)[23934736];Alzheimer's disease[20452100];Otosclerosis[19230858];Venous thromboembolism adjusted for sickle cell variant rs77121243-T[28203683];	TISSUE SPECIFICITY: Abundantly produced during brain ontogenesis by the Cajal-Retzius cells and other pioneer neurons located in the telencephalic marginal zone and by granule cells of the external granular layer of the cerebellum. In adult brain, preferentially expressed in GABAergic interneurons of prefrontal cortices, temporal cortex, hippocampus and glutamatergic granule cells of cerebellum. …	ciliary ganglion;amygdala;olfactory bulb;appendix;superior cervical ganglion;trigeminal ganglion;fetal liver;cerebellum peduncles;cerebellum;pons;dorsal root ganglion;atrioventricular node;skeletal muscle;	Reln	reproductive system phenotype; mortality/aging (characteristics involving the ability of an organism to live and age normally throughout development and life span); behavior/neurological phenotype (the observable actions or reactions of mammalian organisms that are manifested through development and lifespan); nervous system phenotype (the observable morphological and physiological characteristic…
Sat1	0.00911252	0.946159	0.611	0.286	1	c9	Sat1	SAT1	.	Urea cycle and metabolism of amino groups	FUNCTION: Enzyme which catalyzes the acetylation of polyamines. Substrate specificity: norspermidine = spermidine >> spermine > N(1)-acetylspermine > putrescine. This highly regulated enzyme allows a fine attenuation of the intracellular concentration of polyamines. Also involved in the regulation of polyamine transport out of cells. Acts on 1,3-diaminopropane, 1,5-diaminopentane, putrescine, spe…	DISEASE: Keratosis follicularis spinulosa decalvans X-linked (KFSDX) [MIM:308800]: A rare disorder affecting the skin and the eye. Affected men show thickening of the skin of the neck, ears, and extremities, especially the palms and soles, loss of eyebrows, eyelashes and beard, thickening of the eyelids with blepharitis and ectropion, and corneal degeneration. {ECO:0000269|PubMed:12215835, ECO:00…	[MIM:308800]Keratosis follicularis spinulosa decalvans X-linked;	.	.	lung;kidney;trachea;thyroid;adipose tissue;placenta;fetal lung;	Sat1	normal phenotype; reproductive system phenotype; neoplasm; liver/biliary system phenotype; growth/size/body region phenotype; adipose tissue phenotype (the observable morphological and physiological characteristics of mammalian fat tissue that are manifested through development and lifespan); homeostasis/metabolism phenotype; cellular phenotype;
Efhd1	0.018392	0.944815	0.214	0.03	1	c5	Efhd1	EFHD1	.	.	FUNCTION: Acts as a calcium sensor for mitochondrial flash (mitoflash) activation, an event characterized by stochastic bursts of superoxide production (PubMed:26975899). May play a role in neuronal differentiation (By similarity). {ECO:0000250|UniProtKB:Q9D4J1, ECO:0000269|PubMed:26975899}.;	.	.	Liver enzyme levels (gamma-glutamyl transferase)[22001757];Schizophrenia[25056061];	.	caudate nucleus;prefrontal cortex;cingulate cortex;pons;kidney;occipital lobe;whole brain;placenta;parietal lobe;spinal cord;globus pallidus;hypothalamus;medulla oblongata;thalamus;	Efhd1	.
Arpc1a	0.00495355	0.936421	0.571	0.303	1	c5	#N/A	ARPC1A	salmonellaPathway;mPRPathway;rhoPathway;cdc42racPathway;actinYPathway	Regulation of actin cytoskeleton	FUNCTION: Probably functions as component of the Arp2/3 complex which is involved in regulation of actin polymerization and together with an activating nucleation-promoting factor (NPF) mediates the formation of branched actin networks.;	.	.	Ticagrelor levels in individuals with acute coronary syndromes treated with ticagrelor[25935875];Dehydroepiandrosterone sulphate levels[21533175];	.	.	Arpc1a	.
Hmgcs1	0.0395799	0.931241	0.232	0.061	1	c5	Hmgcs1	HMGCS1	s1pPathway	Synthesis and degradation of ketone bodies;Valine, leucine and isoleucine degradation;Butanoate metabolism	FUNCTION: This enzyme condenses acetyl-CoA with acetoacetyl-CoA to form HMG-CoA, which is the substrate for HMG-CoA reductase.;	.	.	.	.	occipital lobe;fetal brain;prefrontal cortex;superior cervical ganglion;atrioventricular node;fetal liver;parietal lobe;globus pallidus;hypothalamus;	Hmgcs1	.
Fxyd3	0.0090027	0.930074	0.482	0.242	1	c5	Fxyd3	FXYD3	.	.	FUNCTION: Induces a hyperpolarization-activated chloride current when expressed in Xenopus oocytes. May be a modulator capable of activating endogenous oocyte channels.;	.	.	.	TISSUE SPECIFICITY: Expressed in a subset of human breast tumors.;	ciliary ganglion;tonsil;olfactory bulb;trachea;tongue;superior cervical ganglion;trigeminal ganglion;skin;fetal lung;cerebellum;lung;pons;salivary gland;kidney;beta cell islets;pancreas;dorsal root ganglion;atrioventricular node;placenta;prostate;parietal lobe;skeletal muscle;	Fxyd3	.
Nktr	0.0291905	0.918931	0.357	0.152	1	c5	#N/A	NKTR	.	.	FUNCTION: Component of a putative tumor-recognition complex. Involved in the function of NK cells.;	.	.	.	.	ciliary ganglion;uterus corpus;cingulate cortex;trigeminal ganglion;superior cervical ganglion;skeletal muscle;globus pallidus;	Nktr	.
Cd59a	0.0174353	0.910371	0.268	0.061	1	c5	#N/A
Ets2	0.0105996	0.903553	0.222	0	1	c9	#N/A	ETS2	keratinocytePathway;etsPathway	.	FUNCTION: Transcription factor activating transcription. Binds specifically the DNA GGAA/T core motif (Ets-binding site or EBS) in gene promoters and stimulates transcription. {ECO:0000269|PubMed:11909962}.;	.	.	Non-small cell lung cancer (survival)[21079520];Body mass index[25673413;25673413;25673413];Periodontitis (Mean PAL)[24024966];	.	skeletal muscle;	Ets2	cardiovascular system phenotype (the observable morphological and physiological characteristics of the mammalian heart, blood vessels, or circulatory system that are manifested through development and lifespan); mortality/aging (characteristics involving the ability of an organism to live and age normally throughout development and life span); normal phenotype; neoplasm; embryo phenotype; growth/…
Vcam1	0.00793419	0.897678	0.536	0.273	1	c5	#N/A	VCAM1	lympathway;LairPathway	Cell adhesion molecules (CAMs);Leukocyte transendothelial migration	FUNCTION: Important in cell-cell recognition. Appears to function in leukocyte-endothelial cell adhesion. Interacts with integrin alpha-4/beta-1 (ITGA4/ITGB1) on leukocytes, and mediates both adhesion and signal transduction. The VCAM1/ITGA4/ITGB1 interaction may play a pathophysiologic role both in immune responses and in leukocyte emigration to sites of inflammation.;	.	.	Multiple sclerosis[21833088;21833088];	TISSUE SPECIFICITY: Expressed on inflammed vascular endothelium, as well as on macrophage-like and dendritic cell types in both normal and inflammed tissue.;	ciliary ganglion;superior cervical ganglion;fetal liver;	Vcam1	immune system phenotype; embryo phenotype; cardiovascular system phenotype (the observable morphological and physiological characteristics of the mammalian heart, blood vessels, or circulatory system that are manifested through development and lifespan); hematopoietic system phenotype; growth/size/body region phenotype; mortality/aging (characteristics involving the ability of an organism to live…
Plp1	0.00108908	0.887009	0.554	0.212	1	c5	Plp1	PLP1	.	.	FUNCTION: This is the major myelin protein from the central nervous system. It plays an important role in the formation or maintenance of the multilamellar structure of myelin.;	DISEASE: Leukodystrophy, hypomyelinating, 1 (HLD1) [MIM:312080]: A X-linked recessive disorder of the central nervous system in which myelin is not formed properly. Clinically characterized by nystagmus, spastic quadriplegia, ataxia, and developmental delay. {ECO:0000269|PubMed:10417279, ECO:0000269|PubMed:10425042, ECO:0000269|PubMed:11093273, ECO:0000269|PubMed:11786921, ECO:0000269|PubMed:1376…	[MIM:312080]Leukodystrophy, hypomyelinating, 1;[MIM:312920]Spastic paraplegia 2, X-linked;	.	.	caudate nucleus;ciliary ganglion;temporal lobe;amygdala;olfactory bulb;prefrontal cortex;cingulate cortex;trigeminal ganglion;superior cervical ganglion;cerebellum peduncles;cerebellum;pons;occipital lobe;subthalamic nucleus;dorsal root ganglion;whole brain;atrioventricular node;parietal lobe;spinal cord;globus pallidus;medulla oblongata;hypothalamus;thalamus;	Plp1	homeostasis/metabolism phenotype; cellular phenotype; muscle phenotype; growth/size/body region phenotype; behavior/neurological phenotype (the observable actions or reactions of mammalian organisms that are manifested through development and lifespan); immune system phenotype; skeleton phenotype; nervous system phenotype (the observable morphological and physiological characteristics of the exte…
Myod1	0.0071644	0.885752	0.196	0	1	c5	#N/A	MYOD1	hdacPathway;MITRPathway	.	FUNCTION: Acts as a transcriptional activator that promotes transcription of muscle-specific target genes and plays a role in muscle differentiation. Together with MYF5 and MYOG, co-occupies muscle-specific gene promoter core region during myogenesis. Induces fibroblasts to differentiate into myoblasts. Interacts with and is inhibited by the twist protein. This interaction probably involves the b…	.	.	Night sleep phenotypes[27126917];	.	subthalamic nucleus;atrioventricular node;superior cervical ganglion;skeletal muscle;	Myod1	skeleton phenotype; neoplasm; cardiovascular system phenotype (the observable morphological and physiological characteristics of the mammalian heart, blood vessels, or circulatory system that are manifested through development and lifespan); normal phenotype; mortality/aging (characteristics involving the ability of an organism to live and age normally throughout development and life span); repro…
Ncmap	0.00714803	0.883032	0.25	0.03	1	c5	Ncmap	NCMAP	.	.	FUNCTION: Plays a role in myelin formation. {ECO:0000250}.;	.	.	.	.	.	Ncmap	.
Cdkn1a	0.0120831	0.879374	0.518	0.303	1	c5	Cdkn1a	CDKN1A	atmPathway;g1Pathway;g2Pathway;cellcyclePathway;calcineurinPathway;eponfkbPathway;p53hypoxiaPathway;RacCycDPathway;p53Pathway	ErbB signaling pathway;Cell cycle;p53 signaling pathway;Glioma;Prostate cancer;Melanoma;Bladder cancer;Chronic myeloid leukemia	FUNCTION: May be involved in p53/TP53 mediated inhibition of cellular proliferation in response to DNA damage. Binds to and inhibits cyclin-dependent kinase activity, preventing phosphorylation of critical cyclin-dependent kinase substrates and blocking cell cycle progression. Functions in the nuclear localization and assembly of cyclin D-CDK4 complex and promotes its kinase activity towards RB1.…	.	.	Electrocardiographic conduction measures[23463857];QRS complex (Cornell)[27659466];Colorectal cancer[22634755];QRS duration[21076409;25035420;27659466;27577874;27577874];Triglycerides[27036123];Electrocardiographic traits[20062063];	TISSUE SPECIFICITY: Expressed in all adult tissues, with 5-fold lower levels observed in the brain.;	ciliary ganglion;	Cdkn1a	adipose tissue phenotype (the observable morphological and physiological characteristics of mammalian fat tissue that are manifested through development and lifespan); endocrine/exocrine gland phenotype; integument phenotype (the observable morphological and physiological characteristics of the skin and its associated structures, such as the hair, nails, sweat glands, sebaceous glands and other s…
Mapre1	0.0299661	0.877682	0.321	0.121	1	c5	#N/A	MAPRE1	.	.	FUNCTION: Binds to the plus end of microtubules and regulates the dynamics of the microtubule cytoskeleton. Promotes cytoplasmic microtubule nucleation and elongation. May be involved in spindle function by stabilizing microtubules and anchoring them at centrosomes. May play a role in cell migration. {ECO:0000269|PubMed:12388762, ECO:0000269|PubMed:16109370, ECO:0000269|PubMed:19632184, ECO:00002…	.	.	.	TISSUE SPECIFICITY: Ubiquitously expressed. {ECO:0000269|PubMed:10644998}.;	.	Mapre1	.
Bub3	0.0260883	0.877073	0.196	0.03	1	c5	#N/A	BUB3	.	Cell cycle	FUNCTION: Has a dual function in spindle-assembly checkpoint signaling and in promoting the establishment of correct kinetochore-microtubule (K-MT) attachments. Promotes the formation of stable end-on bipolar attachments. Necessary for kinetochore localization of BUB1. Regulates chromosome segregation during oocyte meiosis. The BUB1/BUB3 complex plays a role in the inhibition of anaphase-promotin…	.	.	Menopause (age at onset)[24045676];	.	.	Bub3	adipose tissue phenotype (the observable morphological and physiological characteristics of mammalian fat tissue that are manifested through development and lifespan); integument phenotype (the observable morphological and physiological characteristics of the skin and its associated structures, such as the hair, nails, sweat glands, sebaceous glands and other secretory glands); growth/size/body r…
Egr1	0.0344953	0.873412	0.722	0.464	1	c9	#N/A	EGR1	cdk5Pathway	.	FUNCTION: Transcriptional regulator (PubMed:20121949). Recognizes and binds to the DNA sequence 5'-GCG(T/G)GGGCG-3'(EGR-site) in the promoter region of target genes (By similarity). Binds double- stranded target DNA, irrespective of the cytosine methylation status (PubMed:25258363, PubMed:25999311). Regulates the transcription of numerous target genes, and thereby plays an important role in regul…	.	.	Schizophrenia[25056061];	TISSUE SPECIFICITY: Detected in neutrophils (at protein level). {ECO:0000269|PubMed:20363028}.;	ciliary ganglion;atrioventricular node;superior cervical ganglion;trigeminal ganglion;adrenal cortex;	Egr1	homeostasis/metabolism phenotype; cellular phenotype; endocrine/exocrine gland phenotype; growth/size/body region phenotype; integument phenotype (the observable morphological and physiological characteristics of the skin and its associated structures, such as the hair, nails, sweat glands, sebaceous glands and other secretory glands); liver/biliary system phenotype; respiratory system phenotype;…
Arpc1a	1.26e-12	0.873311	0.226	0.08	3.61e-08	c0	#N/A	ARPC1A	salmonellaPathway;mPRPathway;rhoPathway;cdc42racPathway;actinYPathway	Regulation of actin cytoskeleton	FUNCTION: Probably functions as component of the Arp2/3 complex which is involved in regulation of actin polymerization and together with an activating nucleation-promoting factor (NPF) mediates the formation of branched actin networks.;	.	.	Ticagrelor levels in individuals with acute coronary syndromes treated with ticagrelor[25935875];Dehydroepiandrosterone sulphate levels[21533175];	.	.	Arpc1a	.
Rpf1	0.043376	0.8708	0.222	0.036	1	c9	#N/A	RPF1	.	.	FUNCTION: May be required for ribosome biogenesis. {ECO:0000269|PubMed:11864606}.;	.	.	.	.	.	Rpf1	.
Ubl3	0.0171184	0.8679	0.278	0.036	1	c9	#N/A	UBL3	.	.	.	.	.	Non-word repetition[23738518];Biliary atresia[20460270];Male-pattern baldness[27182965];	TISSUE SPECIFICITY: Ubiquitous. {ECO:0000269|PubMed:10375635}.;	.	Ubl3	.
Fxyd3	0.0189913	0.858595	0.278	0.036	1	c9	Fxyd3	FXYD3	.	.	FUNCTION: Induces a hyperpolarization-activated chloride current when expressed in Xenopus oocytes. May be a modulator capable of activating endogenous oocyte channels.;	.	.	.	TISSUE SPECIFICITY: Expressed in a subset of human breast tumors.;	ciliary ganglion;tonsil;olfactory bulb;trachea;tongue;superior cervical ganglion;trigeminal ganglion;skin;fetal lung;cerebellum;lung;pons;salivary gland;kidney;beta cell islets;pancreas;dorsal root ganglion;atrioventricular node;placenta;prostate;parietal lobe;skeletal muscle;	Fxyd3	.
Gm2000	0.00740567	0.858277	0.722	0.464	1	c9	#N/A
Stmn1	1.19e-14	0.850349	0.123	0.016	3.4e-10	c0	#N/A	STMN1	.	MAPK signaling pathway	FUNCTION: Involved in the regulation of the microtubule (MT) filament system by destabilizing microtubules. Prevents assembly and promotes disassembly of microtubules. Phosphorylation at Ser- 16 may be required for axon formation during neurogenesis. Involved in the control of the learned and innate fear (By similarity). {ECO:0000250}.;	.	.	.	TISSUE SPECIFICITY: Ubiquitous. Expression is strongest in fetal and adult brain, spinal cord, and cerebellum, followed by thymus, bone marrow, testis, and fetal liver. Expression is intermediate in colon, ovary, placenta, uterus, and trachea, and is readily detected at substantially lower levels in all other tissues examined. Lowest expression is found in adult liver. Present in much greater abu…	ciliary ganglion;pons;temporal lobe;occipital lobe;fetal brain;testis - interstitial;subthalamic nucleus;cingulate cortex;testis;parietal lobe;globus pallidus;medulla oblongata;	Stmn1	homeostasis/metabolism phenotype; muscle phenotype; nervous system phenotype (the observable morphological and physiological characteristics of the extensive, intricate network of electochemical structures in the body that is comprised of the brain, spinal cord, nerves, ganglia and parts of the receptor organs that are manifested through development and lifespan); cardiovascular system phenotype …
Anapc13	0.0256354	0.842033	0.722	0.464	1	c9	#N/A	ANAPC13	.	.	FUNCTION: Component of the anaphase promoting complex/cyclosome (APC/C), a cell cycle-regulated E3 ubiquitin ligase that controls progression through mitosis and the G1 phase of the cell cycle. The APC/C complex acts by mediating ubiquitination and subsequent degradation of target proteins: it mainly mediates the formation of 'Lys-11'-linked polyubiquitin chains and, to a lower extent, the format…	.	.	Height[18391952];Waist circumference adjusted for body mass index[25673412;25673412;25673412];	.	ciliary ganglion;kidney;prefrontal cortex;dorsal root ganglion;trigeminal ganglion;superior cervical ganglion;atrioventricular node;skeletal muscle;globus pallidus;hypothalamus;medulla oblongata;	Anapc13	homeostasis/metabolism phenotype; hematopoietic system phenotype; mortality/aging (characteristics involving the ability of an organism to live and age normally throughout development and life span); behavior/neurological phenotype (the observable actions or reactions of mammalian organisms that are manifested through development and lifespan);
Sowahc	0.0363847	0.840168	0.125	0	1	c5	#N/A	SOWAHC	.	.	.	.	.	Schizophrenia[26198764];	.	.	Sowahc	.
Plpp1	0.0128897	0.839882	0.5	0.179	1	c9	Plpp1	PLPP1	.	Glycerolipid metabolism;Glycerophospholipid metabolism;Ether lipid metabolism;Sphingolipid metabolism	FUNCTION: Broad-specificity phosphohydrolase that dephosphorylates exogenous bioactive glycerolipids and sphingolipids. Catalyzes the conversion of phosphatidic acid (PA) to diacylglycerol (DG). Pivotal regulator of lysophosphatidic acid (LPA) signaling in the cardiovascular system. Major enzyme responsible of dephosphorylating LPA in platelets, which terminates signaling actions of LPA. May cont…	.	.	.	TISSUE SPECIFICITY: Ubiquitously expressed with highest expression found in prostate. Isoform 1 is predominant in kidney, lung, placenta and liver. Isoform 2 is predominant in heart and pancreas. Found to be down-regulated in colon adenocarcinomas.;	.	Plpp1	homeostasis/metabolism phenotype;
Scd2	0.0196012	0.838118	0.333	0.071	1	c9	Scd2
Snhg20	0.0363847	0.826589	0.125	0	1	c5	#N/A	SNHG20	.	.	.	.	.	.	.	.	Snhg20	.
Ndrg1	0.0112571	0.820357	0.556	0.25	1	c9	Ndrg1	NDRG1	.	.	FUNCTION: Stress-responsive protein involved in hormone responses, cell growth, and differentiation. Acts as a tumor suppressor in many cell types. Necessary but not sufficient for p53/TP53- mediated caspase activation and apoptosis. Has a role in cell trafficking, notably of the Schwann cell, and is necessary for the maintenance and development of the peripheral nerve myelin sheath. Required for…	DISEASE: Charcot-Marie-Tooth disease 4D (CMT4D) [MIM:601455]: A recessive demyelinating form of Charcot-Marie-Tooth disease, a disorder of the peripheral nervous system, characterized by progressive weakness and atrophy, initially of the peroneal muscles and later of the distal muscles of the arms. Charcot- Marie-Tooth disease is classified in two main groups on the basis of electrophysiologic pr…	[MIM:601455]Charcot-Marie-Tooth disease 4D [recessive?];	Post-traumatic stress disorder (asjusted for relatedness)[23726511];	TISSUE SPECIFICITY: Ubiquitous; expressed most prominently in placental membranes and prostate, kidney, small intestine, and ovary tissues. Also expressed in heart, brain, skeletal muscle, lung, liver and pancreas. Low levels in peripheral blood leukocytes and in tissues of the immune system. Expressed mainly in epithelial cells. Also found in Schwann cells of peripheral neurons. Reduced expressi…	ciliary ganglion;kidney;olfactory bulb;dorsal root ganglion;trigeminal ganglion;superior cervical ganglion;atrioventricular node;prostate;spinal cord;	Ndrg1	nervous system phenotype (the observable morphological and physiological characteristics of the extensive, intricate network of electochemical structures in the body that is comprised of the brain, spinal cord, nerves, ganglia and parts of the receptor organs that are manifested through development and lifespan); vision/eye phenotype; immune system phenotype; behavior/neurological phenotype (the …
Ptpre	0.0213171	0.820067	0.214	0.03	1	c5	Ptpre	PTPRE	.	.	FUNCTION: Isoform 1 plays a critical role in signaling transduction pathways and phosphoprotein network topology in red blood cells. May play a role in osteoclast formation and function (By similarity). {ECO:0000250}.; FUNCTION: Isoform 1 and isoform 2 act as a negative regulator of FceRI-mediated signal transduction leading to cytokine production and degranulation, most likely by acting at the l…	.	.	Response to amphetamines[22952603];Select biomarker traits[17903293];	TISSUE SPECIFICITY: Expressed in giant cell tumor (osteoclastoma rich in multinucleated osteoclastic cells). {ECO:0000269|PubMed:8610169}.;	amygdala;superior cervical ganglion;whole blood;	Ptpre	cellular phenotype; skeleton phenotype; hematopoietic system phenotype; nervous system phenotype (the observable morphological and physiological characteristics of the extensive, intricate network of electochemical structures in the body that is comprised of the brain, spinal cord, nerves, ganglia and parts of the receptor organs that are manifested through development and lifespan); limbs/digits…
S100b	6.52e-14	0.813801	0.106	0.011	1.87e-09	c0	#N/A	S100B	.	.	FUNCTION: Weakly binds calcium but binds zinc very tightly- distinct binding sites with different affinities exist for both ions on each monomer. Physiological concentrations of potassium ion antagonize the binding of both divalent cations, especially affecting high-affinity calcium-binding sites. Binds to and initiates the activation of STK38 by releasing autoinhibitory intramolecular interactio…	.	.	Lymphocyte counts[22286170];	TISSUE SPECIFICITY: Although predominant among the water-soluble brain proteins, S100 is also found in a variety of other tissues.;	ciliary ganglion;caudate nucleus;amygdala;olfactory bulb;temporal lobe;prefrontal cortex;cingulate cortex;trigeminal ganglion;superior cervical ganglion;cerebellum peduncles;cerebellum;pons;occipital lobe;subthalamic nucleus;whole brain;dorsal root ganglion;atrioventricular node;spinal cord;parietal lobe;globus pallidus;medulla oblongata;hypothalamus;thalamus;	S100b	normal phenotype; behavior/neurological phenotype (the observable actions or reactions of mammalian organisms that are manifested through development and lifespan); homeostasis/metabolism phenotype; integument phenotype (the observable morphological and physiological characteristics of the skin and its associated structures, such as the hair, nails, sweat glands, sebaceous glands and other secret…
Cnksr3	0.0105996	0.807312	0.222	0	1	c9	Cnksr3	CNKSR3	.	Tight junction;Dentatorubropallidoluysian atrophy (DRPLA)	FUNCTION: Probably involved in transepithelial sodium transport. Regulates aldosterone-induced and ENaC-mediated sodium transport possibly through regulation of the ERK pathway (By similarity). {ECO:0000250}.;	.	.	Parkinson's disease[22451204];Lipoprotein (a) levels[26377243];Renal function-related traits (eGRFcrea)[22797727];Diabetic kidney disease[26305897];	.	.	Cnksr3	.
H2afz	0.0117208	0.803766	0.5	0.273	1	c5	#N/A	H2AFZ	.	.	FUNCTION: Variant histone H2A which replaces conventional H2A in a subset of nucleosomes. Nucleosomes wrap and compact DNA into chromatin, limiting DNA accessibility to the cellular machineries which require DNA as a template. Histones thereby play a central role in transcription regulation, DNA repair, DNA replication and chromosomal stability. DNA accessibility is regulated via a complex set of…	.	.	.	.	thymus;tumor;testis;bone marrow;	H2afz	embryo phenotype; mortality/aging (characteristics involving the ability of an organism to live and age normally throughout development and life span);
Tra2a	0.0363742	0.803501	0.339	0.152	1	c5	Tra2a	TRA2A	.	.	FUNCTION: Sequence-specific RNA-binding protein which participates in the control of pre-mRNA splicing. {ECO:0000269|PubMed:9546399}.;	.	.	.	.	ciliary ganglion;pons;superior cervical ganglion;atrioventricular node;medulla oblongata;	Tra2a	.
Rhoq	0.0251427	0.802228	0.196	0.03	1	c5	#N/A	RHOQ	.	Insulin signaling pathway	FUNCTION: Plasma membrane-associated small GTPase which cycles between an active GTP-bound and an inactive GDP-bound state. In active state binds to a variety of effector proteins to regulate cellular responses. Involved in epithelial cell polarization processes. May play a role in CFTR trafficking to the plasma membrane. Causes the formation of thin, actin-rich surface projections called filopod…	.	.	.	.	ciliary ganglion;amygdala;adipose tissue;spinal cord;skeletal muscle;	Rhoq	.
Tspan15	0.0234665	0.801402	0.333	0.071	1	c9	Tspan15	TSPAN15	.	.	FUNCTION: Regulates maturation and trafficking of the transmembrane metalloprotease ADAM10. Promotes ADAM10-mediated cleavage of CDH2. Negatively regulates ligand-induced Notch activity probably by regulating ADAM10 activity. {ECO:0000269|PubMed:26686862}.;	.	.	Thrombosis[26908601];Response to taxane treatment (placlitaxel)[23006423];Venous thromboembolism[25772935];	.	.	Tspan15	.
Qk	0.0269588	0.80016	0.722	0.429	1	c9	Qk	QKI	.	.	FUNCTION: RNA-binding protein that plays a central role in myelinization (PubMed:16641098). Binds to the 5'-NACUAAY-N(1,20)- UAAY-3' RNA core sequence. Regulates target mRNA stability (PubMed:23630077). In addition, acts by regulating pre-mRNA splicing, mRNA export and protein translation. Required to protect and promote stability of mRNAs such as MBP and CDKN1B. Regulator of oligodendrocyte diff…	.	.	Response to TNF antagonist treatment[18615156];Diisocyanate-induced asthma[25918132];Incident myocardial infarction[26950853];	TISSUE SPECIFICITY: Expressed in the frontal cortex of brain. Down-regulated in the brain of schizophrenic patients. {ECO:0000269|PubMed:16342280}.;	ciliary ganglion;caudate nucleus;amygdala;prefrontal cortex;trigeminal ganglion;testis;fetal brain;occipital lobe;whole brain;spinal cord;skeletal muscle;globus pallidus;thalamus;olfactory bulb;appendix;superior cervical ganglion;cingulate cortex;pons;testis - interstitial;subthalamic nucleus;dorsal root ganglion;atrioventricular node;parietal lobe;medulla oblongata;hypothalamus;	Qk	behavior/neurological phenotype (the observable actions or reactions of mammalian organisms that are manifested through development and lifespan); embryo phenotype; reproductive system phenotype; mortality/aging (characteristics involving the ability of an organism to live and age normally throughout development and life span); hematopoietic system phenotype; cardiovascular system phenotype (the …
Nelfe	0.043376	0.79648	0.222	0.036	1	c9	#N/A	NELFE	.	.	FUNCTION: Essential component of the NELF complex, a complex that negatively regulates the elongation of transcription by RNA polymerase II. The NELF complex, which acts via an association with the DSIF complex and causes transcriptional pausing, is counteracted by the P-TEFb kinase complex. The NELF complex is involved in HIV-1 latency possibly involving recruitment of PCF11 to paused RNA polyme…	.	.	Age-related macular degeneration (extreme sampling)[23577725];Age-related macular degeneration[23577725];Prostate cancer[23535732];	TISSUE SPECIFICITY: Widely expressed. Expressed in heart, brain, lung, placenta, liver, skeletal muscle, kidney and pancreas. {ECO:0000269|PubMed:12612062}.;	.	Nelfe	.
Foxp1	0.0210048	0.795875	0.389	0.107	1	c9	#N/A	FOXP1	.	.	FUNCTION: Transcriptional repressor (PubMed:18347093, PubMed:26647308). Can act with CTBP1 to synergistically repress transcription but CTPBP1 is not essential (By similarity). Plays an important role in the specification and differentiation of lung epithelium. Acts cooperatively with FOXP4 to regulate lung secretory epithelial cell fate and regeneration by restricting the goblet cell lineage pro…	DISEASE: Note=A chromosomal aberration involving FOXP1 is found in acute lymphoblastic leukemia. Translocation t(9;3)(p13;p14.1) with PAX5.; DISEASE: Mental retardation with language impairment and autistic features (MRLIAF) [MIM:613670]: A developmental disorder characterized by mild to moderate mental retardation, language impairment, and autistic features. Patients show global delay, delayed w…	[MIM:613670]Mental retardation with language impairment and autistic features;	Squamous cell carcinoma[26829030];Barrett's esophagus or Esophageal adenocarcinoma[27527254];Basal cell carcinoma[27539887];Nose size[27182965];Attention deficit hyperactivity disorder[18821565];Barrett's esophagus[24121790];Primary sclerosing cholangitis[27992413;27992413];Subcutaneous adipose tissue[22589738];Selective IgA deficiency[27723758];Digestive system disease (Barrett's esophagus and e…	TISSUE SPECIFICITY: Isoform 8 is specifically expressed in embryonic stem cells. {ECO:0000269|PubMed:21924763}.;	pons;ciliary ganglion;subthalamic nucleus;dorsal root ganglion;trigeminal ganglion;atrioventricular node;superior cervical ganglion;skin;skeletal muscle;globus pallidus;	Foxp1	digestive/alimentary phenotype; immune system phenotype; respiratory system phenotype; embryo phenotype; growth/size/body region phenotype; hematopoietic system phenotype; cardiovascular system phenotype (the observable morphological and physiological characteristics of the mammalian heart, blood vessels, or circulatory system that are manifested through development and lifespan); mortality/aging…
Gpm6b	2.55e-14	0.794513	0.146	0.027	7.31e-10	c0	Gpm6b	GPM6B	.	.	FUNCTION: May be involved in neural development. Involved in regulation of osteoblast function and bone formation. Involved in matrix vesicle release by osteoblasts; this function seems to involve maintenance of the actin cytoskeleton. May be involved in cellular trafficking of SERT and thereby in regulation of serotonin uptake. {ECO:0000269|PubMed:21638316}.;	.	.	.	TISSUE SPECIFICITY: Neurons and glia; cerebellar Bergmann glia, in glia within white matter tracts of the cerebellum and cerebrum, and in embryonic dorsal root ganglia.;	ciliary ganglion;caudate nucleus;temporal lobe;olfactory bulb;amygdala;prefrontal cortex;superior cervical ganglion;trigeminal ganglion;cingulate cortex;cerebellum peduncles;cerebellum;pons;fetal brain;occipital lobe;subthalamic nucleus;dorsal root ganglion;whole brain;atrioventricular node;spinal cord;parietal lobe;globus pallidus;hypothalamus;medulla oblongata;thalamus;	Gpm6b	behavior/neurological phenotype (the observable actions or reactions of mammalian organisms that are manifested through development and lifespan); hematopoietic system phenotype; mortality/aging (characteristics involving the ability of an organism to live and age normally throughout development and life span); hearing/vestibular/ear phenotype; nervous system phenotype (the observable morphologic…
Mat2a	0.0395341	0.78939	0.556	0.286	1	c9	Mat2a	MAT2A	.	.	FUNCTION: Catalyzes the formation of S-adenosylmethionine from methionine and ATP. The reaction comprises two steps that are both catalyzed by the same enzyme: formation of S-adenosylmethionine (AdoMet) and triphosphate, and subsequent hydrolysis of the triphosphate. {ECO:0000269|PubMed:10644686, ECO:0000269|PubMed:23189196, ECO:0000269|PubMed:25075345}.;	.	.	Dysmenorrheic pain[27454463];	TISSUE SPECIFICITY: Detected in kidney. {ECO:0000269|PubMed:1426236}.;	superior cervical ganglion;globus pallidus;	Mat2a	mortality/aging (characteristics involving the ability of an organism to live and age normally throughout development and life span); nervous system phenotype (the observable morphological and physiological characteristics of the extensive, intricate network of electochemical structures in the body that is comprised of the brain, spinal cord, nerves, ganglia and parts of the receptor organs that …
Ube2s	0.00694127	0.788707	0.944	0.714	1	c9	#N/A	UBE2S	.	Ubiquitin mediated proteolysis	FUNCTION: Accepts ubiquitin from the E1 complex and catalyzes its covalent attachment to other proteins. Catalyzes 'Lys-11'-linked polyubiquitination. Acts as an essential factor of the anaphase promoting complex/cyclosome (APC/C), a cell cycle-regulated ubiquitin ligase that controls progression through mitosis. Acts by specifically elongating 'Lys-11'-linked polyubiquitin chains initiated by th…	.	.	.	.	.	Ube2s	.
Angptl4	0.0363847	0.778988	0.125	0	1	c5	#N/A	ANGPTL4	.	PPAR signaling pathway	FUNCTION: Protein with hypoxia-induced expression in endothelial cells. May act as a regulator of angiogenesis and modulate tumorigenesis. Inhibits proliferation, migration, and tubule formation of endothelial cells and reduces vascular leakage. May exert a protective function on endothelial cells through an endocrine action. It is directly involved in regulating glucose homeostasis, lipid metabo…	.	.	Triglycerides[25961943;27036123];Metabolite levels (lipoprotein measures)[27005778];HDL cholesterol[19060906;20686565;24097068;25961943];	TISSUE SPECIFICITY: Expressed at high levels in the placenta, heart, liver, muscle, pancreas and lung but expressed poorly in the brain and kidney. {ECO:0000269|PubMed:10698685, ECO:0000269|PubMed:12015030}.;	ciliary ganglion;temporal lobe;liver;dorsal root ganglion;trigeminal ganglion;placenta;	Angptl4	adipose tissue phenotype (the observable morphological and physiological characteristics of mammalian fat tissue that are manifested through development and lifespan); growth/size/body region phenotype; immune system phenotype; homeostasis/metabolism phenotype; mortality/aging (characteristics involving the ability of an organism to live and age normally throughout development and life span); car…
U2af1	0.0298314	0.778749	0.429	0.212	1	c5	#N/A	U2AF1	.	.	FUNCTION: Plays a critical role in both constitutive and enhancer- dependent splicing by mediating protein-protein interactions and protein-RNA interactions required for accurate 3'-splice site selection. Recruits U2 snRNP to the branch point. Directly mediates interactions between U2AF2 and proteins bound to the enhancers and thus may function as a bridge between U2AF2 and the enhancer complex t…	.	.	Blood and toenail selenium levels[25343990;25343990;25343990];	.	thymus;thyroid;testis - seminiferous tubule;testis - interstitial;tumor;whole brain;prostate;testis;	U2af1	.
Drp2	0.0278886	0.778583	0.286	0.091	1	c5	Drp2	DRP2	.	.	FUNCTION: Required for normal myelination and for normal organization of the cytoplasm and the formation of Cajal bands in myelinating Schwann cells. Required for normal PRX location at appositions between the abaxonal surface of the myelin sheath and the Schwann cell plasma membrane. Possibly involved in membrane- cytoskeleton interactions of the central nervous system. {ECO:0000250, ECO:0000250…	.	.	.	TISSUE SPECIFICITY: Detected in fetal brain. {ECO:0000269|PubMed:8640231}.;	.	Drp2	nervous system phenotype (the observable morphological and physiological characteristics of the extensive, intricate network of electochemical structures in the body that is comprised of the brain, spinal cord, nerves, ganglia and parts of the receptor organs that are manifested through development and lifespan);
Cfl1	0.0238602	0.772715	0.464	0.212	1	c5	#N/A	CFL1	CCR3Pathway;rac1Pathway;rhoPathway	Axon guidance;Regulation of actin cytoskeleton	FUNCTION: Binds to F-actin and exhibits pH-sensitive F-actin depolymerizing activity. Regulates actin cytoskeleton dynamics. Important for normal progress through mitosis and normal cytokinesis. Plays a role in the regulation of cell morphology and cytoskeletal organization. Required for the up-regulation of atypical chemokine receptor ACKR2 from endosomal compartment to cell membrane, increasing…	.	.	DNA methylation (variation)[23725790];Acne (severe)[24927181];Breast cancer[23535729];	TISSUE SPECIFICITY: Widely distributed in various tissues.;	caudate nucleus;temporal lobe;occipital lobe;fetal brain;subthalamic nucleus;parietal lobe;spinal cord;cerebellum peduncles;bone marrow;cerebellum;thalamus;	Cfl1	vision/eye phenotype; nervous system phenotype (the observable morphological and physiological characteristics of the extensive, intricate network of electochemical structures in the body that is comprised of the brain, spinal cord, nerves, ganglia and parts of the receptor organs that are manifested through development and lifespan); renal/urinary system phenotype; behavior/neurological phenotyp…
Ndfip2	0.0103374	0.769593	0.5	0.143	1	c9	#N/A	NDFIP2	.	.	FUNCTION: Activates HECT domain-containing E3 ubiquitin-protein ligases, including ITCH, NEDD4, NEDD4L, SMURF2, WWP1 and WWP2, and consequently modulates the stability of their targets. As a result, may control many cellular processes. Recruits ITCH, NEDD4 and SMURF2 to endosomal membranes. Negatively regulates KCNH2 potassium channel activity by decreasing its cell-surface expression and interfe…	.	.	Pancreatic cancer[20686608];Major depressive disorder[23377640];	TISSUE SPECIFICITY: Expressed in brain, lung, heart, skeletal muscle, kidney, liver and placenta. {ECO:0000269|PubMed:12796489}.;	caudate nucleus;temporal lobe;amygdala;prefrontal cortex;superior cervical ganglion;cingulate cortex;pons;occipital lobe;subthalamic nucleus;whole brain;atrioventricular node;parietal lobe;globus pallidus;medulla oblongata;	Ndfip2	homeostasis/metabolism phenotype; hematopoietic system phenotype; liver/biliary system phenotype; behavior/neurological phenotype (the observable actions or reactions of mammalian organisms that are manifested through development and lifespan); renal/urinary system phenotype;
Dbi	2.57e-12	0.768476	0.354	0.18	7.36e-08	c0	Dbi	DBI	.	PPAR signaling pathway	FUNCTION: Binds medium- and long-chain acyl-CoA esters with very high affinity and may function as an intracellular carrier of acyl-CoA esters. It is also able to displace diazepam from the benzodiazepine (BZD) recognition site located on the GABA type A receptor. It is therefore possible that this protein also acts as a neuropeptide to modulate the action of the GABA receptor.;	.	.	Obesity-related traits[23251661];	TISSUE SPECIFICITY: Isoform 1 is ubiquitous, with a moderate expression level. Isoform 2 is ubiquitous with high level in liver and adipose tissue. Isoform 3 is ubiquitous with strong expression in adipose tissue and heart. {ECO:0000269|PubMed:16055366, ECO:0000269|PubMed:21698759}.;	amygdala;tongue;testis - interstitial;adipose tissue;prostate;testis;spinal cord;hypothalamus;	Dbi	behavior/neurological phenotype (the observable actions or reactions of mammalian organisms that are manifested through development and lifespan); liver/biliary system phenotype; normal phenotype; mortality/aging (characteristics involving the ability of an organism to live and age normally throughout development and life span); homeostasis/metabolism phenotype; growth/size/body region phenotype;…
Hmox1	0.0365314	0.764554	0.389	0.143	1	c9	#N/A	HMOX1	il10Pathway	Porphyrin and chlorophyll metabolism	FUNCTION: Heme oxygenase cleaves the heme ring at the alpha methene bridge to form biliverdin. Biliverdin is subsequently converted to bilirubin by biliverdin reductase. Under physiological conditions, the activity of heme oxygenase is highest in the spleen, where senescent erythrocytes are sequestrated and destroyed. Exhibits cytoprotective effects since excess of free heme sensitizes cells to u…	DISEASE: Heme oxygenase 1 deficiency (HMOX1D) [MIM:614034]: A disease characterized by impaired stress hematopoiesis, resulting in marked erythrocyte fragmentation and intravascular hemolysis, coagulation abnormalities, endothelial damage, and iron deposition in renal and hepatic tissues. Clinical features include persistent hemolytic anemia, asplenia, nephritis, generalized erythematous rash, gr…	[MIM:614034]Heme oxygenase 1 deficiency;	Obesity-related traits[23251661];	TISSUE SPECIFICITY: Expressed at higher levels in renal cancer tissue than in normal tissue (at protein level). {ECO:0000269|PubMed:20855888}.;	ciliary ganglion;superior cervical ganglion;trigeminal ganglion;heart;	Hmox1	homeostasis/metabolism phenotype; cellular phenotype; muscle phenotype; growth/size/body region phenotype; endocrine/exocrine gland phenotype; adipose tissue phenotype (the observable morphological and physiological characteristics of mammalian fat tissue that are manifested through development and lifespan); liver/biliary system phenotype; respiratory system phenotype; behavior/neurological phen…
Cd9	3.65e-17	0.763839	0.583	0.369	1.05e-12	c0	Cd9	CD9	.	Hematopoietic cell lineage	FUNCTION: Involved in platelet activation and aggregation. Regulates paranodal junction formation. Involved in cell adhesion, cell motility and tumor metastasis. Required for sperm-egg fusion. {ECO:0000269|PubMed:14575715, ECO:0000269|PubMed:7511626, ECO:0000269|PubMed:8478605}.;	.	.	Mean platelet volume[22139419];Colorectal cancer[24836286];Paclitaxel-induced neuropathy[23776197];Platelet count[22139419;26805783];	TISSUE SPECIFICITY: Detected in platelets (at protein level). Expressed by a variety of hematopoietic and epithelial cells. {ECO:0000269|PubMed:19640571}.;	.	Cd9	immune system phenotype; skeleton phenotype; hematopoietic system phenotype; reproductive system phenotype; respiratory system phenotype; growth/size/body region phenotype;
Smim7	0.0373	0.753374	0.444	0.179	1	c9	#N/A	SMIM7	.	.	.	.	.	.	.	.	Smim7	.
Gal	0.0404392	0.751735	0.339	0.152	1	c5	#N/A	GAL	.	.	FUNCTION: Endocrine hormone of the central and peripheral nervous systems that binds and activates the G protein-coupled receptors GALR1, GALR2, and GALR3. This small neuropeptide may regulate diverse physiologic functions including contraction of smooth muscle of the gastrointestinal and genitourinary tract, growth hormone and insulin release and adrenal secretion. {ECO:0000269|PubMed:1370155, E…	DISEASE: Epilepsy, familial temporal lobe, 8 (ETL8) [MIM:616461]: A focal form of epilepsy characterized by recurrent seizures that arise from foci within the temporal lobe. Seizures are usually accompanied by sensory symptoms, most often auditory in nature. {ECO:0000269|PubMed:25691535}. Note=The disease is caused by mutations affecting the gene represented in this entry.;	[MIM:616461]Epilepsy, familial temporal lobe, 8;	.	.	pituitary;ciliary ganglion;superior cervical ganglion;	Gal	endocrine/exocrine gland phenotype; integument phenotype (the observable morphological and physiological characteristics of the skin and its associated structures, such as the hair, nails, sweat glands, sebaceous glands and other secretory glands); growth/size/body region phenotype; cellular phenotype; homeostasis/metabolism phenotype; nervous system phenotype (the observable morphological and ph…
Ndufa12	0.0438437	0.741215	0.268	0.091	1	c5	Ndufa12	NDUFA12	.	Ubiquinone biosynthesis;Oxidative phosphorylation	FUNCTION: Accessory subunit of the mitochondrial membrane respiratory chain NADH dehydrogenase (Complex I), that is believed not to be involved in catalysis. Complex I functions in the transfer of electrons from NADH to the respiratory chain. The immediate electron acceptor for the enzyme is believed to be ubiquinone.;	DISEASE: Leigh syndrome (LS) [MIM:256000]: An early-onset progressive neurodegenerative disorder characterized by the presence of focal, bilateral lesions in one or more areas of the central nervous system including the brainstem, thalamus, basal ganglia, cerebellum and spinal cord. Clinical features depend on which areas of the central nervous system are involved and include subacute onset of ps…	[MIM:256000]Leigh syndrome;	.	.	caudate nucleus;ciliary ganglion;temporal lobe;cingulate cortex;trigeminal ganglion;superior cervical ganglion;cerebellum;pons;kidney;occipital lobe;testis - interstitial;subthalamic nucleus;whole brain;atrioventricular node;parietal lobe;skeletal muscle;globus pallidus;medulla oblongata;hypothalamus;	Ndufa12	.
Eif6	0.0140248	0.737481	0.611	0.286	1	c9	#N/A	EIF6	eifPathway	.	FUNCTION: Binds to the 60S ribosomal subunit and prevents its association with the 40S ribosomal subunit to form the 80S initiation complex in the cytoplasm. Behaves as a stimulatory translation initiation factor downstream insulin/growth factors. Is also involved in ribosome biogenesis. Associates with pre-60S subunits in the nucleus and is involved in its nuclear export. Cytoplasmic release of …	.	.	Height[18391951];	TISSUE SPECIFICITY: Expressed at very high levels in colon carcinoma with lower levels in normal colon and ileum and lowest levels in kidney and muscle (at protein level). {ECO:0000269|PubMed:11290417}.;	.	Eif6	adipose tissue phenotype (the observable morphological and physiological characteristics of mammalian fat tissue that are manifested through development and lifespan); growth/size/body region phenotype; cellular phenotype; liver/biliary system phenotype; mortality/aging (characteristics involving the ability of an organism to live and age normally throughout development and life span);
Fbxw2	0.0105996	0.733301	0.222	0	1	c9	#N/A	FBXW2	.	.	FUNCTION: Substrate-recognition component of the SCF (SKP1-CUL1-F- box protein)-type E3 ubiquitin ligase complex.;	.	.	Hip circumference adjusted for BMI[25673412];	.	ciliary ganglion;pons;testis - seminiferous tubule;dorsal root ganglion;skin;superior cervical ganglion;trigeminal ganglion;atrioventricular node;testis;skeletal muscle;globus pallidus;	Fbxw2	.
Mbp	0.00579663	0.733267	0.518	0.212	1	c5	Mbp	MBP	.	.	FUNCTION: The classic group of MBP isoforms (isoform 4-isoform 14) are with PLP the most abundant protein components of the myelin membrane in the CNS. They have a role in both its formation and stabilization. The smaller isoforms might have an important role in remyelination of denuded axons in multiple sclerosis. The non- classic group of MBP isoforms (isoform 1-isoform 3/Golli-MBPs) may prefer…	DISEASE: Note=The reduction in the surface charge of citrullinated and/or methylated MBP could result in a weakened attachment to the myelin membrane. This mechanism could be operative in demyelinating diseases such as chronical multiple sclerosis (MS), and fulminating MS (Marburg disease).;	.	Erythrocyte cadmium concentration in never smokers[27005419];Verbal declarative memory[25648963];Age-related macular degeneration (GA)[22705344];	TISSUE SPECIFICITY: MBP isoforms are found in both the central and the peripheral nervous system, whereas Golli-MBP isoforms are expressed in fetal thymus, spleen and spinal cord, as well as in cell lines derived from the immune system. {ECO:0000269|PubMed:7504278}.;	caudate nucleus;ciliary ganglion;temporal lobe;amygdala;olfactory bulb;prefrontal cortex;superior cervical ganglion;trigeminal ganglion;cingulate cortex;cerebellum peduncles;cerebellum;pons;occipital lobe;subthalamic nucleus;whole brain;dorsal root ganglion;atrioventricular node;spinal cord;parietal lobe;globus pallidus;medulla oblongata;hypothalamus;thalamus;	Mbp	homeostasis/metabolism phenotype; cellular phenotype; growth/size/body region phenotype; behavior/neurological phenotype (the observable actions or reactions of mammalian organisms that are manifested through development and lifespan); immune system phenotype; hearing/vestibular/ear phenotype; nervous system phenotype (the observable morphological and physiological characteristics of the extensiv…
Pisd	0.0290995	0.727533	0.167	0	1	c9	#N/A	PISD	.	Glycine, serine and threonine metabolism;Glycerophospholipid metabolism	FUNCTION: Catalyzes the formation of phosphatidylethanolamine (PtdEtn) from phosphatidylserine (PtdSer). Plays a central role in phospholipid metabolism and in the interorganelle trafficking of phosphatidylserine. {ECO:0000255|HAMAP-Rule:MF_03208}.;	.	.	Intelligence[22449649];Age-related hearing impairment[24939585];Paclitaxel-induced neuropathy[23776197];	.	.	Pisd	homeostasis/metabolism phenotype; cellular phenotype; growth/size/body region phenotype; embryo phenotype; mortality/aging (characteristics involving the ability of an organism to live and age normally throughout development and life span);
Mxd3	0.043376	0.722976	0.222	0.036	1	c9	#N/A	MXD3	.	.	FUNCTION: Transcriptional repressor. Binds with MAX to form a sequence-specific DNA-binding protein complex which recognizes the core sequence 5'-CAC[GA]TG-3'. Antagonizes MYC transcriptional activity by competing for MAX and suppresses MYC dependent cell transformation (By similarity). {ECO:0000250}.;	.	.	Activated partial thromboplastin time[22703881];Obesity-related traits[23251661;23251661];	.	superior cervical ganglion;cingulate cortex;skeletal muscle;	Mxd3	cellular phenotype;
Hmgcr	0.0243686	0.721714	0.143	0	1	c5	#N/A	HMGCR	.	Biosynthesis of steroids	FUNCTION: Transmembrane glycoprotein that is the rate-limiting enzyme in cholesterol biosynthesis as well as in the biosynthesis of nonsterol isoprenoids that are essential for normal cell function including ubiquinone and geranylgeranyl proteins.;	.	.	Body mass index[20935630];Lipid traits[24386095;24386095];Metabolite levels[21909109];Cholesterol, total[19060911;20686565;24097068;26582766;25961943];Metabolite levels (lipoprotein measures)[27005778];LDL cholesterol[18802019;19060911;19060906;20686565;20864672;24097068;18193044;26582766;25961943];Quantitative traits[19197348;19197348];	.	amygdala;occipital lobe;fetal brain;fetal liver;adrenal gland;adrenal cortex;	Hmgcr	liver/biliary system phenotype; growth/size/body region phenotype; mortality/aging (characteristics involving the ability of an organism to live and age normally throughout development and life span); normal phenotype; homeostasis/metabolism phenotype;
Pou3f1	9.47e-12	0.711964	0.108	0.017	2.72e-07	c0	Pou3f1	POU3F1	.	.	FUNCTION: Transcription factor that binds to the octamer motif (5'-ATTTGCAT-3'). Thought to be involved in early embryogenesis and neurogenesis.;	.	.	Rheumatoid arthritis[20453842];Visceral adipose tissue/subcutaneous adipose tissue ratio[22589738];Waist-to-hip circumference ratio (interaction)[23192594];	TISSUE SPECIFICITY: Expressed in embryonal stem cells and in the developing brain.;	.	Pou3f1	homeostasis/metabolism phenotype; mortality/aging (characteristics involving the ability of an organism to live and age normally throughout development and life span); normal phenotype; growth/size/body region phenotype; nervous system phenotype (the observable morphological and physiological characteristics of the extensive, intricate network of electochemical structures in the body that is comp…
Mia3	0.0363847	0.710735	0.125	0	1	c5	#N/A	MIA3	.	.	FUNCTION: Plays a role in the transport of cargos that are too large to fit into COPII-coated vesicles and require specific mechanisms to be incorporated into membrane-bound carriers and exported from the endoplasmic reticulum. This protein is required for collagen VII (COL7A1) secretion by loading COL7A1 into transport carriers. It may participate in cargo loading of COL7A1 at endoplasmic reticu…	.	.	Myocardial infarction[26343387];Myocardial infarction (early onset)[19198609];Coronary heart disease[17634449;21378990];Coronary artery disease[26343387];	TISSUE SPECIFICITY: Broadly expressed, except in bone marrow and peripheral blood mononuclear cells. Down-regulated in melanoma tissue. {ECO:0000269|PubMed:15183315, ECO:0000269|PubMed:17044017}.;	ciliary ganglion;pons;testis - seminiferous tubule;testis - interstitial;dorsal root ganglion;superior cervical ganglion;atrioventricular node;cingulate cortex;testis;globus pallidus;medulla oblongata;	Mia3	respiratory system phenotype; mortality/aging (characteristics involving the ability of an organism to live and age normally throughout development and life span); cardiovascular system phenotype (the observable morphological and physiological characteristics of the mammalian heart, blood vessels, or circulatory system that are manifested through development and lifespan); limbs/digits/tail pheno…
Mthfd2l	0.0290995	0.699338	0.167	0	1	c9	#N/A	MTHFD2L	.	.	.	.	.	Immune reponse to smallpox (secreted IL-1beta)[22610502;22610502];Cholesterol, total[25961943];LDL cholesterol[25961943];	TISSUE SPECIFICITY: Isoform 1, isoform 4 and isoform 5 are expressed in brain and placenta. {ECO:0000269|PubMed:21163947}.;	dorsal root ganglion;	Mthfd2l	integument phenotype (the observable morphological and physiological characteristics of the skin and its associated structures, such as the hair, nails, sweat glands, sebaceous glands and other secretory glands); cardiovascular system phenotype (the observable morphological and physiological characteristics of the mammalian heart, blood vessels, or circulatory system that are manifested through d…
Atxn2l	0.0105996	0.698236	0.222	0	1	c9	#N/A	ATXN2L	.	.	FUNCTION: Involved in the regulation of stress granule and P-body formation. {ECO:0000269|PubMed:23209657}.;	.	.	Body fat percentage[26833246;26833246];Body mass index[20935630];Pediatric autoimmune diseases[26301688];Educational attainment[23722424;25201988];	TISSUE SPECIFICITY: Expressed at high levels in thymus, lymph node, spleen, fetal kidney and adult testis. Constitutively associated with MPL and EPOR in hematopoietic cells. {ECO:0000269|PubMed:11784712}.;	ciliary ganglion;pons;subthalamic nucleus;dorsal root ganglion;trigeminal ganglion;atrioventricular node;skin;skeletal muscle;globus pallidus;	Atxn2l	.
Gmnn	0.0290995	0.687098	0.167	0	1	c9	#N/A	GMNN	.	.	FUNCTION: Inhibits DNA replication by preventing the incorporation of MCM complex into pre-replication complex (pre-RC). It is degraded during the mitotic phase of the cell cycle. Its destruction at the metaphase-anaphase transition permits replication in the succeeding cell cycle.;	DISEASE: Meier-Gorlin syndrome 6 (MGORS6) [MIM:616835]: A form of Meier-Gorlin syndrome, a syndrome characterized by bilateral microtia, aplasia/hypoplasia of the patellae, and severe intrauterine and postnatal growth retardation with short stature and poor weight gain. Additional clinical findings include anomalies of cranial sutures, microcephaly, apparently low-set and simple ears, microstomia…	[MIM:616835]Meier-Gorlin syndrome 6;	.	.	testis - interstitial;superior cervical ganglion;fetal liver;testis;	Gmnn	endocrine/exocrine gland phenotype; homeostasis/metabolism phenotype; cellular phenotype; vision/eye phenotype; hematopoietic system phenotype; reproductive system phenotype; normal phenotype; mortality/aging (characteristics involving the ability of an organism to live and age normally throughout development and life span); embryo phenotype; immune system phenotype;
Mt1	0.000561181	0.68513	0.929	0.727	1	c5	#N/A	MT1A	.	.	FUNCTION: Metallothioneins have a high content of cysteine residues that bind various heavy metals; these proteins are transcriptionally regulated by both heavy metals and glucocorticoids.;	.	.	.	.	.	Mt1	vision/eye phenotype; digestive/alimentary phenotype; nervous system phenotype (the observable morphological and physiological characteristics of the extensive, intricate network of electochemical structures in the body that is comprised of the brain, spinal cord, nerves, ganglia and parts of the receptor organs that are manifested through development and lifespan); skeleton phenotype; renal/urin…
Mt1	0.000561181	0.68513	0.929	0.727	1	c5	#N/A	MT1B	.	.	FUNCTION: Metallothioneins have a high content of cysteine residues that bind various heavy metals; these proteins are transcriptionally regulated by both heavy metals and glucocorticoids.;	.	.	Gambling[22780124];	.	.	Mt1	vision/eye phenotype; digestive/alimentary phenotype; nervous system phenotype (the observable morphological and physiological characteristics of the extensive, intricate network of electochemical structures in the body that is comprised of the brain, spinal cord, nerves, ganglia and parts of the receptor organs that are manifested through development and lifespan); skeleton phenotype; renal/urin…
Mt1	0.000561181	0.68513	0.929	0.727	1	c5	#N/A	MT1E	.	.	FUNCTION: Metallothioneins have a high content of cysteine residues that bind various heavy metals; these proteins are transcriptionally regulated by both heavy metals and glucocorticoids.;	.	.	.	.	fetal thyroid;lung;kidney;liver;fetal liver;adrenal gland;skeletal muscle;	Mt1	vision/eye phenotype; digestive/alimentary phenotype; nervous system phenotype (the observable morphological and physiological characteristics of the extensive, intricate network of electochemical structures in the body that is comprised of the brain, spinal cord, nerves, ganglia and parts of the receptor organs that are manifested through development and lifespan); skeleton phenotype; renal/urin…
Mt1	0.000561181	0.68513	0.929	0.727	1	c5	#N/A	MT1F	.	.	FUNCTION: Metallothioneins have a high content of cysteine residues that bind various heavy metals; these proteins are transcriptionally regulated by both heavy metals and glucocorticoids.;	.	.	Gambling[22780124];Height[18391951];	.	fetal thyroid;lung;kidney;thyroid;liver;superior cervical ganglion;fetal lung;fetal liver;adrenal cortex;skeletal muscle;	Mt1	vision/eye phenotype; digestive/alimentary phenotype; nervous system phenotype (the observable morphological and physiological characteristics of the extensive, intricate network of electochemical structures in the body that is comprised of the brain, spinal cord, nerves, ganglia and parts of the receptor organs that are manifested through development and lifespan); skeleton phenotype; renal/urin…
Mt1	0.000561181	0.68513	0.929	0.727	1	c5	#N/A	MT1G	.	.	FUNCTION: Metallothioneins have a high content of cysteine residues that bind various heavy metals; these proteins are transcriptionally regulated by both heavy metals and glucocorticoids.;	.	.	Gambling[22780124];	.	.	Mt1	vision/eye phenotype; digestive/alimentary phenotype; nervous system phenotype (the observable morphological and physiological characteristics of the extensive, intricate network of electochemical structures in the body that is comprised of the brain, spinal cord, nerves, ganglia and parts of the receptor organs that are manifested through development and lifespan); skeleton phenotype; renal/urin…
Mt1	0.000561181	0.68513	0.929	0.727	1	c5	#N/A	MT1H	.	.	FUNCTION: Metallothioneins have a high content of cysteine residues that bind various heavy metals; these proteins are transcriptionally regulated by both heavy metals and glucocorticoids.;	.	.	Gambling[22780124];	.	fetal thyroid;lung;kidney;thyroid;liver;pancreas;fetal lung;fetal liver;adrenal cortex;skeletal muscle;	Mt1	vision/eye phenotype; digestive/alimentary phenotype; nervous system phenotype (the observable morphological and physiological characteristics of the extensive, intricate network of electochemical structures in the body that is comprised of the brain, spinal cord, nerves, ganglia and parts of the receptor organs that are manifested through development and lifespan); skeleton phenotype; renal/urin…
Mt1	0.000561181	0.68513	0.929	0.727	1	c5	#N/A	MT1M	.	.	FUNCTION: Metallothioneins have a high content of cysteine residues that bind various heavy metals; these proteins are transcriptionally regulated by both heavy metals and glucocorticoids.;	.	.	.	.	.	Mt1	vision/eye phenotype; digestive/alimentary phenotype; nervous system phenotype (the observable morphological and physiological characteristics of the extensive, intricate network of electochemical structures in the body that is comprised of the brain, spinal cord, nerves, ganglia and parts of the receptor organs that are manifested through development and lifespan); skeleton phenotype; renal/urin…
Mt1	0.000561181	0.68513	0.929	0.727	1	c5	#N/A	MT1X	.	.	FUNCTION: Metallothioneins have a high content of cysteine residues that bind various heavy metals; these proteins are transcriptionally regulated by both heavy metals and glucocorticoids. May be involved in FAM168A anti-apoptotic signaling (PubMed:23251525). {ECO:0000269|PubMed:23251525}.;	.	.	Gambling[22780124];	.	.	Mt1	vision/eye phenotype; digestive/alimentary phenotype; nervous system phenotype (the observable morphological and physiological characteristics of the extensive, intricate network of electochemical structures in the body that is comprised of the brain, spinal cord, nerves, ganglia and parts of the receptor organs that are manifested through development and lifespan); skeleton phenotype; renal/urin…
Pitx2	0.0497051	0.68411	0.278	0.071	1	c9	#N/A	PITX2	pitx2Pathway	TGF-beta signaling pathway	FUNCTION: Controls cell proliferation in a tissue-specific manner and is involved in morphogenesis. During embryonic development, exerts a role in the expansion of muscle progenitors. May play a role in the proper localization of asymmetric organs such as the heart and stomach. Isoform PTX2C is involved in left-right asymmetry the developing embryo (By similarity). {ECO:0000250}.;	DISEASE: Axenfeld-Rieger syndrome 1 (RIEG1) [MIM:180500]: An autosomal dominant disorder of morphogenesis that results in abnormal development of the anterior segment of the eye, and results in blindness from glaucoma in approximately 50% of affected individuals. Additional features include aniridia, maxillary hypoplasia, hypodontia, anal stenosis, redundant periumbilical skin. {ECO:0000269|PubMe…	[MIM:180500]Axenfeld-Rieger syndrome 1 [dominant?];[MIM:137600]Anterior segment dysgenesis 4 [dominant?];[MIM:180550]Ring dermoid of cornea;	Atrial fibrillation/atrial flutter[17603472;17603472];Ischemic stroke (cardioembolic)[26708676;27068588];Atrial fibrillation[19597492;20173747;22544366];Cognitive decline rate in late mild cognitive impairment[26252872;26252872];Stroke (ischemic)[23041239;23041239];Ischemic stroke[26708676;24262325];	.	superior cervical ganglion;	Pitx2	endocrine/exocrine gland phenotype; growth/size/body region phenotype; homeostasis/metabolism phenotype; cellular phenotype; craniofacial phenotype; vision/eye phenotype; muscle phenotype; digestive/alimentary phenotype; nervous system phenotype (the observable morphological and physiological characteristics of the extensive, intricate network of electochemical structures in the body that is comp…
Ppwd1	0.0478813	0.680003	0.222	0.036	1	c9	#N/A	PPWD1	.	.	FUNCTION: Putative peptidylprolyl isomerase (PPIase). PPIases accelerate the folding of proteins. It catalyzes the cis-trans isomerization of proline imidic peptide bonds in oligopeptides. May be involved in pre-mRNA splicing.;	.	.	.	.	superior cervical ganglion;skeletal muscle;	Ppwd1	.
4930453N24Rik	0.0105996	0.678409	0.222	0	1	c9	#N/A	C3orf38	.	.	FUNCTION: May be involved in apoptosis regulation. {ECO:0000269|PubMed:17464193}.;	.	.	Response to acetaminophen (hepatotoxicity)[21177773];Loneliness (multivariate analysis)[27629369];	.	testis - interstitial;dorsal root ganglion;superior cervical ganglion;atrioventricular node;testis;skeletal muscle;	4930453N24Rik	growth/size/body region phenotype; integument phenotype (the observable morphological and physiological characteristics of the skin and its associated structures, such as the hair, nails, sweat glands, sebaceous glands and other secretory glands); craniofacial phenotype; hearing/vestibular/ear phenotype; pigmentation phenotype; mortality/aging (characteristics involving the ability of an organism…
Rgcc	5.98e-11	0.677829	0.178	0.056	1.72e-06	c0	Rgcc	RGCC	.	.	FUNCTION: Modulates the activity of cell cycle-specific kinases. Enhances CDK1 activity. May contribute to the regulation of the cell cycle. May inhibit growth of glioma cells by promoting arrest of mitotic progression at the G2/M transition. Fibrogenic factor contributing to the pathogenesis of renal fibrosis through fibroblast activation. {ECO:0000269|PubMed:11687586, ECO:0000269|PubMed:1714643…	.	.	.	TISSUE SPECIFICITY: Detected in brain, heart and liver (at protein level). Highly expressed in liver, skeletal muscle, kidney and pancreas. Detected at lower levels in heart, brain and placenta. Detected in aorta endothelial cells. Overexpressed in colon, breast, prostate, bladder, lung, and ovarian cancer tissues. {ECO:0000269|PubMed:11687586, ECO:0000269|PubMed:15713436}.;	.	Rgcc	growth/size/body region phenotype; embryo phenotype; cardiovascular system phenotype (the observable morphological and physiological characteristics of the mammalian heart, blood vessels, or circulatory system that are manifested through development and lifespan); mortality/aging (characteristics involving the ability of an organism to live and age normally throughout development and life span);
Hbegf	2.11e-09	0.677031	0.163	0.056	6.06e-05	c0	#N/A	HBEGF	nfatPathway	ErbB signaling pathway;GnRH signaling pathway;Epithelial cell signaling in Helicobacter pylori infection	FUNCTION: Growth factor that mediates its effects via EGFR, ERBB2 and ERBB4. Required for normal cardiac valve formation and normal heart function. Promotes smooth muscle cell proliferation. May be involved in macrophage-mediated cellular proliferation. It is mitogenic for fibroblasts, but not endothelial cells. It is able to bind EGF receptor/EGFR with higher affinity than EGF itself and is a fa…	.	.	Alzheimer's disease in APOE e4- carriers[25778476];	.	lung;olfactory bulb;superior cervical ganglion;spinal cord;	Hbegf	skeleton phenotype; nervous system phenotype (the observable morphological and physiological characteristics of the extensive, intricate network of electochemical structures in the body that is comprised of the brain, spinal cord, nerves, ganglia and parts of the receptor organs that are manifested through development and lifespan); mortality/aging (characteristics involving the ability of an org…
Vwa1	0.043376	0.676087	0.222	0.036	1	c9	#N/A	VWA1	.	.	FUNCTION: Promotes matrix assembly. {ECO:0000250|UniProtKB:Q8R2Z5}.;	.	.	.	.	.	Vwa1	behavior/neurological phenotype (the observable actions or reactions of mammalian organisms that are manifested through development and lifespan); nervous system phenotype (the observable morphological and physiological characteristics of the extensive, intricate network of electochemical structures in the body that is comprised of the brain, spinal cord, nerves, ganglia and parts of the receptor…
Gatm	0.00156331	0.673461	0.786	0.515	1	c5	Gatm	GATM	.	Urea cycle and metabolism of amino groups;Glycine, serine and threonine metabolism;Arginine and proline metabolism	FUNCTION: Catalyzes the biosynthesis of guanidinoacetate, the immediate precursor of creatine. Creatine plays a vital role in energy metabolism in muscle tissues. May play a role in embryonic and central nervous system development. May be involved in the response to heart failure by elevating local creatine synthesis. {ECO:0000269|PubMed:16125225, ECO:0000269|PubMed:16614068, ECO:0000269|PubMed:1…	DISEASE: Cerebral creatine deficiency syndrome 3 (CCDS3) [MIM:612718]: An autosomal recessive disorder characterized by developmental delay/regression, mental retardation, severe disturbance of expressive and cognitive speech, and severe depletion of creatine/phosphocreatine in the brain. Most patients develop a myopathy characterized by muscle weakness and atrophy later in life. {ECO:0000269|Pub…	[MIM:612718]Cerebral creatine deficiency syndrome 3 [recessive?];	Serum metabolite levels[24625756];Glomerular filtration rate in non diabetics (creatinine)[26831199];Metabolite levels (small molecules and protein measures)[27005778];Homoarginine levels[24047826];Renal function and chronic kidney disease[19430482];Chronic kidney disease[26831199;20383146];Glomerular filtration rate (creatinine)[26831199];Glomerular filtration rate[27588450;27588450];	TISSUE SPECIFICITY: Expressed in brain, heart, kidney, liver, lung, salivary gland and skeletal muscle tissue, with the highest expression in kidney. Biallelically expressed in placenta and fetal tissues. {ECO:0000269|PubMed:16125225, ECO:0000269|PubMed:16614068, ECO:0000269|PubMed:16820567}.;	.	Gatm	cellular phenotype; homeostasis/metabolism phenotype; muscle phenotype; integument phenotype (the observable morphological and physiological characteristics of the skin and its associated structures, such as the hair, nails, sweat glands, sebaceous glands and other secretory glands); growth/size/body region phenotype; endocrine/exocrine gland phenotype; adipose tissue phenotype (the observable mo…
Scd1	0.0154095	0.672911	0.278	0.036	1	c9	Scd1
Pla2g16	0.0221089	0.670829	0.214	0.03	1	c5	Pla2g16	PLA2G16	.	.	FUNCTION: Lipid-modifying enzyme that acts as major regulator of adipocyte lipolysis by catalyzing the release of fatty acids from phospholipids in adipose tissue (PubMed:19615464, PubMed:19047760, PubMed:20837014, PubMed:22605381, PubMed:22923616). Shows phospholipase A1 and A2 activity, catalyzing the calcium- independent hydrolysis of acyl groups in various phosphatidylcholines (PC) and phosph…	.	.	.	TISSUE SPECIFICITY: Widely expressed. low expression, if any, in hematopoietic cells and thymus. In testis, confined to round spermatids. Expressed in normal ovarian epithelial cells. Down- regulated in some ovarian carcinomas and testicular germ cell tumors. Highly expressed in white adipose tissue (PubMed:19136964). {ECO:0000269|PubMed:11526504, ECO:0000269|PubMed:11973642, ECO:0000269|PubMed:1…	olfactory bulb;occipital lobe;adipose tissue;parietal lobe;spinal cord;testis;hypothalamus;medulla oblongata;thalamus;	Pla2g16	homeostasis/metabolism phenotype; cellular phenotype; growth/size/body region phenotype; adipose tissue phenotype (the observable morphological and physiological characteristics of mammalian fat tissue that are manifested through development and lifespan); liver/biliary system phenotype;
Tsc22d2	0.0479401	0.669368	0.556	0.321	1	c9	Tsc22d2	TSC22D2	.	.	.	.	.	Waist circumference[26785701;26785701];Adiponectin levels[22479202];Cognitive decline rate in late mild cognitive impairment[26252872;26252872];	.	pons;appendix;prefrontal cortex;dorsal root ganglion;superior cervical ganglion;trigeminal ganglion;placenta;testis;cerebellum;medulla oblongata;	Tsc22d2	.
2310011J03Rik	0.0290995	0.669117	0.167	0	1	c9	#N/A	C19orf25	.	.	.	.	.	.	.	.	2310011J03Rik	.
Ndfip2	0.0383464	0.66547	0.232	0.061	1	c5	#N/A	NDFIP2	.	.	FUNCTION: Activates HECT domain-containing E3 ubiquitin-protein ligases, including ITCH, NEDD4, NEDD4L, SMURF2, WWP1 and WWP2, and consequently modulates the stability of their targets. As a result, may control many cellular processes. Recruits ITCH, NEDD4 and SMURF2 to endosomal membranes. Negatively regulates KCNH2 potassium channel activity by decreasing its cell-surface expression and interfe…	.	.	Pancreatic cancer[20686608];Major depressive disorder[23377640];	TISSUE SPECIFICITY: Expressed in brain, lung, heart, skeletal muscle, kidney, liver and placenta. {ECO:0000269|PubMed:12796489}.;	caudate nucleus;temporal lobe;amygdala;prefrontal cortex;superior cervical ganglion;cingulate cortex;pons;occipital lobe;subthalamic nucleus;whole brain;atrioventricular node;parietal lobe;globus pallidus;medulla oblongata;	Ndfip2	homeostasis/metabolism phenotype; hematopoietic system phenotype; liver/biliary system phenotype; behavior/neurological phenotype (the observable actions or reactions of mammalian organisms that are manifested through development and lifespan); renal/urinary system phenotype;
Zfp638	0.0363847	0.665218	0.125	0	1	c5	#N/A	ZNF638	.	.	FUNCTION: Early regulator of adipogenesis that works as a transcription cofactor of CEBPs, controlling the expression of PPARG and probably of other proadipogenic genes, such as SREBF1 (By similarity). Binds to cytidine clusters in double-stranded DNA (PubMed:8647861). May also regulate alternative splicing of target genes during adipogenesis (By similarity). {ECO:0000250|UniProtKB:Q61464, ECO:00…	.	.	QRS interval (sulfonylurea treatment interaction)[27958378];Height[23456168;25429064;25282103];	.	ciliary ganglion;caudate nucleus;amygdala;prefrontal cortex;cingulate cortex;trigeminal ganglion;pons;occipital lobe;atrioventricular node;parietal lobe;skeletal muscle;globus pallidus;medulla oblongata;hypothalamus;	Zfp638	.
Cdc42ep4	0.0290995	0.664418	0.167	0	1	c9	#N/A	CDC42EP4	.	.	FUNCTION: Probably involved in the organization of the actin cytoskeleton. May act downstream of CDC42 to induce actin filament assembly leading to cell shape changes. Induces pseudopodia formation, when overexpressed in fibroblasts.;	.	.	.	TISSUE SPECIFICITY: Not detected in any of the adult tissues tested. May be expressed only in fetal or embryonic tissues.;	ciliary ganglion;trigeminal ganglion;cingulate cortex;superior cervical ganglion;cerebellum peduncles;cerebellum;pons;subthalamic nucleus;dorsal root ganglion;atrioventricular node;parietal lobe;skeletal muscle;globus pallidus;	Cdc42ep4	.
Hirip3	0.0478813	0.655585	0.222	0.036	1	c9	Hirip3	HIRIP3	.	.	FUNCTION: May play a role in chromatin function and histone metabolism via its interaction with HIRA and histones. {ECO:0000269|PubMed:9710638}.;	.	.	Schizophrenia[25056061];	TISSUE SPECIFICITY: Widely expressed. Isoform 1 is predominant in skeletal muscle. Isoform 2 is predominant in liver and heart. {ECO:0000269|PubMed:9710638}.;	testis;	Hirip3	.
Cdkn2c	0.0427684	0.65441	0.444	0.179	1	c9	#N/A	CDKN2C	cellcyclePathway	Cell cycle	FUNCTION: Interacts strongly with CDK6, weakly with CDK4. Inhibits cell growth and proliferation with a correlated dependence on endogenous retinoblastoma protein RB.;	.	.	Ischemic stroke (large artery atherosclerosis)[26732560];QRS complex (12-leadsum)[27659466];QRS duration[21076409;27659466;27577874;27577874];	TISSUE SPECIFICITY: Highest levels found in skeletal muscle. Also found in pancreas and heart.;	ciliary ganglion;superior cervical ganglion;adipose tissue;skeletal muscle;globus pallidus;	Cdkn2c	neoplasm; hematopoietic system phenotype; cardiovascular system phenotype (the observable morphological and physiological characteristics of the mammalian heart, blood vessels, or circulatory system that are manifested through development and lifespan); reproductive system phenotype; mortality/aging (characteristics involving the ability of an organism to live and age normally throughout developm…
Tomm7	0.032689	0.649188	0.722	0.5	1	c9	#N/A	TOMM7	.	.	FUNCTION: Required for assembly and stability of the TOM complex. Positive regulator of PRKN translocation to damaged mitochondria. Acts probably by stabilizing PINK1 on the outer membrane of depolarized mitochondria. {ECO:0000269|PubMed:18331822, ECO:0000269|PubMed:24270810}.;	.	.	Fibrinogen[23969696];Fibrinogen levels[26561523];	.	caudate nucleus;olfactory bulb;skeletal muscle;hypothalamus;	Tomm7	.
Itgb8	0.0478813	0.649049	0.222	0.036	1	c9	Itgb8	ITGB8	.	Focal adhesion;ECM-receptor interaction;Cell adhesion molecules (CAMs);Regulation of actin cytoskeleton	FUNCTION: Integrin alpha-V/beta-8 is a receptor for fibronectin.;	.	.	Waist circumference adjusted for body mass index[25673412;25673412];	TISSUE SPECIFICITY: Placenta, kidney, brain, ovary, uterus and in several transformed cells. Transiently expressed in 293 human embryonic kidney cells.;	ciliary ganglion;appendix;dorsal root ganglion;atrioventricular node;trigeminal ganglion;superior cervical ganglion;skeletal muscle;	Itgb8	cardiovascular system phenotype (the observable morphological and physiological characteristics of the mammalian heart, blood vessels, or circulatory system that are manifested through development and lifespan); normal phenotype; mortality/aging (characteristics involving the ability of an organism to live and age normally throughout development and life span); embryo phenotype; digestive/aliment…
Gabarapl1	0.0448559	0.649025	0.232	0.061	1	c5	#N/A	GABARAPL1	.	Regulation of autophagy	FUNCTION: Ubiquitin-like modifier that increases cell-surface expression of kappa-type opioid receptor through facilitating anterograde intracellular trafficking of the receptor. Involved in formation of autophagosomal vacuoles. Whereas LC3s are involved in elongation of the phagophore membrane, the GABARAP/GATE-16 subfamily is essential for a later stage in autophagosome maturation. {ECO:0000269…	.	.	.	TISSUE SPECIFICITY: Ubiquitous. Expressed at very high levels in the brain, heart, peripheral blood leukocytes, liver, kidney, placenta and skeletal muscle. Expressed at very low levels in thymus and small intestine. In the brain, expression is particularly intense in motoneurons in the embryo and in neurons involved in somatomotor and neuroendocrine functions in the adult, particularly in the su…	subthalamic nucleus;whole brain;	Gabarapl1	.
Hdgfrp3	0.043376	0.646576	0.222	0.036	1	c9	Hdgfrp3
Scd2	6.35e-11	0.645642	0.123	0.027	1.82e-06	c0	Scd2
Mpz	0.0121822	0.644263	0.589	0.303	1	c5	Mpz	MPZ	.	Cell adhesion molecules (CAMs)	FUNCTION: Is an adhesion molecule necessary for normal myelination in the peripheral nervous system. It mediates adhesion between adjacent myelin wraps and ultimately drives myelin compaction. {ECO:0000269|PubMed:10545037, ECO:0000269|PubMed:18337304}.;	DISEASE: Charcot-Marie-Tooth disease 1B (CMT1B) [MIM:118200]: A dominant demyelinating form of Charcot-Marie-Tooth disease, a disorder of the peripheral nervous system, characterized by progressive weakness and atrophy, initially of the peroneal muscles and later of the distal muscles of the arms. Charcot- Marie-Tooth disease is classified in two main groups on the basis of electrophysiologic pro…	[MIM:118200]Charcot-Marie-Tooth disease 1B;[MIM:607677]Charcot-Marie-Tooth disease 2I;[MIM:607736]Charcot-Marie-Tooth disease 2J;[MIM:103100]Adie pupil;[MIM:607791]Charcot-Marie-Tooth disease, dominant, intermediate type, D;[MIM:145900]Dejerine-Sottas syndrome [dominant?] [recessive?];[MIM:605253]Neuropathy, congenital hypomyelinating or amyelinating [dominant?];[MIM:180800]Roussy-Levy syndrome;	Visceral adipose tissue adjusted for BMI[22589738];	TISSUE SPECIFICITY: Found only in peripheral nervous system Schwann cells.;	pons;ciliary ganglion;olfactory bulb;dorsal root ganglion;trigeminal ganglion;superior cervical ganglion;atrioventricular node;spinal cord;skeletal muscle;	Mpz	cellular phenotype; homeostasis/metabolism phenotype; immune system phenotype; behavior/neurological phenotype (the observable actions or reactions of mammalian organisms that are manifested through development and lifespan); reproductive system phenotype; mortality/aging (characteristics involving the ability of an organism to live and age normally throughout development and life span); hematopo…
Ankra2	0.0105996	0.64007	0.222	0	1	c9	Ankra2	ANKRA2	.	.	FUNCTION: May regulate the interaction between the 3M complex and the histone deacetylases HDAC4 and HDAC5 (PubMed:25752541). May also regulate LRP2/megalin (By similarity). {ECO:0000250|UniProtKB:A2ARV4, ECO:0000269|PubMed:25752541}.;	.	.	Monobrow thickness[26926045];	.	superior cervical ganglion;trigeminal ganglion;	Ankra2	.
Slc9a8	0.0290995	0.636902	0.167	0	1	c9	#N/A	SLC9A8	.	.	FUNCTION: Involved in pH regulation to eliminate acids generated by active metabolism or to counter adverse environmental conditions. Major proton extruding system driven by the inward sodium ion chemical gradient. Plays an important role in signal transduction. {ECO:0000269|PubMed:15522866}.;	.	.	Psoriasis[20953189];Gut microbiota (beta diversity)[27723756];	TISSUE SPECIFICITY: Ubiquitous. Strongly expressed in skeletal muscle and kidney. {ECO:0000269|PubMed:15522866}.;	ciliary ganglion;pons;atrioventricular node;superior cervical ganglion;trigeminal ganglion;skeletal muscle;	Slc9a8	homeostasis/metabolism phenotype; endocrine/exocrine gland phenotype; digestive/alimentary phenotype; vision/eye phenotype; reproductive system phenotype; pigmentation phenotype;
Akap9	0.0290995	0.635096	0.167	0	1	c9	#N/A	AKAP9	akapCentrosomePathway	.	FUNCTION: Scaffolding protein that assembles several protein kinases and phosphatases on the centrosome and Golgi apparatus. Required to maintain the integrity of the Golgi apparatus (PubMed:10202149, PubMed:15047863). Recruited to the Golgi apparatus by GM130/GOLGA2 and is required for microtubule nucleation at the cis-side of the Golgi apparatusGM130/GOLGA2. Required for association of the cent…	DISEASE: Long QT syndrome 11 (LQT11) [MIM:611820]: A heart disorder characterized by a prolonged QT interval on the ECG and polymorphic ventricular arrhythmias. They cause syncope and sudden death in response to exercise or emotional stress, and can present with a sentinel event of sudden cardiac death in infancy. {ECO:0000269|PubMed:18093912}. Note=The disease is caused by mutations affecting th…	[MIM:611820]Long QT syndrome 11;	Acute urticaria and angioedema (non-steroidal anti-inflammatory drug-induced)[24236485];	TISSUE SPECIFICITY: Widely expressed (PubMed:10202149). Isoform 4: Highly expressed in skeletal muscle and in pancreas (PubMed:9482789). {ECO:0000269|PubMed:10202149, ECO:0000269|PubMed:9482789}.;	ciliary ganglion;trigeminal ganglion;superior cervical ganglion;	Akap9	hematopoietic system phenotype; reproductive system phenotype; mortality/aging (characteristics involving the ability of an organism to live and age normally throughout development and life span); immune system phenotype; skeleton phenotype; growth/size/body region phenotype; endocrine/exocrine gland phenotype; adipose tissue phenotype (the observable morphological and physiological characteristi…
Zfp638	0.0290995	0.633611	0.167	0	1	c9	#N/A	ZNF638	.	.	FUNCTION: Early regulator of adipogenesis that works as a transcription cofactor of CEBPs, controlling the expression of PPARG and probably of other proadipogenic genes, such as SREBF1 (By similarity). Binds to cytidine clusters in double-stranded DNA (PubMed:8647861). May also regulate alternative splicing of target genes during adipogenesis (By similarity). {ECO:0000250|UniProtKB:Q61464, ECO:00…	.	.	QRS interval (sulfonylurea treatment interaction)[27958378];Height[23456168;25429064;25282103];	.	ciliary ganglion;caudate nucleus;amygdala;prefrontal cortex;cingulate cortex;trigeminal ganglion;pons;occipital lobe;atrioventricular node;parietal lobe;skeletal muscle;globus pallidus;medulla oblongata;hypothalamus;	Zfp638	.
Ddx1	0.0347749	0.629596	0.444	0.179	1	c9	#N/A	DDX1	.	.	FUNCTION: Acts as an ATP-dependent RNA helicase, able to unwind both RNA-RNA and RNA-DNA duplexes. Possesses 5' single-stranded RNA overhang nuclease activity. Possesses ATPase activity on various RNA, but not DNA polynucleotides. May play a role in RNA clearance at DNA double-strand breaks (DSBs), thereby facilitating the template-guided repair of transcriptionally active regions of the genome. …	.	.	Asthma or chronic obstructive pulmonary disease[24993907];Pulmonary function[21946350];Glomerular filtration rate in non diabetics (creatinine)[26831199];Wilms tumor[22544364;22544364];Pulmonary function (interaction)[23284291];Chronic kidney disease[22479191];Glomerular filtration rate (creatinine)[26831199];	TISSUE SPECIFICITY: Highest levels of transcription in 2 retinoblastoma cell lines and in tissues of neuroectodermal origin including the retina, brain, and spinal cord. {ECO:0000269|PubMed:7689221}.;	occipital lobe;subthalamic nucleus;trigeminal ganglion;cingulate cortex;parietal lobe;globus pallidus;medulla oblongata;thalamus;	Ddx1	mortality/aging (characteristics involving the ability of an organism to live and age normally throughout development and life span);
Nr4a2	3.22e-06	0.625544	0.133	0.055	0.092298	c0	#N/A	NR4A2	.	Neurodegenerative Diseases	FUNCTION: Transcriptional regulator which is important for the differentiation and maintenance of meso-diencephalic dopaminergic (mdDA) neurons during development. It is crucial for expression of a set of genes such as SLC6A3, SLC18A2, TH and DRD2 which are essential for development of mdDA neurons (By similarity). {ECO:0000250, ECO:0000269|PubMed:17184956}.;	.	.	Age at voice drop[27182965];Response to statin therapy[20339536];Menarche (age at onset)[21102462;25231870;25231870];	TISSUE SPECIFICITY: Expressed in a number of cell lines of T-cell, B-cell and fibroblast origin. Strong expression in brain tissue.;	ciliary ganglion;olfactory bulb;trachea;dorsal root ganglion;superior cervical ganglion;atrioventricular node;trigeminal ganglion;adrenal gland;adrenal cortex;cerebellum peduncles;cerebellum;	Nr4a2	nervous system phenotype (the observable morphological and physiological characteristics of the extensive, intricate network of electochemical structures in the body that is comprised of the brain, spinal cord, nerves, ganglia and parts of the receptor organs that are manifested through development and lifespan); digestive/alimentary phenotype; immune system phenotype; behavior/neurological pheno…
Ppp1r9a	0.0363847	0.623847	0.125	0	1	c5	#N/A	PPP1R9A	.	.	FUNCTION: Binds to actin filaments (F-actin) and shows cross- linking activity. Binds along the sides of the F-actin. May be involved in neurite formation. Inhibits protein phosphatase 1- alpha activity (By similarity). {ECO:0000250}.;	.	.	Glucocorticoid-induced osteonecrosis (age 10 years and older)[26265699];	.	prefrontal cortex;dorsal root ganglion;trigeminal ganglion;superior cervical ganglion;atrioventricular node;	Ppp1r9a	behavior/neurological phenotype (the observable actions or reactions of mammalian organisms that are manifested through development and lifespan); nervous system phenotype (the observable morphological and physiological characteristics of the extensive, intricate network of electochemical structures in the body that is comprised of the brain, spinal cord, nerves, ganglia and parts of the receptor…
Acot13	0.0154095	0.619148	0.278	0.036	1	c9	#N/A	ACOT13	.	.	FUNCTION: Acyl-CoA thioesterases are a group of enzymes that catalyze the hydrolysis of acyl-CoAs to the free fatty acid and coenzyme A (CoASH), providing the potential to regulate intracellular levels of acyl-CoAs, free fatty acids and CoASH. Has acyl-CoA thioesterase activity towards medium (C12) and long-chain (C18) fatty acyl-CoA substrates. Can also hydrolyze 3- hydroxyphenylacetyl-CoA and 3…	.	.	.	.	liver;testis - seminiferous tubule;testis - interstitial;superior cervical ganglion;cingulate cortex;testis;	Acot13	digestive/alimentary phenotype; liver/biliary system phenotype; behavior/neurological phenotype (the observable actions or reactions of mammalian organisms that are manifested through development and lifespan); adipose tissue phenotype (the observable morphological and physiological characteristics of mammalian fat tissue that are manifested through development and lifespan); homeostasis/metaboli…
Hsp90aa1	0.0273552	0.617651	0.944	0.893	1	c9	Hsp90aa1	HSP90AA1	no1Pathway;acrPathway;aktPathway;gcrPathway;p53hypoxiaPathway;hifPathway;pparaPathway;telPathway	Antigen processing and presentation	FUNCTION: Molecular chaperone that promotes the maturation, structural maintenance and proper regulation of specific target proteins involved for instance in cell cycle control and signal transduction. Undergoes a functional cycle that is linked to its ATPase activity which is essential for its chaperone activity. This cycle probably induces conformational changes in the client proteins, thereby …	.	.	.	.	caudate nucleus;amygdala;olfactory bulb;testis - seminiferous tubule;prefrontal cortex;trigeminal ganglion;cingulate cortex;pons;occipital lobe;subthalamic nucleus;testis - interstitial;atrioventricular node;parietal lobe;globus pallidus;hypothalamus;medulla oblongata;thalamus;
Pmp22	0.0103037	0.616096	0.661	0.364	1	c5	Pmp22	PMP22	.	.	FUNCTION: Might be involved in growth regulation, and in myelinization in the peripheral nervous system.;	DISEASE: Charcot-Marie-Tooth disease 1A (CMT1A) [MIM:118220]: A dominant demyelinating form of Charcot-Marie-Tooth disease, a disorder of the peripheral nervous system, characterized by progressive weakness and atrophy, initially of the peroneal muscles and later of the distal muscles of the arms. Charcot- Marie-Tooth disease is classified in two main groups on the basis of electrophysiologic pro…	[MIM:118220]Charcot-Marie-Tooth disease 1A;[MIM:145900]Dejerine-Sottas syndrome [dominant?] [recessive?];[MIM:162500]Hereditary neuropathy with liability to pressure palsies;[MIM:118300]Charcot-Marie-Tooth disease 1E [dominant?];[MIM:139393]Inflammatory demyelinating polyneuropathy;	Resting heart rate[27798624];Corneal structure[23291589];Allergic rhinitis[25085501];Night sleep phenotypes[27126917];	.	ciliary ganglion;olfactory bulb;dorsal root ganglion;superior cervical ganglion;atrioventricular node;trigeminal ganglion;spinal cord;	Pmp22	muscle phenotype; cellular phenotype; mortality/aging (characteristics involving the ability of an organism to live and age normally throughout development and life span); reproductive system phenotype; growth/size/body region phenotype; nervous system phenotype (the observable morphological and physiological characteristics of the extensive, intricate network of electochemical structures in the …
Ppp1r9a	0.0291	0.615437	0.167	0	1	c9	#N/A	PPP1R9A	.	.	FUNCTION: Binds to actin filaments (F-actin) and shows cross- linking activity. Binds along the sides of the F-actin. May be involved in neurite formation. Inhibits protein phosphatase 1- alpha activity (By similarity). {ECO:0000250}.;	.	.	Glucocorticoid-induced osteonecrosis (age 10 years and older)[26265699];	.	prefrontal cortex;dorsal root ganglion;trigeminal ganglion;superior cervical ganglion;atrioventricular node;	Ppp1r9a	behavior/neurological phenotype (the observable actions or reactions of mammalian organisms that are manifested through development and lifespan); nervous system phenotype (the observable morphological and physiological characteristics of the extensive, intricate network of electochemical structures in the body that is comprised of the brain, spinal cord, nerves, ganglia and parts of the receptor…
Fam173a	0.043376	0.613577	0.222	0.036	1	c9	Fam173a	FAM173A	.	.	.	.	.	.	.	temporal lobe;testis - interstitial;testis;	Fam173a	.
Sema3b	0.0290995	0.611943	0.167	0	1	c9	Sema3b	SEMA3B	.	Axon guidance	FUNCTION: Inhibits axonal extension by providing local signals to specify territories inaccessible for growing axons. {ECO:0000250}.;	.	.	.	TISSUE SPECIFICITY: Expressed abundantly but differentially in a variety of neural and nonneural tissues.;	caudate nucleus;olfactory bulb;occipital lobe;prefrontal cortex;dorsal root ganglion;placenta;adrenal gland;parietal lobe;spinal cord;adrenal cortex;thalamus;	Sema3b	nervous system phenotype (the observable morphological and physiological characteristics of the extensive, intricate network of electochemical structures in the body that is comprised of the brain, spinal cord, nerves, ganglia and parts of the receptor organs that are manifested through development and lifespan); normal phenotype;
Syap1	0.0290995	0.609021	0.167	0	1	c9	#N/A	SYAP1	.	.	.	.	.	.	.	.	Syap1	.
H2afz	0.0353168	0.606662	0.944	0.929	1	c9	#N/A	H2AFZ	.	.	FUNCTION: Variant histone H2A which replaces conventional H2A in a subset of nucleosomes. Nucleosomes wrap and compact DNA into chromatin, limiting DNA accessibility to the cellular machineries which require DNA as a template. Histones thereby play a central role in transcription regulation, DNA repair, DNA replication and chromosomal stability. DNA accessibility is regulated via a complex set of…	.	.	.	.	thymus;tumor;testis;bone marrow;	H2afz	embryo phenotype; mortality/aging (characteristics involving the ability of an organism to live and age normally throughout development and life span);
Mia3	0.043376	0.596291	0.222	0.036	1	c9	#N/A	MIA3	.	.	FUNCTION: Plays a role in the transport of cargos that are too large to fit into COPII-coated vesicles and require specific mechanisms to be incorporated into membrane-bound carriers and exported from the endoplasmic reticulum. This protein is required for collagen VII (COL7A1) secretion by loading COL7A1 into transport carriers. It may participate in cargo loading of COL7A1 at endoplasmic reticu…	.	.	Myocardial infarction[26343387];Myocardial infarction (early onset)[19198609];Coronary heart disease[17634449;21378990];Coronary artery disease[26343387];	TISSUE SPECIFICITY: Broadly expressed, except in bone marrow and peripheral blood mononuclear cells. Down-regulated in melanoma tissue. {ECO:0000269|PubMed:15183315, ECO:0000269|PubMed:17044017}.;	ciliary ganglion;pons;testis - seminiferous tubule;testis - interstitial;dorsal root ganglion;superior cervical ganglion;atrioventricular node;cingulate cortex;testis;globus pallidus;medulla oblongata;	Mia3	respiratory system phenotype; mortality/aging (characteristics involving the ability of an organism to live and age normally throughout development and life span); cardiovascular system phenotype (the observable morphological and physiological characteristics of the mammalian heart, blood vessels, or circulatory system that are manifested through development and lifespan); limbs/digits/tail pheno…
Cryab	0.0104308	0.594683	0.696	0.394	1	c5	Cryab	CRYAB	.	.	FUNCTION: May contribute to the transparency and refractive index of the lens. Has chaperone-like activity, preventing aggregation of various proteins under a wide range of stress conditions.;	DISEASE: Myopathy, myofibrillar, 2 (MFM2) [MIM:608810]: A form of myofibrillar myopathy, a group of chronic neuromuscular disorders characterized at ultrastructural level by disintegration of the sarcomeric Z disc and myofibrils, and replacement of the normal myofibrillar markings by small dense granules, or larger hyaline masses, or amorphous material. MFM2 is characterized by weakness of the pr…	[MIM:608810]Myopathy, myofibrillar, 2;[MIM:613763]Cataract 16, multiple types;[MIM:613869]Myopathy, myofibrillar, fatal infantile hypertonic, alpha-B crystallin-related;[MIM:615184]Cardiomyopathy, dilated 1II;	.	TISSUE SPECIFICITY: Lens as well as other tissues.;	caudate nucleus;olfactory bulb;tongue;prefrontal cortex;cerebellum peduncles;cerebellum;occipital lobe;whole brain;spinal cord;parietal lobe;skeletal muscle;medulla oblongata;hypothalamus;thalamus;	Cryab	muscle phenotype; cellular phenotype; vision/eye phenotype; behavior/neurological phenotype (the observable actions or reactions of mammalian organisms that are manifested through development and lifespan);
Eif4ebp1	4.5e-07	0.591928	0.156	0.064	0.012904	c0	#N/A	EIF4EBP1	mTORPathway;eif4Pathway;igf1mtorpathway	ErbB signaling pathway;mTOR signaling pathway;Insulin signaling pathway;Acute myeloid leukemia	FUNCTION: Repressor of translation initiation that regulates EIF4E activity by preventing its assembly into the eIF4F complex: hypophosphorylated form competes with EIF4G1/EIF4G3 and strongly binds to EIF4E, leading to repress translation. In contrast, hyperphosphorylated form dissociates from EIF4E, allowing interaction between EIF4G1/EIF4G3 and EIF4E, leading to initiation of translation. Media…	.	.	.	.	lung;liver;heart;	Eif4ebp1	mortality/aging (characteristics involving the ability of an organism to live and age normally throughout development and life span); cardiovascular system phenotype (the observable morphological and physiological characteristics of the mammalian heart, blood vessels, or circulatory system that are manifested through development and lifespan); homeostasis/metabolism phenotype; growth/size/body re…
Slc7a11	0.0105996	0.591902	0.222	0	1	c9	Slc7a11	SLC7A11	.	.	FUNCTION: Sodium-independent, high-affinity exchange of anionic amino acids with high specificity for anionic form of cystine and glutamate. {ECO:0000269|PubMed:15151999}.;	.	.	.	.	atrioventricular node;trigeminal ganglion;superior cervical ganglion;	Slc7a11	behavior/neurological phenotype (the observable actions or reactions of mammalian organisms that are manifested through development and lifespan); hematopoietic system phenotype; neoplasm; pigmentation phenotype; vision/eye phenotype; cellular phenotype; immune system phenotype; homeostasis/metabolism phenotype; integument phenotype (the observable morphological and physiological characteristics …
Skp1a	0.0288566	0.589278	0.339	0.121	1	c5	#N/A	SKP1	fbw7Pathway;skp2e2fPathway;eradPathway;p27Pathway	Cell cycle;Ubiquitin mediated proteolysis;Wnt signaling pathway;TGF-beta signaling pathway	FUNCTION: Essential component of the SCF (SKP1-CUL1-F-box protein) ubiquitin ligase complex, which mediates the ubiquitination of proteins involved in cell cycle progression, signal transduction and transcription. In the SCF complex, serves as an adapter that links the F-box protein to CUL1. The functional specificity of the SCF complex depends on the F-box protein as substrate recognition compon…	.	.	Systemic lupus erythematosus[26502338;26502338;27399966];	.	caudate nucleus;amygdala;temporal lobe;prefrontal cortex;cingulate cortex;superior cervical ganglion;testis;cerebellum peduncles;cerebellum;pons;occipital lobe;subthalamic nucleus;whole brain;spinal cord;parietal lobe;globus pallidus;hypothalamus;medulla oblongata;thalamus;	Skp1a	.
Cog4	0.0290995	0.582968	0.167	0	1	c9	#N/A	COG4	.	.	FUNCTION: Required for normal Golgi function. Plays a role in SNARE-pin assembly and Golgi-to-ER retrograde transport via its interaction with SCFD1. {ECO:0000269|PubMed:19536132}.;	DISEASE: Congenital disorder of glycosylation 2J (CDG2J) [MIM:613489]: A multisystem disorder caused by a defect in glycoprotein biosynthesis and characterized by under-glycosylated serum glycoproteins. Congenital disorders of glycosylation result in a wide variety of clinical features, such as defects in the nervous system development, psychomotor retardation, dysmorphic features, hypotonia, coa…	[MIM:613489]Congenital disorder of glycosylation 2J;	Menarche (age at onset)[25231870;25231870];	.	skeletal muscle;	Cog4	.
Hmox1	1.69e-05	0.575772	0.156	0.075	0.485096	c0	#N/A	HMOX1	il10Pathway	Porphyrin and chlorophyll metabolism	FUNCTION: Heme oxygenase cleaves the heme ring at the alpha methene bridge to form biliverdin. Biliverdin is subsequently converted to bilirubin by biliverdin reductase. Under physiological conditions, the activity of heme oxygenase is highest in the spleen, where senescent erythrocytes are sequestrated and destroyed. Exhibits cytoprotective effects since excess of free heme sensitizes cells to u…	DISEASE: Heme oxygenase 1 deficiency (HMOX1D) [MIM:614034]: A disease characterized by impaired stress hematopoiesis, resulting in marked erythrocyte fragmentation and intravascular hemolysis, coagulation abnormalities, endothelial damage, and iron deposition in renal and hepatic tissues. Clinical features include persistent hemolytic anemia, asplenia, nephritis, generalized erythematous rash, gr…	[MIM:614034]Heme oxygenase 1 deficiency;	Obesity-related traits[23251661];	TISSUE SPECIFICITY: Expressed at higher levels in renal cancer tissue than in normal tissue (at protein level). {ECO:0000269|PubMed:20855888}.;	ciliary ganglion;superior cervical ganglion;trigeminal ganglion;heart;	Hmox1	homeostasis/metabolism phenotype; cellular phenotype; muscle phenotype; growth/size/body region phenotype; endocrine/exocrine gland phenotype; adipose tissue phenotype (the observable morphological and physiological characteristics of mammalian fat tissue that are manifested through development and lifespan); liver/biliary system phenotype; respiratory system phenotype; behavior/neurological phen…
Gpm6b	0.00903688	0.573526	0.333	0.036	1	c9	Gpm6b	GPM6B	.	.	FUNCTION: May be involved in neural development. Involved in regulation of osteoblast function and bone formation. Involved in matrix vesicle release by osteoblasts; this function seems to involve maintenance of the actin cytoskeleton. May be involved in cellular trafficking of SERT and thereby in regulation of serotonin uptake. {ECO:0000269|PubMed:21638316}.;	.	.	.	TISSUE SPECIFICITY: Neurons and glia; cerebellar Bergmann glia, in glia within white matter tracts of the cerebellum and cerebrum, and in embryonic dorsal root ganglia.;	ciliary ganglion;caudate nucleus;temporal lobe;olfactory bulb;amygdala;prefrontal cortex;superior cervical ganglion;trigeminal ganglion;cingulate cortex;cerebellum peduncles;cerebellum;pons;fetal brain;occipital lobe;subthalamic nucleus;dorsal root ganglion;whole brain;atrioventricular node;spinal cord;parietal lobe;globus pallidus;hypothalamus;medulla oblongata;thalamus;	Gpm6b	behavior/neurological phenotype (the observable actions or reactions of mammalian organisms that are manifested through development and lifespan); hematopoietic system phenotype; mortality/aging (characteristics involving the ability of an organism to live and age normally throughout development and life span); hearing/vestibular/ear phenotype; nervous system phenotype (the observable morphologic…
Aplp2	0.029	0.56748	0.5	0.179	1	c9	#N/A	APLP2	.	.	FUNCTION: May play a role in the regulation of hemostasis. The soluble form may have inhibitory properties towards coagulation factors. May interact with cellular G-protein signaling pathways. May bind to the DNA 5'-GTCACATG-3'(CDEI box). Inhibits trypsin, chymotrypsin, plasmin, factor XIA and plasma and glandular kallikrein. Modulates the Cu/Zn nitric oxide-catalyzed autodegradation of GPC1 hepa…	.	.	.	TISSUE SPECIFICITY: Expressed in placenta, brain, heart, lung, liver, kidney and endothelial tissues.;	ciliary ganglion;thyroid;subthalamic nucleus;dorsal root ganglion;atrioventricular node;cerebellum;medulla oblongata;	Aplp2	adipose tissue phenotype (the observable morphological and physiological characteristics of mammalian fat tissue that are manifested through development and lifespan); integument phenotype (the observable morphological and physiological characteristics of the skin and its associated structures, such as the hair, nails, sweat glands, sebaceous glands and other secretory glands); growth/size/body r…
H3f3b	0.0144509	0.564062	1	0.964	1	c9	H3f3b	H3F3B	.	.	FUNCTION: Variant histone H3 which replaces conventional H3 in a wide range of nucleosomes in active genes. Constitutes the predominant form of histone H3 in non-dividing cells and is incorporated into chromatin independently of DNA synthesis. Deposited at sites of nucleosomal displacement throughout transcribed genes, suggesting that it represents an epigenetic imprint of transcriptionally activ…	.	.	.	.	caudate nucleus;ciliary ganglion;dorsal root ganglion;superior cervical ganglion;testis;	H3f3b	growth/size/body region phenotype; cellular phenotype; reproductive system phenotype; mortality/aging (characteristics involving the ability of an organism to live and age normally throughout development and life span); normal phenotype; embryo phenotype;
Dynll1	0.00676859	0.561125	0.804	0.727	1	c5	Dynll1	DYNLL1	.	.	FUNCTION: Acts as one of several non-catalytic accessory components of the cytoplasmic dynein 1 complex that are thought to be involved in linking dynein to cargos and to adapter proteins that regulate dynein function. Cytoplasmic dynein 1 acts as a motor for the intracellular retrograde motility of vesicles and organelles along microtubules. May play a role in changing or maintaining the spatial…	.	.	Emphysema imaging phenotypes[26030696;26030696];Nose size[27182965];Percentage gas trapping[26030696];Bipolar disorder[22688191];Late-onset Alzheimer's disease[27770636];Obesity-related traits[23251661];Fractional exhaled nitric oxide (childhood)[24315451;24315451];	TISSUE SPECIFICITY: Ubiquitous. {ECO:0000269|PubMed:8628263}.;	caudate nucleus;temporal lobe;olfactory bulb;amygdala;prefrontal cortex;cingulate cortex;testis;cerebellum;pons;occipital lobe;subthalamic nucleus;whole brain;parietal lobe;spinal cord;globus pallidus;hypothalamus;medulla oblongata;thalamus;
Prnp	2.88e-07	0.552461	0.116	0.037	0.00826853	c0	Prnp	PRNP	freePathway	Neurodegenerative Diseases;Prion disease	.	.	.	Creutzfeldt-Jakob disease (sporadic)[25918841];Creutzfeldt-Jakob disease (variant)[22137330;22137330];Creutzfeldt-Jakob disease[19081515];Prion diseases[22210626];Platelet aggregation[20526338];	TISSUE SPECIFICITY: Detected in brain homogenate, primary neurons, and peripheral blood mononuclear cells (at protein level). {ECO:0000269|PubMed:21478263}.;	.	Prnp	endocrine/exocrine gland phenotype; integument phenotype (the observable morphological and physiological characteristics of the skin and its associated structures, such as the hair, nails, sweat glands, sebaceous glands and other secretory glands); growth/size/body region phenotype; cellular phenotype; homeostasis/metabolism phenotype; nervous system phenotype (the observable morphological and ph…
Tceb2	0.0193774	0.549333	0.889	0.75	1	c9	#N/A
Ankrd13c	0.0290995	0.547234	0.167	0	1	c9	#N/A	ANKRD13C	.	.	FUNCTION: Acts as a molecular chaperone for G protein-coupled receptors, regulating their biogenesis and exit from the ER. {ECO:0000269|PubMed:20959461}.;	.	.	.	.	ciliary ganglion;superior cervical ganglion;trigeminal ganglion;atrioventricular node;globus pallidus;	Ankrd13c	.
Il10rb	0.0290995	0.545455	0.167	0	1	c9	#N/A	IL10RB	il10Pathway	Cytokine-cytokine receptor interaction;Jak-STAT signaling pathway	FUNCTION: Shared cell surface receptor required for the activation of five class 2 cytokines: IL10, IL22, IL26, IL28, and IFNL1. The IFNLR1/IL10RB dimer is a receptor for the cytokine ligands IFNL2 and IFNL3 and mediates their antiviral activity. The ligand/receptor complex stimulate the activation of the JAK/STAT signaling pathway leading to the expression of IFN-stimulated genes (ISG), which co…	DISEASE: Inflammatory bowel disease 25 (IBD25) [MIM:612567]: A chronic, relapsing inflammation of the gastrointestinal tract with a complex etiology. It is subdivided into Crohn disease and ulcerative colitis phenotypes. Crohn disease may affect any part of the gastrointestinal tract from the mouth to the anus, but most frequently it involves the terminal ileum and colon. Bowel inflammation is tr…	[MIM:612567]Inflammatory bowel disease 25;	Crohn's disease[23128233];Narcolepsy[24204295];	.	superior cervical ganglion;whole blood;	Il10rb	respiratory system phenotype; liver/biliary system phenotype; mortality/aging (characteristics involving the ability of an organism to live and age normally throughout development and life span); hematopoietic system phenotype; digestive/alimentary phenotype; cellular phenotype; homeostasis/metabolism phenotype; immune system phenotype; endocrine/exocrine gland phenotype; growth/size/body region …
Hist1h1e	0.0290995	0.544623	0.167	0	1	c9	Hist1h1e	HIST1H1E	.	.	FUNCTION: Histone H1 protein binds to linker DNA between nucleosomes forming the macromolecular structure known as the chromatin fiber. Histones H1 are necessary for the condensation of nucleosome chains into higher-order structured fibers. Acts also as a regulator of individual gene transcription through chromatin remodeling, nucleosome spacing and DNA methylation (By similarity). {ECO:0000250}.;	.	.	Height[25282103];	.	.	Hist1h1e	endocrine/exocrine gland phenotype; growth/size/body region phenotype; immune system phenotype; embryo phenotype; hematopoietic system phenotype; cardiovascular system phenotype (the observable morphological and physiological characteristics of the mammalian heart, blood vessels, or circulatory system that are manifested through development and lifespan); normal phenotype; mortality/aging (charac…
Calm2	0.0210382	0.543399	0.944	0.929	1	c9	Calm2	CALM2	no1Pathway;At1rPathway;bcrPathway;biopeptidesPathway;CaCaMPathway;hdacPathway;gcrPathway;calcineurinPathway;ndkDynaminPathway;fcer1Pathway;fMLPpathway;pyk2Pathway;vipPathway;nfatPathway;Ccr5Pathway;pgc1aPathway;mef2dPathway;gpcrPathway;tcrPathway	Calcium signaling pathway;Phosphatidylinositol signaling system;Long-term potentiation;Olfactory transduction;Insulin signaling pathway;GnRH signaling pathway;Melanogenesis;Huntington's disease;Glioma	FUNCTION: Calmodulin mediates the control of a large number of enzymes, ion channels, aquaporins and other proteins through calcium-binding. Among the enzymes to be stimulated by the calmodulin-calcium complex are a number of protein kinases and phosphatases. Together with CCP110 and centrin, is involved in a genetic pathway that regulates the centrosome cycle and progression through cytokinesis …	DISEASE: Long QT syndrome 15 (LQT15) [MIM:616249]: A form of long QT syndrome, a heart disorder characterized by a prolonged QT interval on the ECG and polymorphic ventricular arrhythmias. They cause syncope and sudden death in response to exercise or emotional stress, and can present with a sentinel event of sudden cardiac death in infancy. {ECO:0000269|PubMed:23388215, ECO:0000269|PubMed:249176…	[MIM:616249]Long QT syndrome 15;	Dialysis-related mortality[21546767];	.	caudate nucleus;amygdala;temporal lobe;prefrontal cortex;cingulate cortex;testis;pons;occipital lobe;subthalamic nucleus;whole brain;dorsal root ganglion;parietal lobe;globus pallidus;medulla oblongata;hypothalamus;thalamus;	Calm2	.
Syngr1	0.0290995	0.541192	0.167	0	1	c9	#N/A	SYNGR1	.	.	FUNCTION: Involved in the regulation of short-term and long-term synaptic plasticity. {ECO:0000250}.;	.	.	Primary biliary cirrhosis[26394269];IgG glycosylation[23382691;23382691;23382691;23382691;23382691;23382691;23382691;23382691;23382691;23382691;23382691;23382691;23382691;23382691;23382691;23382691;23382691;23382691;23382691];Rheumatoid arthritis[24390342;24390342;24390342];Response to methotrexate in juvenile idiopathic arthritis[24709693];	.	caudate nucleus;ciliary ganglion;amygdala;temporal lobe;prefrontal cortex;superior cervical ganglion;cingulate cortex;testis;cerebellum peduncles;cerebellum;pons;occipital lobe;subthalamic nucleus;whole brain;dorsal root ganglion;atrioventricular node;parietal lobe;globus pallidus;hypothalamus;medulla oblongata;thalamus;	Syngr1	nervous system phenotype (the observable morphological and physiological characteristics of the extensive, intricate network of electochemical structures in the body that is comprised of the brain, spinal cord, nerves, ganglia and parts of the receptor organs that are manifested through development and lifespan); behavior/neurological phenotype (the observable actions or reactions of mammalian or…
Qk	8.91e-08	0.539335	0.269	0.146	0.0025554	c0	Qk	QKI	.	.	FUNCTION: RNA-binding protein that plays a central role in myelinization (PubMed:16641098). Binds to the 5'-NACUAAY-N(1,20)- UAAY-3' RNA core sequence. Regulates target mRNA stability (PubMed:23630077). In addition, acts by regulating pre-mRNA splicing, mRNA export and protein translation. Required to protect and promote stability of mRNAs such as MBP and CDKN1B. Regulator of oligodendrocyte diff…	.	.	Response to TNF antagonist treatment[18615156];Diisocyanate-induced asthma[25918132];Incident myocardial infarction[26950853];	TISSUE SPECIFICITY: Expressed in the frontal cortex of brain. Down-regulated in the brain of schizophrenic patients. {ECO:0000269|PubMed:16342280}.;	ciliary ganglion;caudate nucleus;amygdala;prefrontal cortex;trigeminal ganglion;testis;fetal brain;occipital lobe;whole brain;spinal cord;skeletal muscle;globus pallidus;thalamus;olfactory bulb;appendix;superior cervical ganglion;cingulate cortex;pons;testis - interstitial;subthalamic nucleus;dorsal root ganglion;atrioventricular node;parietal lobe;medulla oblongata;hypothalamus;	Qk	behavior/neurological phenotype (the observable actions or reactions of mammalian organisms that are manifested through development and lifespan); embryo phenotype; reproductive system phenotype; mortality/aging (characteristics involving the ability of an organism to live and age normally throughout development and life span); hematopoietic system phenotype; cardiovascular system phenotype (the …
Atp1b3	1.6e-06	0.536689	0.131	0.051	0.0459532	c0	Atp1b3	ATP1B3	.	.	FUNCTION: This is the non-catalytic component of the active enzyme, which catalyzes the hydrolysis of ATP coupled with the exchange of Na(+) and K(+) ions across the plasma membrane. The exact function of the beta-3 subunit is not known.;	.	.	Testicular germ cell tumor[26503584];	.	.	Atp1b3	.
Hey1	0.0290995	0.530939	0.167	0	1	c9	Hey1	HEY1	.	.	FUNCTION: Transcriptional repressor which binds preferentially to the canonical E box sequence 5'-CACGTG-3' (PubMed:11095750). Downstream effector of Notch signaling required for cardiovascular development. Specifically required for the Notch-induced endocardial epithelial to mesenchymal transition, which is itself criticial for cardiac valve and septum development. May be required in conjunction…	.	.	.	TISSUE SPECIFICITY: Expressed in the somitic mesoderm, the central nervous system, the kidney, the heart, nasal epithelium, and limbs.;	caudate nucleus;olfactory bulb;amygdala;prefrontal cortex;superior cervical ganglion;trigeminal ganglion;cingulate cortex;fetal lung;cerebellum;pons;fetal brain;occipital lobe;dorsal root ganglion;whole brain;atrioventricular node;placenta;spinal cord;hypothalamus;medulla oblongata;	Hey1	cellular phenotype; craniofacial phenotype; muscle phenotype; growth/size/body region phenotype; embryo phenotype; nervous system phenotype (the observable morphological and physiological characteristics of the extensive, intricate network of electochemical structures in the body that is comprised of the brain, spinal cord, nerves, ganglia and parts of the receptor organs that are manifested thro…
Cryab	5.14e-14	0.521344	0.563	0.354	1.47e-09	c0	Cryab	CRYAB	.	.	FUNCTION: May contribute to the transparency and refractive index of the lens. Has chaperone-like activity, preventing aggregation of various proteins under a wide range of stress conditions.;	DISEASE: Myopathy, myofibrillar, 2 (MFM2) [MIM:608810]: A form of myofibrillar myopathy, a group of chronic neuromuscular disorders characterized at ultrastructural level by disintegration of the sarcomeric Z disc and myofibrils, and replacement of the normal myofibrillar markings by small dense granules, or larger hyaline masses, or amorphous material. MFM2 is characterized by weakness of the pr…	[MIM:608810]Myopathy, myofibrillar, 2;[MIM:613763]Cataract 16, multiple types;[MIM:613869]Myopathy, myofibrillar, fatal infantile hypertonic, alpha-B crystallin-related;[MIM:615184]Cardiomyopathy, dilated 1II;	.	TISSUE SPECIFICITY: Lens as well as other tissues.;	caudate nucleus;olfactory bulb;tongue;prefrontal cortex;cerebellum peduncles;cerebellum;occipital lobe;whole brain;spinal cord;parietal lobe;skeletal muscle;medulla oblongata;hypothalamus;thalamus;	Cryab	muscle phenotype; cellular phenotype; vision/eye phenotype; behavior/neurological phenotype (the observable actions or reactions of mammalian organisms that are manifested through development and lifespan);
Mapre1	0.0260503	0.519246	0.722	0.357	1	c9	#N/A	MAPRE1	.	.	FUNCTION: Binds to the plus end of microtubules and regulates the dynamics of the microtubule cytoskeleton. Promotes cytoplasmic microtubule nucleation and elongation. May be involved in spindle function by stabilizing microtubules and anchoring them at centrosomes. May play a role in cell migration. {ECO:0000269|PubMed:12388762, ECO:0000269|PubMed:16109370, ECO:0000269|PubMed:19632184, ECO:00002…	.	.	.	TISSUE SPECIFICITY: Ubiquitously expressed. {ECO:0000269|PubMed:10644998}.;	.	Mapre1	.
Cstb	1.33e-05	0.517713	0.209	0.115	0.381644	c0	#N/A	CSTB	.	.	FUNCTION: This is an intracellular thiol proteinase inhibitor. Tightly binding reversible inhibitor of cathepsins L, H and B.;	DISEASE: Epilepsy, progressive myoclonic 1 (EPM1) [MIM:254800]: An autosomal recessive disorder characterized by severe, stimulus- sensitive myoclonus and tonic-clonic seizures. The onset, occurring between 6 and 13 years of age, is characterized by convulsions. Myoclonus begins 1 to 5 years later. The twitchings occur predominantly in the proximal muscles of the extremities and are bilaterally s…	[MIM:254800]Epilepsy, progressive myoclonic 1 [recessive?];	Acne (severe)[24927181];	.	lung;tonsil;tongue;	Cstb	vision/eye phenotype; nervous system phenotype (the observable morphological and physiological characteristics of the extensive, intricate network of electochemical structures in the body that is comprised of the brain, spinal cord, nerves, ganglia and parts of the receptor organs that are manifested through development and lifespan); immune system phenotype; behavior/neurological phenotype (the …
Slc41a1	0.043376	0.517324	0.222	0.036	1	c9	#N/A	SLC41A1	.	.	FUNCTION: Acts as a magnesium transporter that is responsive to magnesium balance. {ECO:0000269|PubMed:15713785}.;	.	.	Parkinson's disease[21738487;19915576];Prostate-specific antigen levels[23269536;25434496];Prostate cancer[25217961];	TISSUE SPECIFICITY: Highest expression levels in heart and testis, slightly less in skeletal muscles, prostate, adrenal gland and thyroid, and weakest in the hematopoietic tissues bones marrow, lymph node, thymus and spleen. {ECO:0000269|PubMed:12810078}.;	.	Slc41a1	.
Chmp4b	8.73e-08	0.513009	0.309	0.175	0.00250372	c0	#N/A	CHMP4B	.	.	FUNCTION: Probable core component of the endosomal sorting required for transport complex III (ESCRT-III) which is involved in multivesicular bodies (MVBs) formation and sorting of endosomal cargo proteins into MVBs. MVBs contain intraluminal vesicles (ILVs) that are generated by invagination and scission from the limiting membrane of the endosome and mostly are delivered to lysosomes enabling de…	DISEASE: Cataract 31, multiple types (CTRCT31) [MIM:605387]: An opacification of the crystalline lens of the eye that frequently results in visual impairment or blindness. Opacities vary in morphology, are often confined to a portion of the lens, and may be static or progressive. In general, the more posteriorly located and dense an opacity, the greater the impact on visual function. CTRCT31 incl…	[MIM:605387]Cataract 31, multiple types;	Loneliness[27629369];Stearic acid (18:0) plasma levels[23362303];	TISSUE SPECIFICITY: Widely expressed. Expressed at higher level in heart and skeletal muscle. Also expressed in brain, colon, thymus, spleen, kidney, liver, small intestine, placenta, lung and peripheral blood lymphocytes. {ECO:0000269|PubMed:14678797}.;	whole brain;cingulate cortex;parietal lobe;globus pallidus;cerebellum;	Chmp4b	mortality/aging (characteristics involving the ability of an organism to live and age normally throughout development and life span);
Vrk3	0.0290995	0.507935	0.167	0	1	c9	#N/A	VRK3	.	.	FUNCTION: Inactive kinase that suppresses ERK activity by promoting phosphatase activity of DUSP3 which specifically dephosphorylates and inactivates ERK in the nucleus. {ECO:0000250, ECO:0000269|PubMed:14645249, ECO:0000269|PubMed:19141289}.;	.	.	.	.	liver;testis - seminiferous tubule;testis - interstitial;superior cervical ganglion;atrioventricular node;trigeminal ganglion;testis;	Vrk3	.
Adamts9	0.0290995	0.483664	0.167	0	1	c9	Adamts9	ADAMTS9	.	.	FUNCTION: Cleaves the large aggregating proteoglycans, aggrecan (at the '1838-Glu-|-Ala-1839' site) and versican (at the '1428- Glu-|-Ala-1429' site). Has a protease-independent function in promoting the transport from the endoplasmic reticulum to the Golgi apparatus of a variety of secretory cargos. {ECO:0000269|PubMed:12514189, ECO:0000269|PubMed:22419820}.;	.	.	Type 2 diabetes[18372903];Liver enzyme levels (alanine transaminase)[24124411];Visceral adipose tissue adjusted for BMI[22589738];Waist circumference adjusted for body mass index[25673412;25673412];Alzheimer's disease (age of onset)[22005931];Waist-hip ratio[20935629;25673412;25673412];Asthma[26620591];Hip circumference[25673412;25673412];Age-related macular degeneration[23455636];Diisocyanate-in…	TISSUE SPECIFICITY: Highly expressed in all fetal tissues. Expressed in a number of adult tissues with highest expression in heart, placenta and skeletal muscle. {ECO:0000269|PubMed:12514189}.;	ciliary ganglion;pons;dorsal root ganglion;atrioventricular node;superior cervical ganglion;trigeminal ganglion;skeletal muscle;globus pallidus;	Adamts9	embryo phenotype; pigmentation phenotype; mortality/aging (characteristics involving the ability of an organism to live and age normally throughout development and life span); normal phenotype; reproductive system phenotype; cardiovascular system phenotype (the observable morphological and physiological characteristics of the mammalian heart, blood vessels, or circulatory system that are manifest…
Slc7a1	0.0290995	0.482582	0.167	0	1	c9	#N/A	SLC7A1	no1Pathway	.	FUNCTION: High-affinity, low capacity permease involved in the transport of the cationic amino acids (arginine, lysine and ornithine) in non-hepatic tissues. {ECO:0000269|PubMed:10485994}.;	.	.	.	TISSUE SPECIFICITY: Ubiquitous. {ECO:0000269|PubMed:1718082}.;	.	Slc7a1	growth/size/body region phenotype; cellular phenotype; mortality/aging (characteristics involving the ability of an organism to live and age normally throughout development and life span); hematopoietic system phenotype;
Timp3	6.29e-07	0.48159	0.234	0.122	0.0180347	c0	#N/A	TIMP3	reckPathway;p53Pathway	.	FUNCTION: Complexes with metalloproteinases (such as collagenases) and irreversibly inactivates them by binding to their catalytic zinc cofactor. May form part of a tissue-specific acute response to remodeling stimuli. Known to act on MMP-1, MMP-2, MMP-3, MMP-7, MMP-9, MMP-13, MMP-14 and MMP-15.;	DISEASE: Sorsby fundus dystrophy (SFD) [MIM:136900]: Rare autosomal dominant macular disorder with an age of onset in the fourth decade. It is characterized by loss of central vision from subretinal neovascularization and atrophy of the ocular tissues. Generally, macular disciform degeneration develops in the patients eye within 6 months to 6 years. {ECO:0000269|PubMed:7550309, ECO:0000269|PubMed…	[MIM:136900]Sorsby fundus dystrophy [dominant?];	Pyoderma gangrenosum in inflammatory bowel disease[24487271];Advanced age-related macular degeneration[26691988];Age-related macular degeneration[21665990;20385819;20385826;23455636];	.	ciliary ganglion;olfactory bulb;thyroid;trachea;dorsal root ganglion;adipose tissue;superior cervical ganglion;trigeminal ganglion;placenta;fetal lung;	Timp3	vision/eye phenotype; renal/urinary system phenotype; immune system phenotype; behavior/neurological phenotype (the observable actions or reactions of mammalian organisms that are manifested through development and lifespan); respiratory system phenotype; liver/biliary system phenotype; pigmentation phenotype; adipose tissue phenotype (the observable morphological and physiological characteristic…
Myl6	6.5e-08	0.479157	0.495	0.349	0.0018651	c0	#N/A	MYL6	.	.	FUNCTION: Regulatory light chain of myosin. Does not bind calcium.;	.	.	.	.	ciliary ganglion;superior cervical ganglion;smooth muscle;globus pallidus;heart;	Myl6	.
Arpc1b	8.56e-06	0.476821	0.171	0.083	0.245723	c0	Arpc1b	ARPC1B	salmonellaPathway;mPRPathway;rhoPathway;cdc42racPathway;actinYPathway	Regulation of actin cytoskeleton	FUNCTION: Functions as component of the Arp2/3 complex which is involved in regulation of actin polymerization and together with an activating nucleation-promoting factor (NPF) mediates the formation of branched actin networks.;	.	.	.	.	lung;tonsil;white blood cells;tumor;whole blood;heart;	Arpc1b	homeostasis/metabolism phenotype; skeleton phenotype; hematopoietic system phenotype;
Cd63	0.0327442	0.471816	0.857	0.727	1	c5	#N/A	CD63	.	.	FUNCTION: Functions as cell surface receptor for TIMP1 and plays a role in the activation of cellular signaling cascades. Plays a role in the activation of ITGB1 and integrin signaling, leading to the activation of AKT, FAK/PTK2 and MAP kinases. Promotes cell survival, reorganization of the actin cytoskeleton, cell adhesion, spreading and migration, via its role in the activation of AKT and FAK/P…	.	.	Advanced age-related macular degeneration[26691988];	TISSUE SPECIFICITY: Detected in platelets (at protein level). Dysplastic nevi, radial growth phase primary melanomas, hematopoietic cells, tissue macrophages. {ECO:0000269|PubMed:19640571}.;	placenta;	Cd63	renal/urinary system phenotype; digestive/alimentary phenotype; behavior/neurological phenotype (the observable actions or reactions of mammalian organisms that are manifested through development and lifespan); homeostasis/metabolism phenotype;
Cuedc2	1.76e-05	0.447828	0.141	0.064	0.503671	c0	Cuedc2	CUEDC2	.	.	FUNCTION: Down-regulates ESR1 protein levels through the ubiquitination-proteasome pathway, regardless of the presence of 17 beta-estradiol. Also involved in 17 beta-estradiol-induced ESR1 degradation. Controls PGR protein levels through a similar mechanism. {ECO:0000269|PubMed:17347654, ECO:0000269|PubMed:21572428}.;	DISEASE: Note=May predict the clinical outcome of tamoxifen therapy of breast cancer patients. Patients with tumors that highly express CUEDC2 do not respond to tamoxifen treatment as effectively as those with tumors with low expression.;	.	Autism spectrum disorder-related traits[25534755];Prostate cancer[23535732];	TISSUE SPECIFICITY: Significantly up-regulated in breast tumor tissues compared with matched adjacent normal tissues (at protein level). Levels inversely correlate with ESR1 in breast cancers and are lower in low-grade tumors compared to high-grade tumors.;	.	Cuedc2	.
mt-Nd3	0.00161307	0.446705	0.173	0.112	1	c0	#N/A	MT-ND3	.	Ubiquinone biosynthesis;Oxidative phosphorylation	FUNCTION: Core subunit of the mitochondrial membrane respiratory chain NADH dehydrogenase (Complex I) that is believed to belong to the minimal assembly required for catalysis. Complex I functions in the transfer of electrons from NADH to the respiratory chain. The immediate electron acceptor for the enzyme is believed to be ubiquinone (By similarity). {ECO:0000250}.;	DISEASE: Leigh syndrome (LS) [MIM:256000]: An early-onset progressive neurodegenerative disorder characterized by the presence of focal, bilateral lesions in one or more areas of the central nervous system including the brainstem, thalamus, basal ganglia, cerebellum and spinal cord. Clinical features depend on which areas of the central nervous system are involved and include subacute onset of ps…	[MIM:256000]Leigh syndrome;[MIM:252010]Mitochondrial complex I deficiency;	.	.	.	mt-Nd3	.
Hnrnpab	0.00094019	0.443821	0.181	0.115	1	c0	#N/A	HNRNPAB	.	.	FUNCTION: Binds single-stranded RNA. Has a high affinity for G- rich and U-rich regions of hnRNA. Also binds to APOB mRNA transcripts around the RNA editing site.;	.	.	.	TISSUE SPECIFICITY: Ubiquitous.;	lung;tumor;adrenal gland;bone marrow;	Hnrnpab	homeostasis/metabolism phenotype; cellular phenotype; nervous system phenotype (the observable morphological and physiological characteristics of the extensive, intricate network of electochemical structures in the body that is comprised of the brain, spinal cord, nerves, ganglia and parts of the receptor organs that are manifested through development and lifespan);
Hmgb2	0.000252214	0.437355	0.153	0.084	1	c0	#N/A	HMGB2	DNAfragmentPathway;setPathway	.	FUNCTION: Multifunctional protein with various roles in different cellular compartments. May act in a redox sensitive manner. In the nucleus is an abundant chromatin-associated non-histone protein involved in transcription, chromatin remodeling and V(D)J recombination and probably other processes. Binds DNA with a preference to non-canonical DNA structures such as single-stranded DNA. Can bent DN…	.	.	.	TISSUE SPECIFICITY: Expressed in gastric and intestinal tissues (at protein level). {ECO:0000269|PubMed:23877675}.;	tonsil;thymus;white blood cells;testis - seminiferous tubule;tumor;testis - interstitial;whole blood;fetal liver;testis;bone marrow;	Hmgb2	endocrine/exocrine gland phenotype; reproductive system phenotype;
Gga1	0.0290995	0.430316	0.167	0	1	c9	#N/A	GGA1	.	.	FUNCTION: Plays a role in protein sorting and trafficking between the trans-Golgi network (TGN) and endosomes. Mediates the ARF- dependent recruitment of clathrin to the TGN and binds ubiquitinated proteins and membrane cargo molecules with a cytosolic acidic cluster-dileucine (AC-LL) motif. {ECO:0000269|PubMed:11301005}.;	.	.	.	TISSUE SPECIFICITY: Ubiquitously expressed.;	ciliary ganglion;testis - seminiferous tubule;testis - interstitial;dorsal root ganglion;atrioventricular node;superior cervical ganglion;trigeminal ganglion;testis;cerebellum;	Gga1	mortality/aging (characteristics involving the ability of an organism to live and age normally throughout development and life span); reproductive system phenotype; hearing/vestibular/ear phenotype; growth/size/body region phenotype; homeostasis/metabolism phenotype;
Odc1	0.000459025	0.428043	0.279	0.197	1	c0	#N/A	ODC1	.	Urea cycle and metabolism of amino groups;Glutathione metabolism	FUNCTION: Catalyzes the first and rate-limiting step of polyamine biosynthesis that converts ornithine into putrescine, which is the precursor for the polyamines, spermidine and spermine. Polyamines are essential for cell proliferation and are implicated in cellular processes, ranging from DNA replication to apoptosis. {ECO:0000269|PubMed:17900240}.;	.	.	.	.	testis - seminiferous tubule;testis - interstitial;tumor;prostate;testis;	Odc1	embryo phenotype; normal phenotype; mortality/aging (characteristics involving the ability of an organism to live and age normally throughout development and life span); cellular phenotype; growth/size/body region phenotype;
Maff	0.0349661	0.426102	0.5	0.242	1	c5	#N/A	MAFF	arenrf2Pathway	.	FUNCTION: Interacts with the upstream promoter region of the oxytocin receptor gene. May be a transcriptional enhancer in the up-regulation of the oxytocin receptor gene at parturition. Since it lacks a putative transactivation domain, it may behave as a transcriptional repressor when it dimerize among himself. May also serve as a transcriptional activator by dimerizing with other (usually larger…	.	.	.	TISSUE SPECIFICITY: Expressed in the term myometrium and kidney.;	lung;ciliary ganglion;trigeminal ganglion;placenta;adrenal cortex;	Maff	normal phenotype;
Prkab2	0.000477047	0.425262	0.118	0.06	1	c0	Prkab2	PRKAB2	leptinPathway	Insulin signaling pathway;Adipocytokine signaling pathway	FUNCTION: Non-catalytic subunit of AMP-activated protein kinase (AMPK), an energy sensor protein kinase that plays a key role in regulating cellular energy metabolism. In response to reduction of intracellular ATP levels, AMPK activates energy-producing pathways and inhibits energy-consuming processes: inhibits protein, carbohydrate and lipid biosynthesis, as well as cell growth and proliferation…	.	.	.	.	ciliary ganglion;dorsal root ganglion;atrioventricular node;trigeminal ganglion;superior cervical ganglion;	Prkab2	growth/size/body region phenotype; adipose tissue phenotype (the observable morphological and physiological characteristics of mammalian fat tissue that are manifested through development and lifespan); homeostasis/metabolism phenotype; cellular phenotype; muscle phenotype; mortality/aging (characteristics involving the ability of an organism to live and age normally throughout development and li…
Dynll1	2.73e-06	0.424822	0.518	0.414	0.0784389	c0	Dynll1	DYNLL1	.	.	FUNCTION: Acts as one of several non-catalytic accessory components of the cytoplasmic dynein 1 complex that are thought to be involved in linking dynein to cargos and to adapter proteins that regulate dynein function. Cytoplasmic dynein 1 acts as a motor for the intracellular retrograde motility of vesicles and organelles along microtubules. May play a role in changing or maintaining the spatial…	.	.	Emphysema imaging phenotypes[26030696;26030696];Nose size[27182965];Percentage gas trapping[26030696];Bipolar disorder[22688191];Late-onset Alzheimer's disease[27770636];Obesity-related traits[23251661];Fractional exhaled nitric oxide (childhood)[24315451;24315451];	TISSUE SPECIFICITY: Ubiquitous. {ECO:0000269|PubMed:8628263}.;	caudate nucleus;temporal lobe;olfactory bulb;amygdala;prefrontal cortex;cingulate cortex;testis;cerebellum;pons;occipital lobe;subthalamic nucleus;whole brain;parietal lobe;spinal cord;globus pallidus;hypothalamus;medulla oblongata;thalamus;
Nfkbia	0.0276345	0.423571	0.661	0.424	1	c5	#N/A	NFKBIA	RELAPathway;pkcPathway;aktPathway;atmPathway;cdMacPathway;cd40Pathway;tidPathway;rnaPathway;eponfkbPathway;fMLPpathway;HivnefPathway;deathPathway;RacCycDPathway;keratinocytePathway;mapkPathway;pparaPathway;vipPathway;nthiPathway;nfkbPathway;il1rPathway;tcrPathway;41bbPathway;stressPathway;tnfr2Pathway;tollPathway	Apoptosis;Toll-like receptor signaling pathway;T cell receptor signaling pathway;B cell receptor signaling pathway;Adipocytokine signaling pathway;Epithelial cell signaling in Helicobacter pylori infection;Prostate cancer;Chronic myeloid leukemia;Small cell lung cancer	FUNCTION: Inhibits the activity of dimeric NF-kappa-B/REL complexes by trapping REL dimers in the cytoplasm through masking of their nuclear localization signals. On cellular stimulation by immune and proinflammatory responses, becomes phosphorylated promoting ubiquitination and degradation, enabling the dimeric RELA to translocate to the nucleus and activate transcription. {ECO:0000269|PubMed:74…	DISEASE: Ectodermal dysplasia, anhidrotic, with T-cell immunodeficiency autosomal dominant (ADEDAID) [MIM:612132]: A form of ectoderma dysplasia, a heterogeneous group of disorders due to abnormal development of two or more ectodermal structures. This form of ectodermal dysplasia is associated with decreased production of pro-inflammatory cytokines and certain interferons, rendering patients susc…	[MIM:612132]Ectodermal dysplasia, anhidrotic, with T-cell immunodeficiency autosomal dominant [dominant?];	Psoriasis vulgaris[26626624];Psoriasis[20953189;20953190;25903422;25903422;25903422;25574825];Hip circumference adjusted for BMI[25673412;25673412];Inflammatory skin disease[25574825];	.	white blood cells;trigeminal ganglion;fetal lung;adrenal cortex;	Nfkbia	endocrine/exocrine gland phenotype; integument phenotype (the observable morphological and physiological characteristics of the skin and its associated structures, such as the hair, nails, sweat glands, sebaceous glands and other secretory glands); growth/size/body region phenotype; cellular phenotype; homeostasis/metabolism phenotype; normal phenotype; mortality/aging (characteristics involving …
Ndrg1	0.000164174	0.416547	0.206	0.124	1	c0	Ndrg1	NDRG1	.	.	FUNCTION: Stress-responsive protein involved in hormone responses, cell growth, and differentiation. Acts as a tumor suppressor in many cell types. Necessary but not sufficient for p53/TP53- mediated caspase activation and apoptosis. Has a role in cell trafficking, notably of the Schwann cell, and is necessary for the maintenance and development of the peripheral nerve myelin sheath. Required for…	DISEASE: Charcot-Marie-Tooth disease 4D (CMT4D) [MIM:601455]: A recessive demyelinating form of Charcot-Marie-Tooth disease, a disorder of the peripheral nervous system, characterized by progressive weakness and atrophy, initially of the peroneal muscles and later of the distal muscles of the arms. Charcot- Marie-Tooth disease is classified in two main groups on the basis of electrophysiologic pr…	[MIM:601455]Charcot-Marie-Tooth disease 4D [recessive?];	Post-traumatic stress disorder (asjusted for relatedness)[23726511];	TISSUE SPECIFICITY: Ubiquitous; expressed most prominently in placental membranes and prostate, kidney, small intestine, and ovary tissues. Also expressed in heart, brain, skeletal muscle, lung, liver and pancreas. Low levels in peripheral blood leukocytes and in tissues of the immune system. Expressed mainly in epithelial cells. Also found in Schwann cells of peripheral neurons. Reduced expressi…	ciliary ganglion;kidney;olfactory bulb;dorsal root ganglion;trigeminal ganglion;superior cervical ganglion;atrioventricular node;prostate;spinal cord;	Ndrg1	nervous system phenotype (the observable morphological and physiological characteristics of the extensive, intricate network of electochemical structures in the body that is comprised of the brain, spinal cord, nerves, ganglia and parts of the receptor organs that are manifested through development and lifespan); vision/eye phenotype; immune system phenotype; behavior/neurological phenotype (the …
Calm2	2.45e-08	0.413637	0.686	0.584	0.000702529	c0	Calm2	CALM2	no1Pathway;At1rPathway;bcrPathway;biopeptidesPathway;CaCaMPathway;hdacPathway;gcrPathway;calcineurinPathway;ndkDynaminPathway;fcer1Pathway;fMLPpathway;pyk2Pathway;vipPathway;nfatPathway;Ccr5Pathway;pgc1aPathway;mef2dPathway;gpcrPathway;tcrPathway	Calcium signaling pathway;Phosphatidylinositol signaling system;Long-term potentiation;Olfactory transduction;Insulin signaling pathway;GnRH signaling pathway;Melanogenesis;Huntington's disease;Glioma	FUNCTION: Calmodulin mediates the control of a large number of enzymes, ion channels, aquaporins and other proteins through calcium-binding. Among the enzymes to be stimulated by the calmodulin-calcium complex are a number of protein kinases and phosphatases. Together with CCP110 and centrin, is involved in a genetic pathway that regulates the centrosome cycle and progression through cytokinesis …	DISEASE: Long QT syndrome 15 (LQT15) [MIM:616249]: A form of long QT syndrome, a heart disorder characterized by a prolonged QT interval on the ECG and polymorphic ventricular arrhythmias. They cause syncope and sudden death in response to exercise or emotional stress, and can present with a sentinel event of sudden cardiac death in infancy. {ECO:0000269|PubMed:23388215, ECO:0000269|PubMed:249176…	[MIM:616249]Long QT syndrome 15;	Dialysis-related mortality[21546767];	.	caudate nucleus;amygdala;temporal lobe;prefrontal cortex;cingulate cortex;testis;pons;occipital lobe;subthalamic nucleus;whole brain;dorsal root ganglion;parietal lobe;globus pallidus;medulla oblongata;hypothalamus;thalamus;	Calm2	.
Nhp2	1.88e-05	0.406627	0.153	0.072	0.53921	c0	Nhp2	NHP2	.	.	FUNCTION: Required for ribosome biogenesis and telomere maintenance. Part of the H/ACA small nucleolar ribonucleoprotein (H/ACA snoRNP) complex, which catalyzes pseudouridylation of rRNA. This involves the isomerization of uridine such that the ribose is subsequently attached to C5, instead of the normal N1. Each rRNA can contain up to 100 pseudouridine ("psi") residues, which may serve to stabil…	DISEASE: Dyskeratosis congenita, autosomal recessive, 2 (DKCB2) [MIM:613987]: A rare multisystem disorder caused by defective telomere maintenance. It is characterized by progressive bone marrow failure, and the clinical triad of reticulated skin hyperpigmentation, nail dystrophy, and mucosal leukoplakia. Common but variable features include premature graying, aplastic anemia, low platelets, oste…	[MIM:613987]Dyskeratosis congenita, autosomal recessive, 2 [recessive?];	.	TISSUE SPECIFICITY: Expressed in brain, colon, heart, kidney, ovary, pancreas, placenta, prostate, skeletal muscle, small intestine, spleen, testis and thymus. Also expressed at lower levels in the liver. {ECO:0000269|PubMed:12020816}.;	pons;whole brain;parietal lobe;globus pallidus;cerebellum peduncles;	Nhp2	immune system phenotype; skeleton phenotype; mortality/aging (characteristics involving the ability of an organism to live and age normally throughout development and life span); hematopoietic system phenotype;
Rnf7	0.000744041	0.391083	0.143	0.082	1	c0	Rnf7	RNF7	.	Ubiquitin mediated proteolysis	FUNCTION: Probable component of the SCF (SKP1-CUL1-F-box protein) E3 ubiquitin ligase complex which mediates the ubiquitination and subsequent proteasomal degradation of target proteins involved in cell cycle progression, signal transduction and transcription (PubMed:10851089). CRLs complexes and ARIH1 collaborate in tandem to mediate ubiquitination of target proteins, ARIH1 mediating addition of…	.	.	Pelvic organ prolapse (moderate/severe)[26545240];Hepatitis C induced liver fibrosis[22841784];	TISSUE SPECIFICITY: Expressed in heart, liver, skeletal muscle and pancreas. At very low levels expressed in brain, placenta and lung. {ECO:0000269|PubMed:10512750}.;	ciliary ganglion;testis - seminiferous tubule;superior cervical ganglion;testis;skeletal muscle;	Rnf7	growth/size/body region phenotype; integument phenotype (the observable morphological and physiological characteristics of the skin and its associated structures, such as the hair, nails, sweat glands, sebaceous glands and other secretory glands); homeostasis/metabolism phenotype; cellular phenotype; nervous system phenotype (the observable morphological and physiological characteristics of the e…
Plpp3	0.000696548	0.39058	0.118	0.061	1	c0	Plpp3	PLPP3	.	Glycerolipid metabolism;Glycerophospholipid metabolism;Ether lipid metabolism;Sphingolipid metabolism	FUNCTION: Catalyzes the conversion of phosphatidic acid (PA) to diacylglycerol (DG). In addition it hydrolyzes lysophosphatidic acid (LPA), ceramide-1-phosphate (C-1-P) and sphingosine-1- phosphate (S-1-P). The relative catalytic efficiency is LPA = PA > C-1-P > S-1-P. May be involved in cell adhesion and in cell-cell interactions.;	.	.	Myocardial infarction[26343387];Coronary artery disease or ischemic stroke[24262325];Coronary heart disease[21846871;21378990;21378988];Coronary artery disease or large artery stroke[24262325];Coronary artery disease[26343387;24262325];Waist-to-hip ratio adjusted for body mass index[26785701];Airflow obstruction[22837378];	TISSUE SPECIFICITY: Ubiquitously expressed. Highly expressed in heart and placenta.;	.	Plpp3	mortality/aging (characteristics involving the ability of an organism to live and age normally throughout development and life span); normal phenotype; hematopoietic system phenotype; cardiovascular system phenotype (the observable morphological and physiological characteristics of the mammalian heart, blood vessels, or circulatory system that are manifested through development and lifespan); emb…
Marcksl1	0.00125685	0.387867	0.141	0.082	1	c0	Marcksl1	MARCKSL1	.	.	FUNCTION: Controls cell movement by regulating actin cytoskeleton homeostasis and filopodium and lamellipodium formation. When unphosphorylated, induces cell migration. When phosphorylated by MAPK8, induces actin bundles formation and stabilization, thereby reducing actin plasticity, hence restricting cell movement, including neuronal migration. May also affect cancer cell migration. May be invol…	.	.	.	.	.	Marcksl1	hematopoietic system phenotype; mortality/aging (characteristics involving the ability of an organism to live and age normally throughout development and life span); reproductive system phenotype; nervous system phenotype (the observable morphological and physiological characteristics of the extensive, intricate network of electochemical structures in the body that is comprised of the brain, spin…
Erh	0.00263192	0.385795	0.214	0.151	1	c0	#N/A	ERH	.	.	FUNCTION: May have a role in the cell cycle.;	.	.	.	TISSUE SPECIFICITY: Expressed in all tissues examined. {ECO:0000269|PubMed:8786099}.;	tumor;prefrontal cortex;testis;	Erh	.
Cd9	0.0273552	0.383425	0.944	0.893	1	c9	Cd9	CD9	.	Hematopoietic cell lineage	FUNCTION: Involved in platelet activation and aggregation. Regulates paranodal junction formation. Involved in cell adhesion, cell motility and tumor metastasis. Required for sperm-egg fusion. {ECO:0000269|PubMed:14575715, ECO:0000269|PubMed:7511626, ECO:0000269|PubMed:8478605}.;	.	.	Mean platelet volume[22139419];Colorectal cancer[24836286];Paclitaxel-induced neuropathy[23776197];Platelet count[22139419;26805783];	TISSUE SPECIFICITY: Detected in platelets (at protein level). Expressed by a variety of hematopoietic and epithelial cells. {ECO:0000269|PubMed:19640571}.;	.	Cd9	immune system phenotype; skeleton phenotype; hematopoietic system phenotype; reproductive system phenotype; respiratory system phenotype; growth/size/body region phenotype;
Uqcr10	0.000188465	0.377611	0.281	0.19	1	c0	#N/A	UQCR10	.	Oxidative phosphorylation	FUNCTION: This is a component of the ubiquinol-cytochrome c reductase complex (complex III or cytochrome b-c1 complex), which is part of the mitochondrial respiratory chain. This subunit interacts with cytochrome c1 (By similarity). {ECO:0000250}.;	.	.	Tonsillectomy[27941131];	.	caudate nucleus;temporal lobe;cingulate cortex;testis;cerebellum peduncles;heart;pons;kidney;occipital lobe;testis - interstitial;whole brain;skeletal muscle;medulla oblongata;thalamus;	Uqcr10	.
B2m	0.000162794	0.372979	0.364	0.265	1	c0	B2m	B2M	mhcPathway;ctlPathway;nkcellsPathway	Antigen processing and presentation	FUNCTION: Component of the class I major histocompatibility complex (MHC). Involved in the presentation of peptide antigens to the immune system. Exogenously applied M.tuberculosis EsxA or EsxA-EsxB (or EsxA expressed in host) binds B2M and decreases its export to the cell surface (total protein levels do not change), probably leading to defects in class I antigen presentation (PubMed:25356553). …	DISEASE: Immunodeficiency 43 (IMD43) [MIM:241600]: A disorder characterized by marked reduction in serum concentrations of immunoglobulins and albumin, and hypoproteinemia due to hypercatabolism. Patients may suffer from recurrent respiratory tract infections and severe skin disease. {ECO:0000269|PubMed:16549777}. Note=The disease is caused by mutations affecting the gene represented in this entr…	[MIM:241600]Immunodeficiency 43;[MIM:105200]Amyloidosis 8;	.	.	ciliary ganglion;tonsil;trachea;superior cervical ganglion;skin;trigeminal ganglion;whole blood;bone marrow;salivary gland;white blood cells;dorsal root ganglion;placenta;adrenal gland;prostate;	B2m	nervous system phenotype (the observable morphological and physiological characteristics of the extensive, intricate network of electochemical structures in the body that is comprised of the brain, spinal cord, nerves, ganglia and parts of the receptor organs that are manifested through development and lifespan); digestive/alimentary phenotype; immune system phenotype; liver/biliary system phenot…
Rasal2	0.0290995	0.372373	0.167	0	1	c9	Rasal2	RASAL2	.	.	FUNCTION: Inhibitory regulator of the Ras-cyclic AMP pathway.;	.	.	Immune response to smallpox vaccine (IL-6)[22542470];Body mass index[19079260];Obesity-related traits[23251661];Weight[19079260];	.	.	Rasal2	behavior/neurological phenotype (the observable actions or reactions of mammalian organisms that are manifested through development and lifespan); mortality/aging (characteristics involving the ability of an organism to live and age normally throughout development and life span); neoplasm; integument phenotype (the observable morphological and physiological characteristics of the skin and its ass…
Serpine2	0.00256411	0.367259	0.116	0.064	1	c0	Serpine2	SERPINE2	.	.	FUNCTION: Serine protease inhibitor with activity toward thrombin, trypsin, and urokinase. Promotes neurite extension by inhibiting thrombin. Binds heparin.;	.	.	Cerebrospinal T-tau levels[28247064];Height[20881960];Adverse response to chemotherapy (neutropenia/leucopenia) (5-fluorouracil)[23648065];	.	pons;amygdala;occipital lobe;whole brain;smooth muscle;placenta;parietal lobe;spinal cord;cerebellum;	Serpine2	immune system phenotype; nervous system phenotype (the observable morphological and physiological characteristics of the extensive, intricate network of electochemical structures in the body that is comprised of the brain, spinal cord, nerves, ganglia and parts of the receptor organs that are manifested through development and lifespan); reproductive system phenotype; behavior/neurological phenot…
Ubl3	0.000347837	0.365789	0.106	0.049	1	c0	#N/A	UBL3	.	.	.	.	.	Non-word repetition[23738518];Biliary atresia[20460270];Male-pattern baldness[27182965];	TISSUE SPECIFICITY: Ubiquitous. {ECO:0000269|PubMed:10375635}.;	.	Ubl3	.
Ywhaz	0.000667288	0.364406	0.251	0.172	1	c0	#N/A	YWHAZ	.	Cell cycle;Pathogenic Escherichia coli infection;EPEC	FUNCTION: Adapter protein implicated in the regulation of a large spectrum of both general and specialized signaling pathways. Binds to a large number of partners, usually by recognition of a phosphoserine or phosphothreonine motif. Binding generally results in the modulation of the activity of the binding partner. {ECO:0000269|PubMed:14578935, ECO:0000269|PubMed:15071501, ECO:0000269|PubMed:1564…	.	.	Body mass index[25673413];Cognitive decline rate in late mild cognitive impairment[26252872];Attention deficit hyperactivity disorder and conduct disorder[18951430];	.	pons;occipital lobe;subthalamic nucleus;cingulate cortex;trigeminal ganglion;parietal lobe;skeletal muscle;globus pallidus;thalamus;
Tsc22d4	0.0115129	0.363709	0.103	0.063	1	c0	Tsc22d4	C7orf61	.	.	.	.	.	.	.	.	Tsc22d4	.
Tsc22d4	0.0115129	0.363709	0.103	0.063	1	c0	Tsc22d4	TSC22D4	.	.	FUNCTION: Transcriptional repressor.;	.	.	.	.	caudate nucleus;temporal lobe;olfactory bulb;amygdala;prefrontal cortex;cingulate cortex;trigeminal ganglion;cerebellum peduncles;pons;occipital lobe;subthalamic nucleus;dorsal root ganglion;spinal cord;parietal lobe;globus pallidus;medulla oblongata;thalamus;	Tsc22d4	.
Eif5b	0.000704881	0.36362	0.239	0.159	1	c0	#N/A	EIF5B	.	.	FUNCTION: Plays a role in translation initiation. Translational GTPase that catalyzes the joining of the 40S and 60S subunits to form the 80S initiation complex with the initiator methionine-tRNA in the P-site base paired to the start codon. GTP binding and hydrolysis induces conformational changes in the enzyme that renders it active for productive interactions with the ribosome. The release of …	.	.	Bipolar disorder[21926972];	.	ciliary ganglion;olfactory bulb;testis - seminiferous tubule;testis - interstitial;dorsal root ganglion;superior cervical ganglion;cingulate cortex;trigeminal ganglion;parietal lobe;skeletal muscle;medulla oblongata;	Eif5b	.
Cd200	0.00827345	0.355192	0.319	0.255	1	c0	#N/A	CD200	.	.	FUNCTION: Costimulates T-cell proliferation. May regulate myeloid cell activity in a variety of tissues.;	.	.	Cognitive decline rate in late mild cognitive impairment[26252872];	.	amygdala;occipital lobe;superior cervical ganglion;trigeminal ganglion;placenta;	Cd200	hematopoietic system phenotype; behavior/neurological phenotype (the observable actions or reactions of mammalian organisms that are manifested through development and lifespan); skeleton phenotype; immune system phenotype; nervous system phenotype (the observable morphological and physiological characteristics of the extensive, intricate network of electochemical structures in the body that is c…
Sap18	0.0120571	0.347476	0.188	0.138	1	c0	#N/A	SAP18	.	.	FUNCTION: Component of the SIN3-repressing complex. Enhances the ability of SIN3-HDAC1-mediated transcriptional repression. When tethered to the promoter, it can direct the formation of a repressive complex to core histone proteins. Auxiliary component of the splicing-dependent multiprotein exon junction complex (EJC) deposited at splice junction on mRNAs. The EJC is a dynamic structure consistin…	.	.	.	TISSUE SPECIFICITY: Ubiquitous.;	.	Sap18	.
Fam110b	0.0290995	0.34562	0.167	0	1	c9	Fam110b	FAM110B	.	.	FUNCTION: May be involved in tumor progression.;	.	.	Blood pressure measurement (low sodium intervention)[24165912;24165912];Systolic blood pressure response to hydrochlorothiazide in hypertension[27802415];Pit-and-Fissure caries[24556642];Bipolar disorder and schizophrenia[20889312];	TISSUE SPECIFICITY: Detected in thyroid, spleen and testis, and at lower levels in stomach, spinal cord, lymph node, trachea, adrenal gland, prostate, ovary and intestine. {ECO:0000269|PubMed:17499476}.;	caudate nucleus;amygdala;occipital lobe;fetal brain;whole brain;cerebellum peduncles;	Fam110b	immune system phenotype; behavior/neurological phenotype (the observable actions or reactions of mammalian organisms that are manifested through development and lifespan); hematopoietic system phenotype; integument phenotype (the observable morphological and physiological characteristics of the skin and its associated structures, such as the hair, nails, sweat glands, sebaceous glands and other s…
Gm16286	0.00165595	0.344667	0.103	0.053	1	c0	Gm16286
Mtpn	0.00106	0.342512	0.101	0.049	1	c0	#N/A	MTPN	.	.	FUNCTION: Promotes dimerization of NF-kappa-B subunits and regulates NF-kappa-B transcription factor activity (By similarity). Plays a role in the regulation of the growth of actin filaments. Inhibits the activity of the F-actin-capping protein complex formed by the CAPZA1 and CAPZB heterodimer. Promotes growth of cardiomyocytes, but not cardiomyocyte proliferation. Promotes cardiac muscle hypert…	.	.	Venous thromboembolism adjusted for sickle cell variant rs77121243-T[28203683];	TISSUE SPECIFICITY: Ubiquitous. {ECO:0000269|PubMed:10329199}.;	.	Mtpn	.
Snrpe	0.000893224	0.337806	0.116	0.06	1	c0	#N/A	SNRPE	.	.	FUNCTION: Core component of the spliceosomal U1, U2, U4 and U5 small nuclear ribonucleoproteins (snRNPs), the building blocks of the spliceosome. Thereby, plays an important role in the splicing of cellular pre-mRNAs. Most spliceosomal snRNPs contain a common set of Sm proteins SNRPB, SNRPD1, SNRPD2, SNRPD3, SNRPE, SNRPF and SNRPG that assemble in a heptameric protein ring on the Sm site of the s…	.	.	.	TISSUE SPECIFICITY: Widely expressed. In scalp skin, it is present in the hair follicle, the epidermis, and the dermis. {ECO:0000269|PubMed:23246290}.;	.	Snrpe	reproductive system phenotype; endocrine/exocrine gland phenotype;
Crebbp	0.00817	0.333196	0.126	0.079	1	c0	#N/A	CREBBP	RELAPathway;CSKPathway;vdrPathway;setPathway;il7Pathway;HuntingtonPathway;pparaPathway;pitx2Pathway;nfatPathway;nthiPathway;pelp1Pathway;pmlPathway;ppargPathway;tgfbPathway;pcafpathway;carm1Pathway;wntPathway	Neurodegenerative Diseases;Cell cycle;Wnt signaling pathway;Notch signaling pathway;TGF-beta signaling pathway;Adherens junction;Jak-STAT signaling pathway;Long-term potentiation;Melanogenesis;Huntington's disease;Renal cell carcinoma;Prostate cancer	FUNCTION: Acetylates histones, giving a specific tag for transcriptional activation. Also acetylates non-histone proteins, like NCOA3 and FOXO1. Binds specifically to phosphorylated CREB and enhances its transcriptional activity toward cAMP-responsive genes. Acts as a coactivator of ALX1. Acts as a circadian transcriptional coactivator which enhances the activity of the circadian transcriptional …	DISEASE: Note=Chromosomal aberrations involving CREBBP may be a cause of acute myeloid leukemias. Translocation t(8;16)(p11;p13) with KAT6A; translocation t(11;16)(q23;p13.3) with KMT2A/MLL1; translocation t(10;16)(q22;p13) with KAT6B. KAT6A-CREBBP may induce leukemia by inhibiting RUNX1-mediated transcription.; DISEASE: Rubinstein-Taybi syndrome 1 (RSTS1) [MIM:180849]: A disorder characterized b…	[MIM:180849]Rubinstein-Taybi syndrome 1;	QT interval[24952745];Nonsyndromic cleft lip with or without cleft palate[25775280];QT interval (interaction)[23459443];Metabolite levels (HVA/5-HIAA ratio)[23319000];Obesity-related traits[23251661];	.	skeletal muscle;medulla oblongata;cerebellum;	Crebbp	homeostasis/metabolism phenotype; cellular phenotype; craniofacial phenotype; adipose tissue phenotype (the observable morphological and physiological characteristics of mammalian fat tissue that are manifested through development and lifespan); endocrine/exocrine gland phenotype; growth/size/body region phenotype; integument phenotype (the observable morphological and physiological characteristi…
Psmd7	0.00166647	0.329109	0.133	0.076	1	c0	#N/A	PSMD7	.	.	FUNCTION: Component of the 26S proteasome, a multiprotein complex involved in the ATP-dependent degradation of ubiquitinated proteins. This complex plays a key role in the maintenance of protein homeostasis by removing misfolded or damaged proteins, which could impair cellular functions, and by removing proteins whose functions are no longer required. Therefore, the proteasome participates in num…	.	.	Photic sneeze reflex[27182965];	.	caudate nucleus;fetal thyroid;amygdala;subthalamic nucleus;dorsal root ganglion;whole brain;placenta;parietal lobe;globus pallidus;	Psmd7	mortality/aging (characteristics involving the ability of an organism to live and age normally throughout development and life span);
Mrpl52	0.0240731	0.328912	0.186	0.14	1	c0	#N/A	MRPL52	.	.	.	.	.	.	.	caudate nucleus;kidney;subthalamic nucleus;parietal lobe;globus pallidus;	Mrpl52	.
Pcbp1	0.0042439	0.326248	0.229	0.164	1	c0	#N/A	PCBP1	.	.	FUNCTION: Single-stranded nucleic acid binding protein that binds preferentially to oligo dC. In case of infection by poliovirus, plays a role in initiation of viral RNA replication in concert with the viral protein 3CD (PubMed:12414943). {ECO:0000269|PubMed:12414943}.;	.	.	Acne (severe)[24927181];	TISSUE SPECIFICITY: Abundantly expressed in skeletal muscle, thymus and peripheral blood leukocytes while a lower expression is observed in prostate, spleen, testis, ovary, small intestine, heart, liver, adrenal and thyroid glands.;	ciliary ganglion;placenta;skeletal muscle;	Pcbp1	.
Kif5b	0.00446889	0.323181	0.206	0.143	1	c0	Kif5b	KIF5B	.	.	FUNCTION: Microtubule-dependent motor required for normal distribution of mitochondria and lysosomes. Can induce formation of neurite-like membrane protrusions in non-neuronal cells in a ZFYVE27-dependent manner (By similarity). Regulates centrosome and nuclear positioning during mitotic entry. During the G2 phase of the cell cycle in a BICD2-dependent manner, antagonizes dynein function and driv…	.	.	Bipolar disorder with mood-incongruent psychosis[23092984];	.	testis - seminiferous tubule;prefrontal cortex;cingulate cortex;superior cervical ganglion;trigeminal ganglion;testis;pons;uterus;occipital lobe;testis - interstitial;parietal lobe;skeletal muscle;globus pallidus;medulla oblongata;	Kif5b	growth/size/body region phenotype; endocrine/exocrine gland phenotype; homeostasis/metabolism phenotype; cellular phenotype; embryo phenotype; mortality/aging (characteristics involving the ability of an organism to live and age normally throughout development and life span);
Prpf38b	0.0160797	0.321223	0.123	0.08	1	c0	#N/A	PRPF38B	.	.	FUNCTION: May be required for pre-mRNA splicing. {ECO:0000305}.;	.	.	.	.	.	Prpf38b	mortality/aging (characteristics involving the ability of an organism to live and age normally throughout development and life span);
Arpc2	0.00128876	0.320123	0.231	0.156	1	c0	#N/A	ARPC2	salmonellaPathway;mPRPathway;rhoPathway;cdc42racPathway;actinYPathway	Regulation of actin cytoskeleton	FUNCTION: Functions as actin-binding component of the Arp2/3 complex which is involved in regulation of actin polymerization and together with an activating nucleation-promoting factor (NPF) mediates the formation of branched actin networks. Seems to contact the mother actin filament.;	.	.	Inflammatory bowel disease[23128233];White blood cell count[25096241];Obesity-related traits[23251661;23251661;23251661];	.	lung;tonsil;white blood cells;testis - interstitial;smooth muscle;placenta;whole blood;testis;bone marrow;	Arpc2	hematopoietic system phenotype; pigmentation phenotype; integument phenotype (the observable morphological and physiological characteristics of the skin and its associated structures, such as the hair, nails, sweat glands, sebaceous glands and other secretory glands); growth/size/body region phenotype; adipose tissue phenotype (the observable morphological and physiological characteristics of mam…
Asb5	0.0011126	0.318145	0.427	0.349	1	c0	#N/A	ASB5	.	.	FUNCTION: May be a substrate-recognition component of a SCF-like ECS (Elongin-Cullin-SOCS-box protein) E3 ubiquitin-protein ligase complex which mediates the ubiquitination and subsequent proteasomal degradation of target proteins. May play a role in the initiation of arteriogenesis (By similarity). {ECO:0000250}.;	.	.	.	.	ciliary ganglion;dorsal root ganglion;trigeminal ganglion;atrioventricular node;superior cervical ganglion;skeletal muscle;	Asb5	.
Sub1	0.000783078	0.31721	0.379	0.29	1	c0	#N/A	SUB1	.	.	FUNCTION: General coactivator that functions cooperatively with TAFs and mediates functional interactions between upstream activators and the general transcriptional machinery. May be involved in stabilizing the multiprotein transcription complex. Binds single-stranded DNA. Also binds, in vitro, non-specifically to double-stranded DNA (ds DNA). {ECO:0000269|PubMed:16605275, ECO:0000269|PubMed:166…	.	.	.	.	caudate nucleus;temporal lobe;amygdala;prefrontal cortex;cingulate cortex;pons;white blood cells;fetal brain;occipital lobe;subthalamic nucleus;whole brain;parietal lobe;globus pallidus;medulla oblongata;hypothalamus;thalamus;	Sub1	.
Ap3s1	0.00906717	0.316088	0.111	0.067	1	c0	#N/A	AP3S1	.	.	FUNCTION: Part of the AP-3 complex, an adaptor-related complex which is not clathrin-associated. The complex is associated with the Golgi region as well as more peripheral structures. It facilitates the budding of vesicles from the Golgi membrane and may be directly involved in trafficking to lysosomes. In concert with the BLOC-1 complex, AP-3 is required to target cargos into vesicles assembled …	.	.	.	TISSUE SPECIFICITY: Present in all adult tissues examined. {ECO:0000269|PubMed:8697810, ECO:0000269|PubMed:9118953, ECO:0000269|PubMed:9151686}.;	.	Ap3s1	homeostasis/metabolism phenotype; cardiovascular system phenotype (the observable morphological and physiological characteristics of the mammalian heart, blood vessels, or circulatory system that are manifested through development and lifespan); hearing/vestibular/ear phenotype;
Ythdf2	0.00432091	0.315781	0.103	0.057	1	c0	Ythdf2	YTHDF2	.	.	FUNCTION: Specifically recognizes and binds N6-methyladenosine (m6A)-containing RNAs, and regulates mRNA stability (PubMed:24284625, PubMed:26046440, PubMed:26318451). M6A is a modification present at internal sites of mRNAs and some non- coding RNAs and plays a role in the efficiency of mRNA splicing, processing and stability (PubMed:22575960, PubMed:24284625, PubMed:25412658, PubMed:25412661). …	.	.	.	.	.	Ythdf2	.
Skp1a	0.00341471	0.314866	0.188	0.126	1	c0	#N/A	SKP1	fbw7Pathway;skp2e2fPathway;eradPathway;p27Pathway	Cell cycle;Ubiquitin mediated proteolysis;Wnt signaling pathway;TGF-beta signaling pathway	FUNCTION: Essential component of the SCF (SKP1-CUL1-F-box protein) ubiquitin ligase complex, which mediates the ubiquitination of proteins involved in cell cycle progression, signal transduction and transcription. In the SCF complex, serves as an adapter that links the F-box protein to CUL1. The functional specificity of the SCF complex depends on the F-box protein as substrate recognition compon…	.	.	Systemic lupus erythematosus[26502338;26502338;27399966];	.	caudate nucleus;amygdala;temporal lobe;prefrontal cortex;cingulate cortex;superior cervical ganglion;testis;cerebellum peduncles;cerebellum;pons;occipital lobe;subthalamic nucleus;whole brain;spinal cord;parietal lobe;globus pallidus;hypothalamus;medulla oblongata;thalamus;	Skp1a	.
Metap2	0.0234162	0.312995	0.221	0.17	1	c0	#N/A	METAP2	akapCentrosomePathway	.	FUNCTION: Cotranslationally removes the N-terminal methionine from nascent proteins. The N-terminal methionine is often cleaved when the second residue in the primary sequence is small and uncharged (Met-Ala-, Cys, Gly, Pro, Ser, Thr, or Val). The catalytic activity of human METAP2 toward Met-Val peptides is consistently two orders of magnitude higher than that of METAP1, suggesting that it is re…	.	.	.	.	pons;testis - interstitial;testis;globus pallidus;	Metap2	mortality/aging (characteristics involving the ability of an organism to live and age normally throughout development and life span); cardiovascular system phenotype (the observable morphological and physiological characteristics of the mammalian heart, blood vessels, or circulatory system that are manifested through development and lifespan); embryo phenotype; cellular phenotype; growth/size/bod…
Reep5	0.00187554	0.311454	0.116	0.063	1	c0	#N/A	REEP5	.	.	FUNCTION: May promote functional cell surface expression of olfactory receptors.;	.	.	Attention deficit hyperactivity disorder[18839057];	TISSUE SPECIFICITY: Expressed in circumvallate papillae and testis. {ECO:0000269|PubMed:16720576}.;	caudate nucleus;amygdala;temporal lobe;prefrontal cortex;trigeminal ganglion;cingulate cortex;pons;thyroid;fetal brain;occipital lobe;subthalamic nucleus;dorsal root ganglion;placenta;parietal lobe;globus pallidus;medulla oblongata;hypothalamus;thalamus;	Reep5	normal phenotype;
Nktr	0.0123384	0.311287	0.236	0.182	1	c0	#N/A	NKTR	.	.	FUNCTION: Component of a putative tumor-recognition complex. Involved in the function of NK cells.;	.	.	.	.	ciliary ganglion;uterus corpus;cingulate cortex;trigeminal ganglion;superior cervical ganglion;skeletal muscle;globus pallidus;	Nktr	.
Cav1	0.0127406	0.310835	0.226	0.172	1	c0	Cav1	CAV1	no1Pathway;integrinPathway	Focal adhesion	FUNCTION: May act as a scaffolding protein within caveolar membranes. Interacts directly with G-protein alpha subunits and can functionally regulate their activity (By similarity). Involved in the costimulatory signal essential for T-cell receptor (TCR)- mediated T-cell activation. Its binding to DPP4 induces T-cell proliferation and NF-kappa-B activation in a T-cell receptor/CD3- dependent manne…	DISEASE: Congenital generalized lipodystrophy 3 (CGL3) [MIM:612526]: An autosomal recessive disorder characterized by a near complete absence of adipose tissue, extreme insulin resistance, hypertriglyceridemia, hepatic steatosis and early onset of diabetes. {ECO:0000269|PubMed:18211975}. Note=The disease is caused by mutations affecting the gene represented in this entry.; DISEASE: Pulmonary hype…	[MIM:612526]Congenital generalized lipodystrophy 3 [recessive?];[MIM:615343]Pulmonary hypertension, primary, 3;[MIM:606721]Partial lipodystrophy, congenital cataracts, and neurodegeneration syndrome;	Glaucoma (primary open-angle)[20835238;25173105];QT interval[24952745];Atrial fibrillation[22544366];PR interval[20062060;25035420;23139255];Electrocardiographic traits[20062063;25055868];PR segment[24850809];Intraocular pressure[25173106;28073927;28073927];	TISSUE SPECIFICITY: Skeletal muscle, liver, stomach, lung, kidney and heart (at protein level). Expressed in the brain. {ECO:0000269|PubMed:19262564}.;	ciliary ganglion;olfactory bulb;appendix;trigeminal ganglion;adipose tissue;smooth muscle;superior cervical ganglion;fetal lung;testis;heart;lung;uterus;thyroid;dorsal root ganglion;atrioventricular node;placenta;	Cav1	endocrine/exocrine gland phenotype; adipose tissue phenotype (the observable morphological and physiological characteristics of mammalian fat tissue that are manifested through development and lifespan); integument phenotype (the observable morphological and physiological characteristics of the skin and its associated structures, such as the hair, nails, sweat glands, sebaceous glands and other s…
Vcam1	7.35e-12	0.309114	0.779	0.606	2.11e-07	c0	#N/A	VCAM1	lympathway;LairPathway	Cell adhesion molecules (CAMs);Leukocyte transendothelial migration	FUNCTION: Important in cell-cell recognition. Appears to function in leukocyte-endothelial cell adhesion. Interacts with integrin alpha-4/beta-1 (ITGA4/ITGB1) on leukocytes, and mediates both adhesion and signal transduction. The VCAM1/ITGA4/ITGB1 interaction may play a pathophysiologic role both in immune responses and in leukocyte emigration to sites of inflammation.;	.	.	Multiple sclerosis[21833088;21833088];	TISSUE SPECIFICITY: Expressed on inflammed vascular endothelium, as well as on macrophage-like and dendritic cell types in both normal and inflammed tissue.;	ciliary ganglion;superior cervical ganglion;fetal liver;	Vcam1	immune system phenotype; embryo phenotype; cardiovascular system phenotype (the observable morphological and physiological characteristics of the mammalian heart, blood vessels, or circulatory system that are manifested through development and lifespan); hematopoietic system phenotype; growth/size/body region phenotype; mortality/aging (characteristics involving the ability of an organism to live…
Cox6b1	0.0011135	0.308288	0.307	0.223	1	c0	#N/A	COX6B1	.	Oxidative phosphorylation	FUNCTION: Connects the two COX monomers into the physiological dimeric form. {ECO:0000250}.;	DISEASE: Mitochondrial complex IV deficiency (MT-C4D) [MIM:220110]: A disorder of the mitochondrial respiratory chain with heterogeneous clinical manifestations, ranging from isolated myopathy to severe multisystem disease affecting several tissues and organs. Features include hypertrophic cardiomyopathy, hepatomegaly and liver dysfunction, hypotonia, muscle weakness, exercise intolerance, develo…	[MIM:220110]Mitochondrial complex IV deficiency;	.	.	pons;temporal lobe;subthalamic nucleus;cingulate cortex;skeletal muscle;globus pallidus;heart;medulla oblongata;thalamus;	Cox6b1	.
Fxyd6	0.0138	0.304365	0.239	0.184	1	c0	#N/A	FXYD6	.	.	.	DISEASE: Schizophrenia 2 (SCZD2) [MIM:603342]: A complex, multifactorial psychotic disorder or group of disorders characterized by disturbances in the form and content of thought (e.g. delusions, hallucinations), in mood (e.g. inappropriate affect), in sense of self and relationship to the external world (e.g. loss of ego boundaries, withdrawal), and in behavior (e.g bizarre or apparently purpose…	[MIM:603342]Schizophrenia 2;	Myopia[27182965];	.	amygdala;occipital lobe;whole brain;parietal lobe;globus pallidus;	Fxyd6	behavior/neurological phenotype (the observable actions or reactions of mammalian organisms that are manifested through development and lifespan);
Minos1	0.00275844	0.300826	0.216	0.148	1	c0	#N/A	MINOS1	.	.	FUNCTION: Component of the MICOS complex, a large protein complex of the mitochondrial inner membrane that plays crucial roles in the maintenance of crista junctions, inner membrane architecture, and formation of contact sites to the outer membrane. {ECO:0000269|PubMed:22114354}.;	.	.	Serum thyroid-stimulating hormone levels[24852370];Hypothyroidism[27182965];	.	.	Minos1	.
Rbfox2	0.0254887	0.292554	0.113	0.075	1	c0	#N/A	RBFOX2	.	.	FUNCTION: RNA-binding protein that regulates alternative splicing events by binding to 5'-UGCAUGU-3' elements. Prevents binding of U2AF2 to the 3'-splice site. Regulates alternative splicing of tissue-specific exons and of differentially spliced exons during erythropoiesis (By similarity). RNA-binding protein that seems to act as a coregulatory factor of ER-alpha. {ECO:0000250, ECO:0000269|PubMed…	.	.	.	.	ciliary ganglion;temporal lobe;prefrontal cortex;cingulate cortex;trigeminal ganglion;superior cervical ganglion;cerebellum peduncles;cerebellum;pons;uterus;fetal brain;subthalamic nucleus;atrioventricular node;skeletal muscle;globus pallidus;	Rbfox2	growth/size/body region phenotype; cellular phenotype; nervous system phenotype (the observable morphological and physiological characteristics of the extensive, intricate network of electochemical structures in the body that is comprised of the brain, spinal cord, nerves, ganglia and parts of the receptor organs that are manifested through development and lifespan); mortality/aging (characterist…
Vimp	0.0060277	0.28937	0.116	0.068	1	c0	#N/A
Ywhah	0.0329063	0.288388	0.113	0.076	1	c0	#N/A	YWHAH	aktPathway;cdc25Pathway;g2Pathway;hdacPathway;igf1rPathway;rbPathway;badPathway;plk3Pathway;pgc1aPathway;achPathway;MITRPathway	Cell cycle	FUNCTION: Adapter protein implicated in the regulation of a large spectrum of both general and specialized signaling pathways. Binds to a large number of partners, usually by recognition of a phosphoserine or phosphothreonine motif. Binding generally results in the modulation of the activity of the binding partner. Negatively regulates the kinase activity of PDPK1. {ECO:0000269|PubMed:12177059}.;	.	.	Post bronchodilator FEV1[26634245];	TISSUE SPECIFICITY: Expressed mainly in the brain and present in other tissues albeit at lower levels.;	caudate nucleus;ciliary ganglion;amygdala;temporal lobe;prefrontal cortex;superior cervical ganglion;cingulate cortex;cerebellum peduncles;cerebellum;pons;occipital lobe;fetal brain;subthalamic nucleus;whole brain;dorsal root ganglion;parietal lobe;globus pallidus;hypothalamus;medulla oblongata;thalamus;
Csde1	0.0340554	0.288094	0.234	0.187	1	c0	#N/A	CSDE1	.	.	FUNCTION: RNA-binding protein. Required for internal initiation of translation of human rhinovirus RNA. May be involved in translationally coupled mRNA turnover. Implicated with other RNA- binding proteins in the cytoplasmic deadenylation/translational and decay interplay of the FOS mRNA mediated by the major coding- region determinant of instability (mCRD) domain. {ECO:0000269|PubMed:11051545, E…	.	.	Autism[24189344];	.	ciliary ganglion;testis - seminiferous tubule;prefrontal cortex;cingulate cortex;superior cervical ganglion;trigeminal ganglion;testis;pons;occipital lobe;subthalamic nucleus;testis - interstitial;dorsal root ganglion;parietal lobe;skeletal muscle;globus pallidus;hypothalamus;thalamus;	Csde1	.
Rbms1	0.0104982	0.287483	0.231	0.171	1	c0	#N/A	RBMS1	.	.	FUNCTION: Single-stranded DNA binding protein that interacts with the region upstream of the MYC gene. Binds specifically to the DNA sequence motif 5'-[AT]CT[AT][AT]T-3'. Probably has a role in DNA replication.;	.	.	Type 2 diabetes[20418489];Amyotrophic lateral sclerosis[19451621];Idiopathic membranous nephropathy[21323541];	TISSUE SPECIFICITY: Highest amounts are found in placenta, lung and heart.;	.	Rbms1	embryo phenotype; reproductive system phenotype; mortality/aging (characteristics involving the ability of an organism to live and age normally throughout development and life span); homeostasis/metabolism phenotype; growth/size/body region phenotype;
Gal	0.0114689	0.287123	0.548	0.471	1	c0	#N/A	GAL	.	.	FUNCTION: Endocrine hormone of the central and peripheral nervous systems that binds and activates the G protein-coupled receptors GALR1, GALR2, and GALR3. This small neuropeptide may regulate diverse physiologic functions including contraction of smooth muscle of the gastrointestinal and genitourinary tract, growth hormone and insulin release and adrenal secretion. {ECO:0000269|PubMed:1370155, E…	DISEASE: Epilepsy, familial temporal lobe, 8 (ETL8) [MIM:616461]: A focal form of epilepsy characterized by recurrent seizures that arise from foci within the temporal lobe. Seizures are usually accompanied by sensory symptoms, most often auditory in nature. {ECO:0000269|PubMed:25691535}. Note=The disease is caused by mutations affecting the gene represented in this entry.;	[MIM:616461]Epilepsy, familial temporal lobe, 8;	.	.	pituitary;ciliary ganglion;superior cervical ganglion;	Gal	endocrine/exocrine gland phenotype; integument phenotype (the observable morphological and physiological characteristics of the skin and its associated structures, such as the hair, nails, sweat glands, sebaceous glands and other secretory glands); growth/size/body region phenotype; cellular phenotype; homeostasis/metabolism phenotype; nervous system phenotype (the observable morphological and ph…
Slc3a2	0.000790111	0.285048	0.241	0.158	1	c0	#N/A	SLC3A2	.	.	FUNCTION: Required for the function of light chain amino-acid transporters. Involved in sodium-independent, high-affinity transport of large neutral amino acids such as phenylalanine, tyrosine, leucine, arginine and tryptophan. Involved in guiding and targeting of LAT1 and LAT2 to the plasma membrane. When associated with SLC7A6 or SLC7A7 acts as an arginine/glutamine exchanger, following an anti…	.	.	.	TISSUE SPECIFICITY: Expressed ubiquitously in all tissues tested with highest levels detected in kidney, placenta and testis and weakest level in thymus. During gestation, expression in the placenta was significantly stronger at full-term than at the mid- trimester stage. Expressed in HUVECS and at low levels in resting peripheral blood T-lymphocytes and quiescent fibroblasts. Also expressed in f…	kidney;placenta;	Slc3a2	mortality/aging (characteristics involving the ability of an organism to live and age normally throughout development and life span); hematopoietic system phenotype; neoplasm; immune system phenotype; digestive/alimentary phenotype; growth/size/body region phenotype; cellular phenotype; homeostasis/metabolism phenotype;
Bptf	0.00867733	0.281417	0.101	0.059	1	c0	#N/A	BPTF	.	.	FUNCTION: Histone-binding component of NURF (nucleosome-remodeling factor), a complex which catalyzes ATP-dependent nucleosome sliding and facilitates transcription of chromatin. Specifically recognizes H3 tails trimethylated on 'Lys-4' (H3K4me3), which mark transcription start sites of virtually all active genes. May also regulate transcription through direct binding to DNA or transcription fact…	.	.	Lung cancer[23143601];EGFR mutation-positive lung adenocarcinoma[27501781];Lung adenocarcinoma[22797724];Alcohol dependence symptom count[27151647];	TISSUE SPECIFICITY: Ubiquitously expressed, with highest levels in testis. Present in kidney, liver and brain. In the brain, highest levels are found in motor cortex (at protein level). {ECO:0000269|PubMed:10662542, ECO:0000269|PubMed:10727212, ECO:0000269|PubMed:7621746, ECO:0000269|PubMed:9225734}.;	occipital lobe;superior cervical ganglion;	Bptf	cellular phenotype; growth/size/body region phenotype; mortality/aging (characteristics involving the ability of an organism to live and age normally throughout development and life span); embryo phenotype;
BC005537	0.00714716	0.277698	0.198	0.139	1	c0	#N/A	C6orf62	.	.	.	.	.	.	.	.	BC005537	.
Tubb5	0.0426946	0.277652	0.136	0.096	1	c0	#N/A	TUBB	.	Gap junction;Pathogenic Escherichia coli infection;EPEC	FUNCTION: Tubulin is the major constituent of microtubules. It binds two moles of GTP, one at an exchangeable site on the beta chain and one at a non-exchangeable site on the alpha chain.;	DISEASE: Cortical dysplasia, complex, with other brain malformations 6 (CDCBM6) [MIM:615771]: A disorder of aberrant neuronal migration and disturbed axonal guidance. Affected individuals have microcephaly, ataxia, and severe delayed psychomotor development. Brain imaging shows variable malformations of cortical development, including white matter streaks, dysmorphic basal ganglia, corpus callosu…	[MIM:615771]Cortical dysplasia, complex, with other brain malformations 6;[MIM:156610]Skin creases, congenital symmetric circumferential, 1 [dominant?];	.	TISSUE SPECIFICITY: Ubiquitously expressed with highest levels in spleen, thymus and immature brain. {ECO:0000269|PubMed:20191564}.;	.
Wdr89	0.0161996	0.275719	0.241	0.186	1	c0	Wdr89	WDR89	.	.	.	.	.	Epilepsy and lamotrigine-induced maculopapular eruptions[26220383];	.	ciliary ganglion;testis - interstitial;dorsal root ganglion;superior cervical ganglion;atrioventricular node;trigeminal ganglion;	Wdr89	.
Ptrf	0.0105591	0.270067	0.113	0.07	1	c0	#N/A
Myod1	0.00238363	0.268712	0.214	0.143	1	c0	#N/A	MYOD1	hdacPathway;MITRPathway	.	FUNCTION: Acts as a transcriptional activator that promotes transcription of muscle-specific target genes and plays a role in muscle differentiation. Together with MYF5 and MYOG, co-occupies muscle-specific gene promoter core region during myogenesis. Induces fibroblasts to differentiate into myoblasts. Interacts with and is inhibited by the twist protein. This interaction probably involves the b…	.	.	Night sleep phenotypes[27126917];	.	subthalamic nucleus;atrioventricular node;superior cervical ganglion;skeletal muscle;	Myod1	skeleton phenotype; neoplasm; cardiovascular system phenotype (the observable morphological and physiological characteristics of the mammalian heart, blood vessels, or circulatory system that are manifested through development and lifespan); normal phenotype; mortality/aging (characteristics involving the ability of an organism to live and age normally throughout development and life span); repro…
Hspa9	0.0370031	0.268027	0.163	0.122	1	c0	#N/A	HSPA9	.	.	FUNCTION: Chaperone protein which is implicated in the control of cell proliferation and cellular aging. Plays a role in the erythropoiesis process. {ECO:0000269|PubMed:21123823, ECO:0000269|PubMed:23501103}.;	DISEASE: Anemia, sideroblastic, 4 (SIDBA4) [MIM:182170]: A form of sideroblastic anemia, a bone marrow disorder defined by the presence of pathologic iron deposits in erythroblast mitochondria. Sideroblastic anemia is characterized by anemia of varying severity, hypochromic peripheral erythrocytes, systemic iron overload secondary to chronic ineffective erythropoiesis, and the presence of bone ma…	[MIM:182170]Anemia, sideroblastic, 4 [recessive?];[MIM:616854]Even-plus syndrome [recessive?];	Schizophrenia[25056061];	.	pons;occipital lobe;cingulate cortex;superior cervical ganglion;parietal lobe;skeletal muscle;hypothalamus;thalamus;
Klf9	0.00756052	0.267499	0.354	0.29	1	c0	#N/A	KLF9	.	.	FUNCTION: Transcription factor that binds to GC box promoter elements. Selectively activates mRNA synthesis from genes containing tandem repeats of GC boxes but represses genes with a single GC box. Acts as an epidermal circadian transcription factor regulating keratinocyte proliferation (PubMed:22711835). {ECO:0000269|PubMed:22711835}.;	.	.	Body mass index[22344221;24861553];	TISSUE SPECIFICITY: Epidermis (at protein level). {ECO:0000269|PubMed:22711835}.;	.	Klf9	homeostasis/metabolism phenotype; hematopoietic system phenotype; behavior/neurological phenotype (the observable actions or reactions of mammalian organisms that are manifested through development and lifespan);
Cdkn1a	0.00248427	0.262423	0.389	0.309	1	c0	Cdkn1a	CDKN1A	atmPathway;g1Pathway;g2Pathway;cellcyclePathway;calcineurinPathway;eponfkbPathway;p53hypoxiaPathway;RacCycDPathway;p53Pathway	ErbB signaling pathway;Cell cycle;p53 signaling pathway;Glioma;Prostate cancer;Melanoma;Bladder cancer;Chronic myeloid leukemia	FUNCTION: May be involved in p53/TP53 mediated inhibition of cellular proliferation in response to DNA damage. Binds to and inhibits cyclin-dependent kinase activity, preventing phosphorylation of critical cyclin-dependent kinase substrates and blocking cell cycle progression. Functions in the nuclear localization and assembly of cyclin D-CDK4 complex and promotes its kinase activity towards RB1.…	.	.	Electrocardiographic conduction measures[23463857];QRS complex (Cornell)[27659466];Colorectal cancer[22634755];QRS duration[21076409;25035420;27659466;27577874;27577874];Triglycerides[27036123];Electrocardiographic traits[20062063];	TISSUE SPECIFICITY: Expressed in all adult tissues, with 5-fold lower levels observed in the brain.;	ciliary ganglion;	Cdkn1a	adipose tissue phenotype (the observable morphological and physiological characteristics of mammalian fat tissue that are manifested through development and lifespan); endocrine/exocrine gland phenotype; integument phenotype (the observable morphological and physiological characteristics of the skin and its associated structures, such as the hair, nails, sweat glands, sebaceous glands and other s…
Tmed10	0.0160907	0.258842	0.163	0.114	1	c0	Tmed10	TMED10	.	.	FUNCTION: Involved in vesicular protein trafficking. Mainly functions in the early secretory pathway. Thought to act as cargo receptor at the lumenal side for incorporation of secretory cargo molecules into transport vesicles and to be involved in vesicle coat formation at the cytoplasmic side. In COPII vesicle-mediated anterograde transport involved in the transport of GPI-anchored proteins and …	.	.	Height[19343178];	TISSUE SPECIFICITY: Ubiquitous.;	trachea;superior cervical ganglion;placenta;testis;	Tmed10	cellular phenotype; endocrine/exocrine gland phenotype; mortality/aging (characteristics involving the ability of an organism to live and age normally throughout development and life span); reproductive system phenotype;
Arpp19	0.0150257	0.258802	0.173	0.122	1	c0	#N/A	ARPP19	.	.	FUNCTION: Protein phosphatase inhibitor that specifically inhibits protein phosphatase 2A (PP2A) during mitosis. When phosphorylated at Ser-62 during mitosis, specifically interacts with PPP2R2D (PR55-delta) and inhibits its activity, leading to inactivation of PP2A, an essential condition to keep cyclin-B1-CDK1 activity high during M phase. May indirectly enhance GAP-43 expression. {ECO:0000269|…	.	.	.	.	caudate nucleus;amygdala;olfactory bulb;temporal lobe;prefrontal cortex;cingulate cortex;superior cervical ganglion;pons;occipital lobe;subthalamic nucleus;whole brain;parietal lobe;spinal cord;globus pallidus;medulla oblongata;hypothalamus;thalamus;	Arpp19	.
Vapa	0.00978956	0.257027	0.394	0.328	1	c0	#N/A	VAPA	.	Tight junction	FUNCTION: Binds to OSBPL3, which mediates recruitment of VAPA to plasma membrane sites (PubMed:25447204). The ORP3-VAPA complex stimulates RRAS signaling which in turn attenuates integrin beta-1 (ITGB1) activation at the cell surface (PubMed:25447204). With OSBPL3, may regulate ER morphology (PubMed:16143324). May play a role in vesicle trafficking (PubMed:11511104, PubMed:19289470). {ECO:0000269…	.	.	Pulmonary function (interaction)[23284291;23284291];	TISSUE SPECIFICITY: Ubiquitous.;	amygdala;superior cervical ganglion;
Arf6	0.0177791	0.256975	0.161	0.112	1	c0	#N/A	ARF6	.	.	FUNCTION: GTP-binding protein involved in protein trafficking that regulates endocytic recycling and cytoskeleton remodeling. Required for normal completion of mitotic cytokinesis. Plays a role in the reorganization of the actin cytoskeleton and the formation of stress fibers. May also modulate vesicle budding and uncoating within the Golgi apparatus. Involved in the regulation of dendritic spine…	.	.	Erythema nodosum in inflammatory bowel disease[24487271];	TISSUE SPECIFICITY: Ubiquitous, with higher levels in heart, substantia nigra, and kidney. {ECO:0000269|PubMed:14659046}.;	kidney;thymus;trachea;atrioventricular node;superior cervical ganglion;trigeminal ganglion;whole blood;	Arf6	homeostasis/metabolism phenotype; liver/biliary system phenotype; mortality/aging (characteristics involving the ability of an organism to live and age normally throughout development and life span); cardiovascular system phenotype (the observable morphological and physiological characteristics of the mammalian heart, blood vessels, or circulatory system that are manifested through development an…
Ube2b	0.0104568	0.254547	0.327	0.262	1	c0	#N/A	UBE2B	.	Ubiquitin mediated proteolysis	FUNCTION: Accepts ubiquitin from the E1 complex and catalyzes its covalent attachment to other proteins. In association with the E3 enzyme BRE1 (RNF20 and/or RNF40), it plays a role in transcription regulation by catalyzing the monoubiquitination of histone H2B at 'Lys-120' to form H2BK120ub1. H2BK120ub1 gives a specific tag for epigenetic transcriptional activation, elongation by RNA polymerase …	.	.	.	.	caudate nucleus;amygdala;prefrontal cortex;trigeminal ganglion;superior cervical ganglion;cingulate cortex;whole blood;occipital lobe;whole brain;atrioventricular node;placenta;adrenal gland;parietal lobe;skeletal muscle;globus pallidus;medulla oblongata;	Ube2b	cardiovascular system phenotype (the observable morphological and physiological characteristics of the mammalian heart, blood vessels, or circulatory system that are manifested through development and lifespan); reproductive system phenotype; mortality/aging (characteristics involving the ability of an organism to live and age normally throughout development and life span); behavior/neurological …
Atp5g3	0.00451322	0.254099	0.136	0.082	1	c0	#N/A	ATP5G3	.	Oxidative phosphorylation	FUNCTION: Mitochondrial membrane ATP synthase (F(1)F(0) ATP synthase or Complex V) produces ATP from ADP in the presence of a proton gradient across the membrane which is generated by electron transport complexes of the respiratory chain. F-type ATPases consist of two structural domains, F(1) - containing the extramembraneous catalytic core and F(0) - containing the membrane proton channel, linke…	.	.	.	.	kidney;amygdala;liver;whole brain;heart;	Atp5g3	.
Atp5h	0.0391769	0.2504	0.211	0.164	1	c0	#N/A	ATP5H	.	Oxidative phosphorylation	FUNCTION: Mitochondrial membrane ATP synthase (F(1)F(0) ATP synthase or Complex V) produces ATP from ADP in the presence of a proton gradient across the membrane which is generated by electron transport complexes of the respiratory chain. F-type ATPases consist of two structural domains, F(1) - containing the extramembraneous catalytic core, and F(0) - containing the membrane proton channel, link…	.	.	Alzheimer's disease or small vessel stroke[26913989];	.	pons;temporal lobe;subthalamic nucleus;whole brain;cingulate cortex;parietal lobe;skeletal muscle;globus pallidus;heart;thalamus;	Atp5h	.

## Sheet: sat_doxo_CDKN1A_down
>gene	p_val	avg_logFC	pct.1	pct.2	p_val_adj	cluster	up_in_abt	Gene_name	Pathway(BioCarta)_short	Pathway(KEGG)_full	Function_description	Disease_description	MIM_disease	Trait_association(GWAS)	Tissue_specificity(Uniprot)	Expression(GNF/Atlas)	MGI_mouse_gene	MGI_mouse_phenotype
Kdelr2	0.00525431	-1.32336	0.056	0.429	1	c9	Kdelr2	KDELR2	arapPathway	Vibrio cholerae infection	FUNCTION: Required for the retention of luminal endoplasmic reticulum proteins. Determines the specificity of the luminal ER protein retention system. Also required for normal vesicular traffic through the Golgi. This receptor recognizes K-D-E-L.;	.	.	Irritable bowel syndrome[25248455];	.	.	Kdelr2	.
Tm9sf3	0.000279518	-1.29025	0	0.536	1	c9	Tm9sf3	TM9SF3	.	.	.	.	.	.	.	.	Tm9sf3	.
Crip1	0.000571687	-1.20812	0.833	0.964	1	c9	Crip1	CRIP1	.	.	FUNCTION: Seems to have a role in zinc absorption and may function as an intracellular zinc transport protein.;	.	.	.	.	.	Crip1	.
Col5a2	0.00832493	-1.18442	0.167	0.5	1	c9	Col5a2	COL5A2	.	Cell Communication;Focal adhesion;ECM-receptor interaction	FUNCTION: Type V collagen is a member of group I collagen (fibrillar forming collagen). It is a minor connective tissue component of nearly ubiquitous distribution. Type V collagen binds to DNA, heparan sulfate, thrombospondin, heparin, and insulin. Type V collagen is a key determinant in the assembly of tissue- specific matrices (By similarity). {ECO:0000250}.;	DISEASE: Ehlers-Danlos syndrome, classic type (EDS) [MIM:130000]: A connective tissue disorder characterized by hyperextensible skin, atrophic cutaneous scars due to tissue fragility and joint hyperlaxity. {ECO:0000269|PubMed:27656288, ECO:0000269|PubMed:9425231, ECO:0000269|PubMed:9783710}. Note=The disease is caused by mutations affecting the gene represented in this entry.;	[MIM:130000]Ehlers-Danlos syndrome, classic type;	Parkinson's disease[26227905];	.	.	Col5a2	integument phenotype (the observable morphological and physiological characteristics of the skin and its associated structures, such as the hair, nails, sweat glands, sebaceous glands and other secretory glands); growth/size/body region phenotype; vision/eye phenotype; normal phenotype; mortality/aging (characteristics involving the ability of an organism to live and age normally throughout devel…
Mylpf	0.0456655	-1.16874	0.056	0.286	1	c9	Mylpf	MYLPF	.	Focal adhesion;Tight junction;Leukocyte transendothelial migration;Regulation of actin cytoskeleton	.	.	.	Antineutrophil cytoplasmic antibody-associated vasculitis[22808956];	TISSUE SPECIFICITY: Expressed in fetal and adult skeletal muscle. {ECO:0000269|PubMed:14756420}.;	fetal thyroid;thyroid;tongue;testis;skeletal muscle;	Mylpf	mortality/aging (characteristics involving the ability of an organism to live and age normally throughout development and life span); respiratory system phenotype; muscle phenotype; growth/size/body region phenotype;
Socs3	9.35978e-05	-1.16082	0.339	0.727	1	c5	#N/A	SOCS3	il2rbPathway;il22bppathway	Ubiquitin mediated proteolysis;Jak-STAT signaling pathway;Insulin signaling pathway;Adipocytokine signaling pathway;Type II diabetes mellitus	FUNCTION: SOCS family proteins form part of a classical negative feedback system that regulates cytokine signal transduction. SOCS3 is involved in negative regulation of cytokines that signal through the JAK/STAT pathway. Inhibits cytokine signal transduction by binding to tyrosine kinase receptors including gp130, LIF, erythropoietin, insulin, IL12, GCSF and leptin receptors. Binding to JAK2 inh…	DISEASE: Note=There is some evidence that SOCS3 may be a susceptibility gene for atopic dermatitis linked to 17q25. SOCS3 messenger RNA is significantly more highly expressed in skin from patients with atopic dermatitis than in skin from healthy controls. Furthermore, a genetic association between atopic dermatitis and a haplotype in the SOCS3 gene has been found in two independent groups of pati…	.	Blood trace element (Se levels)[23720494];	TISSUE SPECIFICITY: Widely expressed with high expression in heart, placenta, skeletal muscle, peripheral blood leukocytes, fetal and adult lung, and fetal liver and kidney. Lower levels in thymus.;	pons;ciliary ganglion;subthalamic nucleus;dorsal root ganglion;trigeminal ganglion;atrioventricular node;cingulate cortex;superior cervical ganglion;parietal lobe;skeletal muscle;globus pallidus;	Socs3	skeleton phenotype; immune system phenotype; digestive/alimentary phenotype; hematopoietic system phenotype; cardiovascular system phenotype (the observable morphological and physiological characteristics of the mammalian heart, blood vessels, or circulatory system that are manifested through development and lifespan); mortality/aging (characteristics involving the ability of an organism to live …
Bgn	0.00980568	-1.14039	0.222	0.536	1	c9	#N/A	BGN	slrpPathway	.	FUNCTION: May be involved in collagen fiber assembly. {ECO:0000250}.;	DISEASE: Meester-Loeys syndrome (MRLS) [MIM:300989]: An X-linked, thoracic aortic aneurysm syndrome characterized by early-onset, severe aortic aneurysm and dissection. Other recurrent findings include hypertelorism, pectus deformity, joint hypermobility, contractures, and mild skeletal dysplasia. {ECO:0000269|PubMed:27632686}. Note=The disease is caused by mutations affecting the gene represente…	[MIM:300989]Meester-Loeys syndrome;[MIM:300106]Spondyloepimetaphyseal dysplasia, X-linked;	.	TISSUE SPECIFICITY: Found in several connective tissues, especially in articular cartilages.;	ciliary ganglion;superior cervical ganglion;trigeminal ganglion;placenta;adrenal gland;adrenal cortex;heart;	Bgn	growth/size/body region phenotype; integument phenotype (the observable morphological and physiological characteristics of the skin and its associated structures, such as the hair, nails, sweat glands, sebaceous glands and other secretory glands); homeostasis/metabolism phenotype; cellular phenotype; craniofacial phenotype; muscle phenotype; limbs/digits/tail phenotype; reproductive system phenot…
Glrx3	0.00172946	-1.12303	0	0.429	1	c9	Glrx3	GLRX3	.	.	FUNCTION: Together with BOLA2, acts as a cytosolic iron-sulfur (Fe-S) cluster assembly factor that facilitates [2Fe-2S] cluster insertion into a subset of cytosolic proteins (PubMed:26613676, PubMed:27519415). Acts as a critical negative regulator of cardiac hypertrophy and a positive inotropic regulator (By similarity). Required for hemoglobin maturation (PubMed:23615448). Does not possess any t…	.	.	Copper levels[26025379];Alcohol dependence[26365420];HIV-1 susceptibility[21160409];	TISSUE SPECIFICITY: Expressed in heart, spleen, testis and, to a lower extent, in thymus and peripheral blood leukocytes. Weakly expressed in lung, placenta, colon and small intestine.;	ciliary ganglion;tongue;testis - seminiferous tubule;skin;trigeminal ganglion;superior cervical ganglion;cingulate cortex;testis;pons;testis - interstitial;dorsal root ganglion;atrioventricular node;parietal lobe;skeletal muscle;globus pallidus;	Glrx3	nervous system phenotype (the observable morphological and physiological characteristics of the extensive, intricate network of electochemical structures in the body that is comprised of the brain, spinal cord, nerves, ganglia and parts of the receptor organs that are manifested through development and lifespan); mortality/aging (characteristics involving the ability of an organism to live and ag…
Wls	0.00524951	-1.08036	0	0.357	1	c9	Wls	WLS	.	ABC transporters	FUNCTION: Regulates Wnt proteins sorting and secretion in a feedback regulatory mechanism. This reciprocal interaction plays a key role in the regulation of expression, subcellular location, binding and organelle-specific association of Wnt proteins. Plays also an important role in establishment of the anterior-posterior body axis formation during development (By similarity). {ECO:0000250, ECO:00…	.	.	Bone mineral density (spine)[26911590];Bone mineral density[22504420];	.	thalamus;	Wls	adipose tissue phenotype (the observable morphological and physiological characteristics of mammalian fat tissue that are manifested through development and lifespan); endocrine/exocrine gland phenotype; integument phenotype (the observable morphological and physiological characteristics of the skin and its associated structures, such as the hair, nails, sweat glands, sebaceous glands and other s…
Cd44	0.00405772	-1.06987	0.056	0.464	1	c9	Cd44	CD44	lymphocytePathway;monocytePathway;neutrophilPathway	ECM-receptor interaction;Hematopoietic cell lineage	FUNCTION: Receptor for hyaluronic acid (HA). Mediates cell-cell and cell-matrix interactions through its affinity for HA, and possibly also through its affinity for other ligands such as osteopontin, collagens, and matrix metalloproteinases (MMPs). Adhesion with HA plays an important role in cell migration, tumor growth and progression. In cancer cells, may play an important role in invadopodia f…	.	.	Vitiligo[22561518];Systemic lupus erythematosus[23273568;26502338;26502338;27399966];Thiazide-induced adverse metabolic effects in hypertensive patients[23400010];Response to Vitamin E supplementation[22437554];	TISSUE SPECIFICITY: Isoform 10 (epithelial isoform) is expressed by cells of epithelium and highly expressed by carcinomas. Expression is repressed in neuroblastoma cells.;	ciliary ganglion;tonsil;trachea;smooth muscle;skin;superior cervical ganglion;trigeminal ganglion;adipose tissue;whole blood;bone marrow;lung;uterus;white blood cells;uterus corpus;spinal cord;	Cd44	neoplasm; cardiovascular system phenotype (the observable morphological and physiological characteristics of the mammalian heart, blood vessels, or circulatory system that are manifested through development and lifespan); hematopoietic system phenotype; normal phenotype; mortality/aging (characteristics involving the ability of an organism to live and age normally throughout development and life …
Mdh2	0.0286851	-1.04598	0.278	0.536	1	c9	Mdh2	MDH2	.	Citrate cycle (TCA cycle);Pyruvate metabolism;Glyoxylate and dicarboxylate metabolism;Carbon fixation;Reductive carboxylate cycle (CO2 fixation)	.	DISEASE: Epileptic encephalopathy, early infantile, 51 (EIEE51) [MIM:617339]: A form of epileptic encephalopathy, a heterogeneous group of severe childhood onset epilepsies characterized by refractory seizures, neurodevelopmental impairment, and poor prognosis. Development is normal prior to seizure onset, after which cognitive and motor delays become apparent. EIEE51 is an autosomal recessive fo…	[MIM:617339]Epileptic encephalopathy, early infantile, 51 [recessive?];	.	.	temporal lobe;amygdala;liver;prefrontal cortex;superior cervical ganglion;heart;cerebellum;pons;kidney;whole brain;skeletal muscle;globus pallidus;medulla oblongata;	Mdh2	.
Pcm1	0.00197965	-1.04088	0.056	0.5	1	c9	#N/A	PCM1	.	.	FUNCTION: Required for centrosome assembly and function. Essential for the correct localization of several centrosomal proteins including CEP250, CETN3, PCNT and NEK2. Required to anchor microtubules to the centrosome. Involved in the biogenesis of cilia. {ECO:0000269|PubMed:12403812, ECO:0000269|PubMed:15659651, ECO:0000269|PubMed:16943179, ECO:0000269|PubMed:20551181, ECO:0000269|PubMed:2412131…	DISEASE: Note=A chromosomal aberration involving PCM1 is found in papillary thyroid carcinomas (PTCs). Translocation t(8;10)(p21.3;q11.2) with RET links the protein kinase domain of RET to the major portion of PCM1. {ECO:0000269|PubMed:10980597}.; DISEASE: Note=A chromosomal aberration involving PCM1 is found in a variety of hematological malignancies including atypical chronic myeloid leukemia (…	.	Response to bronchodilator in chronic obstructive pulmonary disease (change in FEV1)[26503814];Economic and political preferences[22566634];	TISSUE SPECIFICITY: Expressed in blood, bone marrow, breast, lymph node, ovary and thyroid. {ECO:0000269|PubMed:10980597, ECO:0000269|PubMed:15184884, ECO:0000269|PubMed:16270321, ECO:0000269|PubMed:16424865}.;	pons;caudate nucleus;testis - seminiferous tubule;occipital lobe;prefrontal cortex;testis - interstitial;trigeminal ganglion;superior cervical ganglion;cingulate cortex;atrioventricular node;testis;skeletal muscle;	Pcm1	.
Pam16	0.0161572	-1.03575	0.036	0.182	1	c5	#N/A	PAM16	.	.	FUNCTION: Regulates ATP-dependent protein translocation into the mitochondrial matrix. Inhibits DNAJC19 stimulation of HSPA9/Mortalin ATPase activity. {ECO:0000269|PubMed:20053669}.;	DISEASE: Spondylometaphyseal dysplasia, Megarbane-Dagher-Melike type (SMDMDM) [MIM:613320]: An autosomal recessive disease characterized by pre- and postnatal short stature, developmental delay, dysmorphic facial appearance, narrow chest, prominent abdomen, platyspondyly, and short limbs. {ECO:0000269|PubMed:24786642}. Note=The disease is caused by mutations affecting the gene represented in this…	[MIM:613320]Spondylometaphyseal dysplasia, Megarbane-Dagher-Melike type [recessive?];	.	TISSUE SPECIFICITY: Ubiquitously expressed. {ECO:0000269|PubMed:15704001}.;	caudate nucleus;ciliary ganglion;testis - seminiferous tubule;dorsal root ganglion;atrioventricular node;superior cervical ganglion;skeletal muscle;globus pallidus;	Pam16	mortality/aging (characteristics involving the ability of an organism to live and age normally throughout development and life span);
Slc16a1	0.0177349	-1.027	0.036	0.182	1	c5	#N/A	SLC16A1	.	.	FUNCTION: Proton-coupled monocarboxylate transporter. Catalyzes the rapid transport across the plasma membrane of many monocarboxylates such as lactate, pyruvate, branched-chain oxo acids derived from leucine, valine and isoleucine, and the ketone bodies acetoacetate, beta-hydroxybutyrate and acetate. Depending on the tissue and on cicumstances, mediates the import or export of lactic acid and ke…	DISEASE: Familial hyperinsulinemic hypoglycemia 7 (HHF7) [MIM:610021]: Dominantly inherited hypoglycemic disorder characterized by inappropriate insulin secretion during anaerobic exercise or on pyruvate load. {ECO:0000269|PubMed:17701893}. Note=The disease is caused by mutations affecting the gene represented in this entry.; DISEASE: Monocarboxylate transporter 1 deficiency (MCT1D) [MIM:616095]:…	[MIM:610021]Familial hyperinsulinemic hypoglycemia 7;[MIM:616095]Monocarboxylate transporter 1 deficiency;	.	TISSUE SPECIFICITY: Detected in heart and in blood lymphocytes and monocytes (at protein level). Widely expressed. {ECO:0000269|PubMed:15505343}.;	.	Slc16a1	digestive/alimentary phenotype; mortality/aging (characteristics involving the ability of an organism to live and age normally throughout development and life span); liver/biliary system phenotype; behavior/neurological phenotype (the observable actions or reactions of mammalian organisms that are manifested through development and lifespan); homeostasis/metabolism phenotype; growth/size/body reg…
S100a11	0.00257793	-1.01798	0.444	0.75	1	c9	S100a11	S100A11	.	.	FUNCTION: Facilitates the differentiation and the cornification of keratinocytes. {ECO:0000269|PubMed:18618420}.;	.	.	.	.	lung;tongue;adipose tissue;whole blood;placenta;heart;	S100a11	reproductive system phenotype;
Igfbp6	0.00218965	-1.01377	0.893	0.939	1	c5	#N/A	IGFBP6	.	.	FUNCTION: IGF-binding proteins prolong the half-life of the IGFs and have been shown to either inhibit or stimulate the growth promoting effects of the IGFs on cell culture. They alter the interaction of IGFs with their cell surface receptors.;	.	.	.	.	ciliary ganglion;olfactory bulb;dorsal root ganglion;atrioventricular node;trigeminal ganglion;superior cervical ganglion;	Igfbp6	.
Tram1	0.00482671	-1.00845	0.056	0.464	1	c9	#N/A	TRAM1	.	.	FUNCTION: Stimulatory or required for the translocation of secretory proteins across the ER membrane.;	.	.	Erythrocyte cadmium concentration in never smokers[27005419];Cardiac Troponin-T levels[23247143];	.	trachea;thyroid;testis - interstitial;superior cervical ganglion;adipose tissue;testis;	Tram1	.
Fgl2	0.023454	-1.00398	0.125	0.303	1	c5	#N/A	FGL2	.	.	FUNCTION: May play a role in physiologic lymphocyte functions at mucosal sites.;	.	.	.	TISSUE SPECIFICITY: Constitutively expressed in cytotoxic T-cells.;	ciliary ganglion;superior cervical ganglion;trigeminal ganglion;whole blood;	Fgl2	cardiovascular system phenotype (the observable morphological and physiological characteristics of the mammalian heart, blood vessels, or circulatory system that are manifested through development and lifespan); mortality/aging (characteristics involving the ability of an organism to live and age normally throughout development and life span); immune system phenotype; homeostasis/metabolism pheno…
Ppic	0.0140248	-1.00299	0.167	0.5	1	c9	Ppic	PPIC	.	.	FUNCTION: PPIases accelerate the folding of proteins. It catalyzes the cis-trans isomerization of proline imidic peptide bonds in oligopeptides.;	.	.	Aortic root size[19584346];	.	ciliary ganglion;thyroid;trigeminal ganglion;superior cervical ganglion;skeletal muscle;heart;	Ppic	.
Mest	0.0470738	-0.994188	0.167	0.429	1	c9	Mest	MEST	.	.	.	.	.	.	TISSUE SPECIFICITY: Highly expressed in hydatidiform moles, but barely expressed in dermoid cysts. Biallelic expression is detected in blood lymphocytes. Seems to imprinted in an isoform- specific manner rather than in a tissue-specific manner in lymphocytes. Isoform 1 is expressed only from the paternal allele. Isoform 2 is expressed from both the paternal allele and the maternal allele. {ECO:00…	placenta;fetal lung;	Mest	growth/size/body region phenotype; cellular phenotype; muscle phenotype; mortality/aging (characteristics involving the ability of an organism to live and age normally throughout development and life span); cardiovascular system phenotype (the observable morphological and physiological characteristics of the mammalian heart, blood vessels, or circulatory system that are manifested through develop…
Igfbp7	9.22399e-05	-0.990708	0.429	0.848	1	c5	Igfbp7	IGFBP7	.	.	FUNCTION: Binds IGF-I and IGF-II with a relatively low affinity. Stimulates prostacyclin (PGI2) production. Stimulates cell adhesion. {ECO:0000269|PubMed:8117260, ECO:0000269|PubMed:8939990}.;	DISEASE: Retinal arterial macroaneurysm with supravalvular pulmonic stenosis (RAMSVPS) [MIM:614224]: An autosomal recessive condition characterized by the bilateral appearance of 'beading' along the major retinal arterial trunks, with the subsequent formation of macroaneurysms. Affected individuals also have supravalvular pulmonic stenosis, often requiring surgical correction. {ECO:0000269|PubMed…	[MIM:614224]Retinal arterial macroaneurysm with supravalvular pulmonic stenosis [recessive?];	Age-related macular degeneration[21909106];	.	heart;	Igfbp7	cellular phenotype; integument phenotype (the observable morphological and physiological characteristics of the skin and its associated structures, such as the hair, nails, sweat glands, sebaceous glands and other secretory glands); growth/size/body region phenotype; endocrine/exocrine gland phenotype; behavior/neurological phenotype (the observable actions or reactions of mammalian organisms tha…
Dhrs3	0.00106322	-0.977693	0	0.182	1	c5	Dhrs3	DHRS3	.	Retinol metabolism	FUNCTION: Catalyzes the reduction of all-trans-retinal to all- trans-retinol in the presence of NADPH. {ECO:0000269|PubMed:9705317}.;	.	.	Optic cup area[25631615;25631615];	TISSUE SPECIFICITY: Widely expressed with highest levels found in heart, placenta, lung, liver, kidney, pancreas, thyroid, testis, stomach, trachea and spinal cord. Lower levels found in skeletal muscle, intestine and lymph node. No expression detected in brain. In the retina, expressed in cone but not rod outer segments. {ECO:0000269|PubMed:11861404, ECO:0000269|PubMed:9705317}.;	.	Dhrs3	vision/eye phenotype; nervous system phenotype (the observable morphological and physiological characteristics of the extensive, intricate network of electochemical structures in the body that is comprised of the brain, spinal cord, nerves, ganglia and parts of the receptor organs that are manifested through development and lifespan); digestive/alimentary phenotype; skeleton phenotype; behavior/n…
Itgb4	0.00171686	-0.976291	0.107	0.394	1	c5	#N/A	ITGB4	.	Cell Communication;Focal adhesion;ECM-receptor interaction;Regulation of actin cytoskeleton	FUNCTION: Integrin alpha-6/beta-4 is a receptor for laminin. Plays a critical structural role in the hemidesmosome of epithelial cells. Is required for the regulation of keratinocyte polarity and motility. ITGA6:ITGB4 binds to NRG1 (via EGF domain) and this binding is essential for NRG1-ERBB signaling (PubMed:20682778). ITGA6:ITGB4 binds to IGF1 and this binding is essential for IGF1 signaling (P…	DISEASE: Epidermolysis bullosa letalis, with pyloric atresia (EB- PA) [MIM:226730]: An autosomal recessive, frequently lethal, epidermolysis bullosa with variable involvement of skin, nails, mucosa, and with variable effects on the digestive system. It is characterized by mucocutaneous fragility, aplasia cutis congenita, and gastrointestinal atresia, which most commonly affects the pylorus. Pylor…	[MIM:226730]Epidermolysis bullosa letalis, with pyloric atresia [recessive?];[MIM:226650]Generalized atrophic benign epidermolysis bullosa;	.	TISSUE SPECIFICITY: Integrin alpha-6/beta-4 is predominantly expressed by epithelia. Isoform beta-4D is also expressed in colon and placenta. Isoform beta-4E is also expressed in epidermis, lung, duodenum, heart, spleen and stomach.;	ciliary ganglion;lung;olfactory bulb;subthalamic nucleus;dorsal root ganglion;superior cervical ganglion;atrioventricular node;cingulate cortex;trigeminal ganglion;placenta;skeletal muscle;globus pallidus;	Itgb4	integument phenotype (the observable morphological and physiological characteristics of the skin and its associated structures, such as the hair, nails, sweat glands, sebaceous glands and other secretory glands); growth/size/body region phenotype; taste/olfaction phenotype; craniofacial phenotype; cellular phenotype; immune system phenotype; homeostasis/metabolism phenotype; renal/urinary system …
Phpt1	0.00178179	-0.969854	0.018	0.212	1	c5	#N/A	PHPT1	.	Fructose and mannose metabolism;Aminosugars metabolism;Thiamine metabolism;Riboflavin metabolism	FUNCTION: Exhibits phosphohistidine phosphatase activity. {ECO:0000269|PubMed:19836471, ECO:0000269|PubMed:25574816}.;	.	.	.	TISSUE SPECIFICITY: Expressed abundantly in heart and skeletal muscle. {ECO:0000269|PubMed:12383260}.;	liver;skeletal muscle;heart;	Phpt1	skeleton phenotype; behavior/neurological phenotype (the observable actions or reactions of mammalian organisms that are manifested through development and lifespan);
Wtap	0.00889961	-0.958057	0	0.321	1	c9	Wtap	WTAP	.	.	FUNCTION: Regulatory subunit of the WMM N6-methyltransferase complex, a multiprotein complex that mediates N6-methyladenosine (m6A) methylation of some adenosine residues of some mRNAs and plays a role in the efficiency of mRNA splicing, processing and mRNA stability. Required for accumulation of METTL3 and METTL14 to nuclear speckle (PubMed:24316715, PubMed:24407421, PubMed:24981863). Acts as a …	.	.	Iron status biomarkers[19084217];	TISSUE SPECIFICITY: Ubiquitously expressed. {ECO:0000269|PubMed:11001926}.;	pons;ciliary ganglion;kidney;dorsal root ganglion;superior cervical ganglion;atrioventricular node;trigeminal ganglion;globus pallidus;	Wtap	embryo phenotype; mortality/aging (characteristics involving the ability of an organism to live and age normally throughout development and life span);
Rwdd1	0.00952346	-0.9537	0.056	0.429	1	c9	Rwdd1	RWDD1	.	.	FUNCTION: Protects DRG2 from proteolytic degradation. {ECO:0000250}.;	.	.	.	.	.	Rwdd1	immune system phenotype; hematopoietic system phenotype;
43345	0.000873948	-0.951664	0.111	0.679	1	c9	#N/A	2018-09-02	.	.	FUNCTION: Filament-forming cytoskeletal GTPase. Forms a filamentous structure with SEPT12, SEPT6, SEPT2 and probably SEPT4 at the sperm annulus which is required for the structural integrity and motility of the sperm tail during postmeiotic differentiation (PubMed:25588830). Required for normal organization of the actin cytoskeleton. Plays a role in the biogenesis of polarized columnar-shaped epi…	.	.	Height[20881960];	TISSUE SPECIFICITY: Widely expressed. Up-regulated in liver cancer. {ECO:0000269|PubMed:15915442, ECO:0000269|PubMed:19165576}.;	amygdala;olfactory bulb;thyroid;occipital lobe;prefrontal cortex;atrioventricular node;testis;parietal lobe;spinal cord;hypothalamus;	2018-09-02	.
Erdr1	0.0084384	-0.949755	0.111	0.464	1	c9	Erdr1
Fstl1	0.0055414	-0.946487	0.125	0.364	1	c5	#N/A	FSTL1	.	.	FUNCTION: May modulate the action of some growth factors on cell proliferation and differentiation. Binds heparin (By similarity). {ECO:0000250}.;	.	.	Obesity-related traits[23251661];	TISSUE SPECIFICITY: Overexpressed in synovial tissues from rheumatoid arthritis. {ECO:0000269|PubMed:15638044}.;	fetal thyroid;ciliary ganglion;dorsal root ganglion;smooth muscle;adipose tissue;atrioventricular node;superior cervical ganglion;trigeminal ganglion;placenta;adrenal cortex;	Fstl1	homeostasis/metabolism phenotype; muscle phenotype; integument phenotype (the observable morphological and physiological characteristics of the skin and its associated structures, such as the hair, nails, sweat glands, sebaceous glands and other secretory glands); embryo phenotype; skeleton phenotype; renal/urinary system phenotype; nervous system phenotype (the observable morphological and physi…
Ttc3	0.00166119	-0.942979	0.111	0.643	1	c9	Ttc3	TTC3	.	.	FUNCTION: E3 ubiquitin-protein ligase that mediates the ubiquitination and subsequent degradation of phosphorylated Akt (AKT1, AKT2 and AKT3) in the nucleus. Acts as a terminal regulator of Akt signaling after activation; its phosphorylation by Akt, which is a prerequisite for ubiquitin ligase activity, suggests the existence of a regulation mechanism required to control Akt levels after activati…	.	.	Eye color traits[20463881];	TISSUE SPECIFICITY: Found in all tissues examined.;	pituitary;caudate nucleus;temporal lobe;amygdala;prefrontal cortex;superior cervical ganglion;cingulate cortex;pons;fetal brain;occipital lobe;subthalamic nucleus;testis - interstitial;parietal lobe;globus pallidus;medulla oblongata;hypothalamus;thalamus;	Ttc3	.
Armcx2	0.00573291	-0.942961	0.056	0.429	1	c9	Armcx2	ARMCX2	.	.	.	.	.	.	TISSUE SPECIFICITY: Expressed at high levels ovary, heart, testis, prostate, brain, spleen and colon. Expressed at very low levels in liver and thymus. Not expressed in peripheral blood leukocytes. Not expressed in pancreas and ovarian carcinomas. {ECO:0000269|PubMed:11162520}.;	pons;subthalamic nucleus;	Armcx2	.
Abcg2	0.00670231	-0.941513	0.018	0.182	1	c5	#N/A	ABCG2	.	ABC transporters	FUNCTION: High-capacity urate exporter functioning in both renal and extrarenal urate excretion. Plays a role in porphyrin homeostasis as it is able to mediates the export of protoporhyrin IX (PPIX) both from mitochondria to cytosol and from cytosol to extracellular space, and cellular export of hemin, and heme. Xenobiotic transporter that may play an important role in the exclusion of xenobiotic…	.	.	Urate levels in lean individuals[25811787;25811787;25811787];Urate levels[18834626;20884846;20884846;20139978;23263486];Uric acid levels[19503597;19503597;22229870];Gout[21983786;23263486;25646370;27899376];Renal underexcretion gout[27899376];Coffee consumption (cups per day)[25288136];Urate levels in obese individuals[25811787;25811787];Dental caries[23064961];Serum uric acid levels[21983786;245…	TISSUE SPECIFICITY: Highly expressed in placenta. Low expression in small intestine, liver and colon. {ECO:0000269|PubMed:9850061, ECO:0000269|PubMed:9861027}.;	ciliary ganglion;superior cervical ganglion;placenta;	Abcg2	normal phenotype; hematopoietic system phenotype; behavior/neurological phenotype (the observable actions or reactions of mammalian organisms that are manifested through development and lifespan); liver/biliary system phenotype; renal/urinary system phenotype; immune system phenotype; nervous system phenotype (the observable morphological and physiological characteristics of the extensive, intric…
Ssr3	0.00937692	-0.934607	0.222	0.571	1	c9	Ssr3	SSR3	.	.	FUNCTION: TRAP proteins are part of a complex whose function is to bind calcium to the ER membrane and thereby regulate the retention of ER resident proteins.;	.	.	.	.	thyroid;trachea;superior cervical ganglion;prostate;skeletal muscle;	Ssr3	mortality/aging (characteristics involving the ability of an organism to live and age normally throughout development and life span); cardiovascular system phenotype (the observable morphological and physiological characteristics of the mammalian heart, blood vessels, or circulatory system that are manifested through development and lifespan); embryo phenotype; respiratory system phenotype; cellu…
Capza2	0.00189364	-0.929298	0.389	0.786	1	c9	#N/A	CAPZA2	.	.	FUNCTION: F-actin-capping proteins bind in a Ca(2+)-independent manner to the fast growing ends of actin filaments (barbed end) thereby blocking the exchange of subunits at these ends. Unlike other capping proteins (such as gelsolin and severin), these proteins do not sever actin filaments.;	.	.	.	.	amygdala;whole blood;	Capza2	normal phenotype; cardiovascular system phenotype (the observable morphological and physiological characteristics of the mammalian heart, blood vessels, or circulatory system that are manifested through development and lifespan); liver/biliary system phenotype; skeleton phenotype; immune system phenotype; nervous system phenotype (the observable morphological and physiological characteristics of …
Ifitm1	0.0141872	-0.922301	0.018	0.152	1	c5	#N/A	IFITM1	.	B cell receptor signaling pathway	FUNCTION: IFN-induced antiviral protein which inhibits the entry of viruses to the host cell cytoplasm, permitting endocytosis, but preventing subsequent viral fusion and release of viral contents into the cytosol. Active against multiple viruses, including influenza A virus, SARS coronavirus (SARS-CoV), Marburg virus (MARV), Ebola virus (EBOV), Dengue virus (DNV), West Nile virus (WNV), human im…	.	.	.	TISSUE SPECIFICITY: Bone (at protein level). Levels greatly elevated in colon cancer, cervical cancer, esophageal cancer and ovarian cancer. Expressed in glioma cell lines. {ECO:0000269|PubMed:20838853, ECO:0000269|PubMed:22634173}.;	.	Ifitm1	homeostasis/metabolism phenotype; hematopoietic system phenotype; immune system phenotype; liver/biliary system phenotype; behavior/neurological phenotype (the observable actions or reactions of mammalian organisms that are manifested through development and lifespan);
Nckap1	0.0463139	-0.917737	0.036	0.152	1	c5	#N/A	NCKAP1	actinYPathway	Regulation of actin cytoskeleton	FUNCTION: Part of the WAVE complex that regulates lamellipodia formation. The WAVE complex regulates actin filament reorganization via its interaction with the Arp2/3 complex. Actin remodeling activity is regulated by RAC1. As component of the WAVE1 complex, required for BDNF-NTRK2 endocytic trafficking and signaling from early endosomes. {ECO:0000250|UniProtKB:P28660}.;	.	.	.	TISSUE SPECIFICITY: Expressed in all tissues examined except peripheral blood leukocytes, with highest expression in brain, heart, and skeletal muscle.;	occipital lobe;prefrontal cortex;	Nckap1	nervous system phenotype (the observable morphological and physiological characteristics of the extensive, intricate network of electochemical structures in the body that is comprised of the brain, spinal cord, nerves, ganglia and parts of the receptor organs that are manifested through development and lifespan); digestive/alimentary phenotype; mortality/aging (characteristics involving the abili…
Postn	0.0389612	-0.916025	0.018	0.121	1	c5	#N/A	POSTN	.	.	FUNCTION: Induces cell attachment and spreading and plays a role in cell adhesion (PubMed:12235007). Enhances incorporation of BMP1 in the fibronectin matrix of connective tissues, and subsequent proteolytic activation of lysyl oxidase LOX (By similarity). {ECO:0000250|UniProtKB:Q62009, ECO:0000269|PubMed:12235007}.;	.	.	Age-related macular degeneration[23326517;23326517];Tourette's syndrome or obsessive-compulsive disorder[25158072];	TISSUE SPECIFICITY: Widely expressed with highest levels in aorta, stomach, lower gastrointestinal tract, placenta, uterus, thyroid tissue and breast. Up-regulated in epithelial ovarian tumors. Not expressed in normal ovaries. Also highly expressed at the tumor periphery of lung carcinoma tissue but not within the tumor. Overexpressed in breast cancers. {ECO:0000269|PubMed:11550156, ECO:0000269|P…	.	Postn	immune system phenotype; skeleton phenotype; limbs/digits/tail phenotype; mortality/aging (characteristics involving the ability of an organism to live and age normally throughout development and life span); reproductive system phenotype; cardiovascular system phenotype (the observable morphological and physiological characteristics of the mammalian heart, blood vessels, or circulatory system tha…
Add3	0.00345042	-0.914712	0.089	0.333	1	c5	#N/A	ADD3	.	.	FUNCTION: Membrane-cytoskeleton-associated protein that promotes the assembly of the spectrin-actin network. Plays a role in actin filament capping (PubMed:23836506). Binds to calmodulin. {ECO:0000269|PubMed:23836506}.;	DISEASE: Cerebral palsy, spastic quadriplegic 3 (CPSQ3) [MIM:617008]: A form of cerebral palsy, a group of non-progressive disorders of movement and/or posture resulting from defects in the developing central nervous system. CPSQ3 is an autosomal recessive neurodevelopmental disorder characterized by variable spasticity and cognitive impairment. {ECO:0000269|PubMed:23836506}. Note=The disease is …	[MIM:617008]Cerebral palsy, spastic quadriplegic 3 [recessive?];	Biliary atresia[20460270];Bipolar disorder[28072414];	TISSUE SPECIFICITY: Isoform 1 is ubiquitously expressed. {ECO:0000269|PubMed:8893809}.;	ciliary ganglion;caudate nucleus;olfactory bulb;amygdala;prefrontal cortex;cingulate cortex;trigeminal ganglion;superior cervical ganglion;pons;thyroid;occipital lobe;subthalamic nucleus;dorsal root ganglion;atrioventricular node;spinal cord;parietal lobe;globus pallidus;hypothalamus;medulla oblongata;thalamus;	Add3	hematopoietic system phenotype; normal phenotype;
Cct7	0.0061675	-0.909475	0.222	0.607	1	c9	Cct7	CCT7	.	.	FUNCTION: Molecular chaperone; assists the folding of proteins upon ATP hydrolysis. Known to play a role, in vitro, in the folding of actin and tubulin (By similarity). {ECO:0000250}.;	.	.	.	.	testis - seminiferous tubule;testis - interstitial;tumor;whole brain;prostate;testis;cerebellum peduncles;
Socs3	8.14786e-10	-0.907595	0.111	0.257	2.33778e-05	c0	#N/A	SOCS3	il2rbPathway;il22bppathway	Ubiquitin mediated proteolysis;Jak-STAT signaling pathway;Insulin signaling pathway;Adipocytokine signaling pathway;Type II diabetes mellitus	FUNCTION: SOCS family proteins form part of a classical negative feedback system that regulates cytokine signal transduction. SOCS3 is involved in negative regulation of cytokines that signal through the JAK/STAT pathway. Inhibits cytokine signal transduction by binding to tyrosine kinase receptors including gp130, LIF, erythropoietin, insulin, IL12, GCSF and leptin receptors. Binding to JAK2 inh…	DISEASE: Note=There is some evidence that SOCS3 may be a susceptibility gene for atopic dermatitis linked to 17q25. SOCS3 messenger RNA is significantly more highly expressed in skin from patients with atopic dermatitis than in skin from healthy controls. Furthermore, a genetic association between atopic dermatitis and a haplotype in the SOCS3 gene has been found in two independent groups of pati…	.	Blood trace element (Se levels)[23720494];	TISSUE SPECIFICITY: Widely expressed with high expression in heart, placenta, skeletal muscle, peripheral blood leukocytes, fetal and adult lung, and fetal liver and kidney. Lower levels in thymus.;	pons;ciliary ganglion;subthalamic nucleus;dorsal root ganglion;trigeminal ganglion;atrioventricular node;cingulate cortex;superior cervical ganglion;parietal lobe;skeletal muscle;globus pallidus;	Socs3	skeleton phenotype; immune system phenotype; digestive/alimentary phenotype; hematopoietic system phenotype; cardiovascular system phenotype (the observable morphological and physiological characteristics of the mammalian heart, blood vessels, or circulatory system that are manifested through development and lifespan); mortality/aging (characteristics involving the ability of an organism to live …
Spats2l	0.00889961	-0.89848	0	0.321	1	c9	#N/A	SPATS2L	.	.	.	.	.	Urinary albumin-to-creatinine ratio in non-diabetics[26631737];QT interval (sulfonylurea treatment interaction)[27958378];QT interval[24952745];Urate levels in lean individuals[25811787];Schizophrenia[23974872];Asthma (bronchodilator response)[22792082];Pelvic organ prolapse[26545240];Information processing speed[27046643];	.	.	Spats2l	.
Snx6	0.00948802	-0.892635	0.056	0.393	1	c9	Snx6	SNX6	.	.	FUNCTION: Involved in several stages of intracellular trafficking. Interacts with membranes phosphatidylinositol 3,4-bisphosphate and/or phosphatidylinositol 4,5-bisphosphate (Probable). Acts in part as component of the retromer membrane-deforming SNX-BAR subcomplex (PubMed:19935774). The SNX-BAR retromer mediates retrograde transport of cargo proteins from endosomes to the trans-Golgi network (T…	.	.	Celiac disease[23936387];	.	white blood cells;trigeminal ganglion;superior cervical ganglion;placenta;whole blood;spinal cord;	Snx6	.
Tsc22d3	0.013975	-0.883849	0.232	0.485	1	c5	Tsc22d3	TSC22D3	.	.	FUNCTION: Protects T-cells from IL2 deprivation-induced apoptosis through the inhibition of FOXO3A transcriptional activity that leads to the down-regulation of the pro-apoptotic factor BCL2L11. In macrophages, plays a role in the anti-inflammatory and immunosuppressive effects of glucocorticoids and IL10. In T-cells, inhibits anti-CD3-induced NFKB1 nuclear translocation. In vitro, suppresses AP1…	.	.	.	TISSUE SPECIFICITY: Expressed in brain, lung, spleen and skeletal muscle. Lower levels detected in heart and kidney. Not detected in the pancreas. In non-lymphoid tissues, in the absence of inflammation, the major source of constitutive expression is the macrophage lineage. Also expressed in cells from different hemopoietic cell lineages, including bone marrow cells, CD34+ stem cells, mature B- a…	white blood cells;atrioventricular node;	Tsc22d3	liver/biliary system phenotype; reproductive system phenotype; hematopoietic system phenotype; cellular phenotype; homeostasis/metabolism phenotype; immune system phenotype; adipose tissue phenotype (the observable morphological and physiological characteristics of mammalian fat tissue that are manifested through development and lifespan); endocrine/exocrine gland phenotype; growth/size/body regi…
Dctn3	0.0181539	-0.883391	0.111	0.429	1	c9	Dctn3	DCTN3	.	.	FUNCTION: Together with dynein may be involved in spindle assembly and cytokinesis. {ECO:0000269|PubMed:9722614}.;	.	.	.	TISSUE SPECIFICITY: Ubiquitously expressed. Highly expressed in muscle and pancreas and detected at lower levels in brain. {ECO:0000269|PubMed:9722614}.;	ciliary ganglion;whole brain;superior cervical ganglion;parietal lobe;skeletal muscle;globus pallidus;cerebellum;medulla oblongata;	Dctn3	.
Btg2	1.34889e-17	-0.878452	0.234	0.48	3.87023e-13	c0	Btg2	BTG2	.	.	FUNCTION: Anti-proliferative protein; the function is mediated by association with deadenylase subunits of the CCR4-NOT complex. Activates mRNA deadenylation in a CNOT6 and CNOT7-dependent manner. In vitro can inhibit deadenylase activity of CNOT7 and CNOT8. Involved in cell cycle regulation. Could be involved in the growth arrest and differentiation of the neuronal precursors (By similarity). Mo…	.	.	.	.	ciliary ganglion;kidney;atrioventricular node;superior cervical ganglion;trigeminal ganglion;adrenal cortex;skeletal muscle;	Btg2	skeleton phenotype; hematopoietic system phenotype; behavior/neurological phenotype (the observable actions or reactions of mammalian organisms that are manifested through development and lifespan); homeostasis/metabolism phenotype;
Ank1	0.00889961	-0.877346	0	0.321	1	c9	Ank1	ANK1	.	.	FUNCTION: Attaches integral membrane proteins to cytoskeletal elements; binds to the erythrocyte membrane protein band 4.2, to Na-K ATPase, to the lymphocyte membrane protein GP85, and to the cytoskeletal proteins fodrin, tubulin, vimentin and desmin. Erythrocyte ankyrins also link spectrin (beta chain) to the cytoplasmic domain of the erythrocytes anion exchange protein; they retain most or all …	DISEASE: Spherocytosis 1 (SPH1) [MIM:182900]: A form of spherocytosis, a hematologic disorder leading to chronic hemolytic anemia and characterized by numerous abnormally shaped erythrocytes which are generally spheroidal. SPH1 is characterized by severe hemolytic anemia. Inheritance can be autosomal dominant or autosomal recessive. Patients with homozygous mutations have a more severe disorder. …	[MIM:182900]Spherocytosis 1 [dominant?] [recessive?];	Type 2 diabetes[22456796;24509480;26818947];Pulmonary function decline[22424883];Glycated hemoglobin levels[20858683;20858683;24647736];mean corpuscular hemoglobin concentration[28017375;28017375];	TISSUE SPECIFICITY: Isoform Mu17, isoform Mu18, isoform Mu19 and isoform Mu20 are expressed in skeletal muscle. Isoform Br21 is expressed in brain. {ECO:0000269|PubMed:9430667}.;	ciliary ganglion;pons;tongue;superior cervical ganglion;trigeminal ganglion;fetal liver;skeletal muscle;cerebellum peduncles;cerebellum;bone marrow;medulla oblongata;	Ank1	liver/biliary system phenotype; behavior/neurological phenotype (the observable actions or reactions of mammalian organisms that are manifested through development and lifespan); reproductive system phenotype; mortality/aging (characteristics involving the ability of an organism to live and age normally throughout development and life span); hematopoietic system phenotype; cardiovascular system p…
Gspt1	0.0030421	-0.877049	0	0.393	1	c9	Gspt1	GSPT1	.	Glutathione metabolism;Metabolism of xenobiotics by cytochrome P450;Drug metabolism - cytochrome P450	FUNCTION: Involved in translation termination in response to the termination codons UAA, UAG and UGA. Stimulates the activity of ERF1. Involved in regulation of mammalian cell growth. Component of the transient SURF complex which recruits UPF1 to stalled ribosomes in the context of nonsense-mediated decay (NMD) of mRNAs containing premature stop codons.;	.	.	Testicular germ cell tumor[26503584];	.	.	Gspt1	.
Sfrp5	0.00101259	-0.871715	0.446	0.727	1	c5	#N/A	SFRP5	.	Wnt signaling pathway	FUNCTION: Soluble frizzled-related proteins (sFRPS) function as modulators of Wnt signaling through direct interaction with Wnts. They have a role in regulating cell growth and differentiation in specific cell types. SFRP5 may be involved in determining the polarity of photoreceptor, and perhaps, other cells in the retina.;	.	.	Blood pressure[24954895];	TISSUE SPECIFICITY: Highly expressed in the retinal pigment epithelium (RPE) and pancreas. Weak expression in heart, liver and muscle. {ECO:0000269|PubMed:10072424, ECO:0000269|PubMed:9391078, ECO:0000269|PubMed:9642118}.;	ciliary ganglion;olfactory bulb;testis - interstitial;dorsal root ganglion;trigeminal ganglion;superior cervical ganglion;atrioventricular node;spinal cord;	Sfrp5	endocrine/exocrine gland phenotype; mortality/aging (characteristics involving the ability of an organism to live and age normally throughout development and life span); normal phenotype; reproductive system phenotype; growth/size/body region phenotype; nervous system phenotype (the observable morphological and physiological characteristics of the extensive, intricate network of electochemical st…
Aldoa	0.00806282	-0.86916	0.333	0.75	1	c9	Aldoa	ALDOA	mta3Pathway	Glycolysis / Gluconeogenesis;Pentose phosphate pathway;Fructose and mannose metabolism;Carbon fixation	FUNCTION: Plays a key role in glycolysis and gluconeogenesis. In addition, may also function as scaffolding protein (By similarity). {ECO:0000250}.;	DISEASE: Glycogen storage disease 12 (GSD12) [MIM:611881]: A metabolic disorder associated with increased hepatic glycogen and hemolytic anemia. It may lead to myopathy with exercise intolerance and rhabdomyolysis. {ECO:0000269|PubMed:14615364, ECO:0000269|PubMed:14766013, ECO:0000269|PubMed:2229018, ECO:0000269|PubMed:2825199, ECO:0000269|PubMed:8598869}. Note=The disease is caused by mutations …	[MIM:611881]Glycogen storage disease 12;	Schizophrenia[25056061];	.	pons;temporal lobe;tongue;subthalamic nucleus;whole brain;adipose tissue;parietal lobe;skeletal muscle;heart;medulla oblongata;thalamus;	Aldoa	.
Tmem47	0.0290249	-0.864761	0.056	0.321	1	c9	#N/A	TMEM47	.	.	FUNCTION: Regulates cell junction organization in epithelial cells. May play a role in the transition from adherens junction to tight junction assembly. May regulate F-actin polymerization required for tight junctional localization dynamics and affect the junctional localization of PARD6B. During podocyte differentiation may negatively regulate activity of FYN and subsequently the abundance of ne…	.	.	Multiple sclerosis[23412934];	TISSUE SPECIFICITY: Expressed in adult brain, fetal brain, cerebellum, heart, lung, prostate and thyroid. {ECO:0000269|PubMed:24603971}.;	caudate nucleus;amygdala;occipital lobe;prefrontal cortex;superior cervical ganglion;spinal cord;hypothalamus;thalamus;	Tmem47	.
Krcc1	0.0159132	-0.860183	0.071	0.242	1	c5	#N/A	KRCC1	.	.	.	.	.	Night sleep phenotypes[27126917];Bilirubin levels[19414484];	.	dorsal root ganglion;superior cervical ganglion;trigeminal ganglion;spinal cord;	Krcc1	.
Bcap31	0.0181896	-0.857915	0.056	0.357	1	c9	#N/A	BCAP31	.	.	FUNCTION: Functions as a chaperone protein. Is one of the most abundant endoplasmic reticulum (ER) proteins. Plays a role in the export of secreted proteins in the ER, the recognition of abnormally folded protein and their targeting to the ER associated-degradation (ERAD). Also serves as a cargo receptor for the export of transmembrane proteins. May be involved in CASP8- mediated apoptosis. {ECO:…	DISEASE: Deafness, dystonia, and cerebral hypomyelination (DDCH) [MIM:300475]: An X-linked recessive mental retardation syndrome characterized by almost no psychomotor development, dysmorphic facial features, sensorineural deafness, dystonia, pyramidal signs, and hypomyelination on brain imaging. {ECO:0000269|PubMed:24011989}. Note=The disease is caused by mutations affecting the gene represented…	[MIM:300475]Deafness, dystonia, and cerebral hypomyelination;	.	TISSUE SPECIFICITY: Ubiquitous. Highly expressed in neurons and discrete endocrine cells. {ECO:0000269|PubMed:11561007}.;	.	Bcap31	.
Hmg20b	0.00625047	-0.854074	0.056	0.429	1	c9	Hmg20b	HMG20B	.	.	FUNCTION: Required for correct progression through G2 phase of the cell cycle and entry into mitosis. Required for RCOR1/CoREST mediated repression of neuronal specific gene promoters.;	.	.	.	TISSUE SPECIFICITY: Ubiquitously expressed in adult tissues. {ECO:0000269|PubMed:10773667, ECO:0000269|PubMed:11997092}.;	kidney;testis - interstitial;placenta;prostate;medulla oblongata;	Hmg20b	.
Idh3g	0.00298588	-0.847027	0	0.152	1	c5	Idh3g	IDH3G	.	Citrate cycle (TCA cycle)	.	.	.	.	.	caudate nucleus;kidney;subthalamic nucleus;superior cervical ganglion;skeletal muscle;globus pallidus;heart;	Idh3g	.
Clic1	0.0075777	-0.845685	0.089	0.303	1	c5	#N/A	CLIC1	.	.	FUNCTION: Can insert into membranes and form chloride ion channels. Channel activity depends on the pH. Membrane insertion seems to be redox-regulated and may occur only under oxydizing conditions. Involved in regulation of the cell cycle. {ECO:0000269|PubMed:10834939, ECO:0000269|PubMed:11195932, ECO:0000269|PubMed:11551966, ECO:0000269|PubMed:11940526, ECO:0000269|PubMed:11978800, ECO:0000269|P…	.	.	.	TISSUE SPECIFICITY: Expression is prominent in heart, placenta, liver, kidney and pancreas. {ECO:0000269|PubMed:10793131}.;	.	Clic1	homeostasis/metabolism phenotype; hematopoietic system phenotype;
Nfu1	0.0158043	-0.841257	0.018	0.152	1	c5	#N/A	NFU1	.	.	FUNCTION: Iron-sulfur cluster scaffold protein which can assemble [4Fe-2S] clusters and deliver them to target proteins. {ECO:0000269|PubMed:12886008, ECO:0000269|PubMed:27818104}.;	DISEASE: Multiple mitochondrial dysfunctions syndrome 1 (MMDS1) [MIM:605711]: A severe disorder of systemic energy metabolism, resulting in weakness, respiratory failure, lack of neurologic development, lactic acidosis, hyperglycinemia and early death. Some patients show failure to thrive, pulmonary hypertension, hypotonia and irritability. Biochemical features include severe combined deficiency …	[MIM:605711]Multiple mitochondrial dysfunctions syndrome 1;	.	TISSUE SPECIFICITY: Ubiquitous. Expression in adult lung is weak compared to fetal lung. {ECO:0000269|PubMed:12915448}.;	superior cervical ganglion;trigeminal ganglion;globus pallidus;	Nfu1	.
Gpc6	0.0193392	-0.841214	0.089	0.273	1	c5	#N/A	GPC6	.	.	FUNCTION: Cell surface proteoglycan that bears heparan sulfate. Putative cell surface coreceptor for growth factors, extracellular matrix proteins, proteases and anti-proteases (By similarity). Enhances migration and invasion of cancer cells through WNT5A signaling. {ECO:0000250, ECO:0000269|PubMed:21871017}.;	DISEASE: Omodysplasia 1 (OMOD1) [MIM:258315]: A rare autosomal recessive skeletal dysplasia characterized by facial dysmorphism and severe congenital micromelia with shortening and distal tapering of the humeri and femora, to give a club-like appearance. Typical facial features include a prominent forehead, frontal bossing, short nose with a depressed broad bridge, short columella, anteverted nos…	[MIM:258315]Omodysplasia 1 [recessive?];	Neuroticism[20634892];Visceral fat[22589738];Blood pressure (smoking interaction)[25189868;25189868];Attention deficit hyperactivity disorder[18839057];Breast size[22747683];Disc degeneration (lumbar)[22993228];Pelvic organ prolapse[26545240];Night sleep phenotypes[27126917];Waist-hip ratio[25673412];Response to anti-retroviral therapy (ddI/d4T) in HIV-1 infection (Grade 2 peripheral neuropathy)[…	TISSUE SPECIFICITY: Widely expressed. High expression in fetal kidney and lung and lower expressions in fetal liver and brain. In adult tissues, very abundant in ovary, high levels also observed in liver, kidney, small intestine and colon. Not detected in peripheral blood leukocytes. Detected in breast cancer cells (at protein level). {ECO:0000269|PubMed:10480909, ECO:0000269|PubMed:21871017}.;	.	Gpc6	.
Psmd8	0.0156179	-0.837747	0.111	0.429	1	c9	#N/A	PSMD8	.	.	FUNCTION: Component of the 26S proteasome, a multiprotein complex involved in the ATP-dependent degradation of ubiquitinated proteins. This complex plays a key role in the maintenance of protein homeostasis by removing misfolded or damaged proteins, which could impair cellular functions, and by removing proteins whose functions are no longer required. Therefore, the proteasome participates in num…	.	.	.	.	amygdala;testis - seminiferous tubule;testis - interstitial;whole brain;placenta;testis;heart;	Psmd8	.
Junb	5.81948e-26	-0.837354	0.648	0.821	1.66972e-21	c0	#N/A	JUNB	GATA3pathway	.	FUNCTION: Transcription factor involved in regulating gene activity following the primary growth factor response. Binds to the DNA sequence 5'-TGA[CG]TCA-3'.;	.	.	.	.	ciliary ganglion;	Junb	integument phenotype (the observable morphological and physiological characteristics of the skin and its associated structures, such as the hair, nails, sweat glands, sebaceous glands and other secretory glands); cellular phenotype; homeostasis/metabolism phenotype; mortality/aging (characteristics involving the ability of an organism to live and age normally throughout development and life span)…
Kdm6b	2.15754e-08	-0.836033	0.123	0.261	0.000619042	c0	Kdm6b	KDM6B	.	.	FUNCTION: Histone demethylase that specifically demethylates 'Lys- 27' of histone H3, thereby playing a central role in histone code (PubMed:17825402, PubMed:17851529, PubMed:17713478, PubMed:18003914). Demethylates trimethylated and dimethylated H3 'Lys-27' (PubMed:17825402, PubMed:17851529, PubMed:17713478, PubMed:18003914). Plays a central role in regulation of posterior development, by regula…	.	.	Height[25429064];	.	pons;ciliary ganglion;subthalamic nucleus;dorsal root ganglion;trigeminal ganglion;atrioventricular node;superior cervical ganglion;skin;whole blood;testis;parietal lobe;skeletal muscle;	Kdm6b	skeleton phenotype; immune system phenotype; limbs/digits/tail phenotype; nervous system phenotype (the observable morphological and physiological characteristics of the extensive, intricate network of electochemical structures in the body that is comprised of the brain, spinal cord, nerves, ganglia and parts of the receptor organs that are manifested through development and lifespan); reproducti…
Marf1	0.00106322	-0.833917	0	0.182	1	c5	Marf1	MARF1	.	.	FUNCTION: Essential regulator of oogenesis required for female meiotic progression to repress transposable elements and preventing their mobilization, which is essential for the germline integrity. Probably acts via some RNA metabolic process, equivalent to the piRNA system in males, which mediates the repression of transposable elements during meiosis by forming complexes composed of RNAs and go…	.	.	Plasma omega-6 polyunsaturated fatty acid levels (linoleic acid)[24823311;24823311];Plasma omega-6 polyunsaturated fatty acid levels (gamma-linolenic acid)[24823311];Plasma omega-6 polyunsaturated fatty acid levels (dihomo-gamma-linolenic acid)[24823311;24823311];	.	.	Marf1	reproductive system phenotype;
Sec61b	0.00838483	-0.833231	0.222	0.643	1	c9	Sec61b	SEC61B	.	Vibrio cholerae infection	FUNCTION: Necessary for protein translocation in the endoplasmic reticulum.;	.	.	Callous-unemotional behaviour[23874384];	.	.	Sec61b	.
Tmx1	0.00889961	-0.831893	0	0.321	1	c9	Tmx1	TMX1	.	.	FUNCTION: May participate in various redox reactions through the reversible oxidation of its active center dithiol to a disulfide and catalyze dithiol-disulfide exchange reactions.;	.	.	Nonsyndromic cleft lip with or without cleft palate[28087736;28087736];Response to cyclophosphamide in systemic lupus erythematosus with lupus nephritis[26980576];	TISSUE SPECIFICITY: Ubiquitous. Highly expressed in kidney, liver, placenta and lung.;	.	Tmx1	normal phenotype;
Cr1l	0.0189281	-0.831346	0.054	0.212	1	c5	#N/A	CR1L	.	.	.	.	.	Schizophrenia[25056061];Erythrocyte sedimentation rate[21700265];LDL cholesterol[19060910];	TISSUE SPECIFICITY: Expressed in fetal liver and to a lesser extent in fetal spleen and thymus. Expression appears to be limited to hematopoietic and fetal lymphoid tissue. {ECO:0000269|PubMed:14687939}.;	.	Cr1l	renal/urinary system phenotype; immune system phenotype; nervous system phenotype (the observable morphological and physiological characteristics of the extensive, intricate network of electochemical structures in the body that is comprised of the brain, spinal cord, nerves, ganglia and parts of the receptor organs that are manifested through development and lifespan); hematopoietic system phenot…
Diablo	0.00507448	-0.830163	0.018	0.182	1	c5	Diablo	DIABLO	mitochondriaPathway	.	FUNCTION: Promotes apoptosis by activating caspases in the cytochrome c/Apaf-1/caspase-9 pathway. Acts by opposing the inhibitory activity of inhibitor of apoptosis proteins (IAP). Inhibits the activity of BIRC6/bruce by inhibiting its binding to caspases. Isoform 3 attenuates the stability and apoptosis- inhibiting activity of XIAP/BIRC4 by promoting XIAP/BIRC4 ubiquitination and degradation thr…	DISEASE: Deafness, autosomal dominant, 64 (DFNA64) [MIM:614152]: A form of non-syndromic sensorineural hearing loss. Sensorineural deafness results from damage to the neural receptors of the inner ear, the nerve pathways to the brain, or the area of the brain that receives sound information. {ECO:0000269|PubMed:21722859}. Note=The disease is caused by mutations affecting the gene represented in t…	[MIM:614152]Deafness, autosomal dominant, 64 [dominant?];	.	TISSUE SPECIFICITY: Ubiquitously expressed with highest expression in testis. Expression is also high in heart, liver, kidney, spleen, prostate and ovary. Low in brain, lung, thymus and peripheral blood leukocytes. Isoform 3 is ubiquitously expressed. {ECO:0000269|PubMed:10929711, ECO:0000269|PubMed:14523016}.;	testis - seminiferous tubule;testis - interstitial;dorsal root ganglion;trigeminal ganglion;superior cervical ganglion;testis;	Diablo	behavior/neurological phenotype (the observable actions or reactions of mammalian organisms that are manifested through development and lifespan); normal phenotype; cellular phenotype; growth/size/body region phenotype;
Gja1	0.0314005	-0.828559	0.056	0.321	1	c9	#N/A	GJA1	gsk3Pathway	Cell Communication;Gap junction	FUNCTION: Gap junction protein that acts as a regulator of bladder capacity. A gap junction consists of a cluster of closely packed pairs of transmembrane channels, the connexons, through which materials of low MW diffuse from one cell to a neighboring cell. May play a critical role in the physiology of hearing by participating in the recycling of potassium to the cochlear endolymph. Negative reg…	DISEASE: Oculodentodigital dysplasia (ODDD) [MIM:164200]: A disease characterized by a typical facial appearance and variable involvement of the eyes, dentition, and fingers. Characteristic facial features include a narrow, pinched nose with hypoplastic alae nasi, prominent columella and thin anteverted nares together with a narrow nasal bridge, and prominent epicanthic folds giving the impressio…	[MIM:164200]Oculodentodigital dysplasia;[MIM:257850]Oculodentodigital dysplasia, autosomal recessive [recessive?];[MIM:186100]Syndactyly 3;[MIM:241550]Hypoplastic left heart syndrome 1;[MIM:234100]Hallermann-Streiff syndrome;[MIM:600309]Atrioventricular septal defect 3;[MIM:218400]Craniometaphyseal dysplasia, autosomal recessive [recessive?];[MIM:133200]Erythrokeratodermia variabilis;[MIM:104100]…	Heart rate[23583979;23583979;23583979];Resting heart rate[20639392;20639392;23183192;27798624];Systolic blood pressure response to hydrochlorothiazide in hypertension[27802415];Migraine[27322543];Peak creatinine levels in vancomycin therapy[26030142];Protein quantitative trait loci[18464913];	TISSUE SPECIFICITY: Expressed in the heart and fetal cochlea. {ECO:0000269|PubMed:11741837}.;	caudate nucleus;amygdala;prefrontal cortex;adrenal gland;spinal cord;hypothalamus;	Gja1	immune system phenotype; skeleton phenotype; hearing/vestibular/ear phenotype; nervous system phenotype (the observable morphological and physiological characteristics of the extensive, intricate network of electochemical structures in the body that is comprised of the brain, spinal cord, nerves, ganglia and parts of the receptor organs that are manifested through development and lifespan); limbs…
Gpm6a	0.0124274	-0.824791	0.089	0.273	1	c5	#N/A	GPM6A	.	.	FUNCTION: Involved in neuronal differentiation, including differentiation and migration of neuronal stem cells. Plays a role in neuronal plasticity and is involved in neurite and filopodia outgrowth, filopodia motility and probably synapse formation. GPM6A-induced filopodia formation involves mitogen-activated protein kinase (MAPK) and Src signaling pathways. May be involved in neuronal NGF-depen…	.	.	Cognitive decline rate in late mild cognitive impairment[26252872;26252872;26252872;26252872];Schizophrenia[25056061];Temperament (bipolar disorder)[22365631];Mortality in heart failure[20400778];Educational attainment[23722424];	.	caudate nucleus;amygdala;temporal lobe;prefrontal cortex;cingulate cortex;cerebellum peduncles;cerebellum;pons;fetal brain;occipital lobe;subthalamic nucleus;whole brain;parietal lobe;spinal cord;globus pallidus;hypothalamus;medulla oblongata;thalamus;	Gpm6a	nervous system phenotype (the observable morphological and physiological characteristics of the extensive, intricate network of electochemical structures in the body that is comprised of the brain, spinal cord, nerves, ganglia and parts of the receptor organs that are manifested through development and lifespan); growth/size/body region phenotype; adipose tissue phenotype (the observable morpholo…
Marf1	0.0396578	-0.823839	0	0.214	1	c9	Marf1	MARF1	.	.	FUNCTION: Essential regulator of oogenesis required for female meiotic progression to repress transposable elements and preventing their mobilization, which is essential for the germline integrity. Probably acts via some RNA metabolic process, equivalent to the piRNA system in males, which mediates the repression of transposable elements during meiosis by forming complexes composed of RNAs and go…	.	.	Plasma omega-6 polyunsaturated fatty acid levels (linoleic acid)[24823311;24823311];Plasma omega-6 polyunsaturated fatty acid levels (gamma-linolenic acid)[24823311];Plasma omega-6 polyunsaturated fatty acid levels (dihomo-gamma-linolenic acid)[24823311;24823311];	.	.	Marf1	reproductive system phenotype;
Fam173a	0.0203546	-0.823612	0.036	0.182	1	c5	#N/A	FAM173A	.	.	.	.	.	.	.	temporal lobe;testis - interstitial;testis;	Fam173a	.
Commd1	0.033941	-0.821993	0.056	0.321	1	c9	Commd1	COMMD1	.	.	FUNCTION: Proposed scaffold protein that is implicated in diverse physiological processes and whose function may be in part linked to its ability to regulate ubiquitination of specific cellular proteins. Can modulate activity of cullin-RING E3 ubiquitin ligase (CRL) complexes by displacing CAND1; in vitro promotes CRL E3 activity and dissociates CAND1 from CUL1 and CUL2 (PubMed:21778237). Promote…	.	.	.	TISSUE SPECIFICITY: Ubiquitous. Highest expression in the liver, with lower expression in brain, lung, placenta, pancreas, small intestine, heart, skeletal muscle, kidney and placenta. Down- regulated in cancer tissues. {ECO:0000269|PubMed:11809725, ECO:0000269|PubMed:15799966, ECO:0000269|PubMed:16573520, ECO:0000269|PubMed:20458141}.;	testis - seminiferous tubule;testis - interstitial;superior cervical ganglion;testis;parietal lobe;	Commd1	nervous system phenotype (the observable morphological and physiological characteristics of the extensive, intricate network of electochemical structures in the body that is comprised of the brain, spinal cord, nerves, ganglia and parts of the receptor organs that are manifested through development and lifespan); cardiovascular system phenotype (the observable morphological and physiological char…
Cetn2	0.00316637	-0.819733	0.036	0.242	1	c5	#N/A	CETN2	.	Nucleotide excision repair	FUNCTION: Plays a fundamental role in microtubule organizing center structure and function. Required for centriole duplication and correct spindle formation. Has a role in regulating cytokinesis and genome stability via cooperation with CALM1 and CCP110.; FUNCTION: The XPC complex is proposed to represent the first factor bound at the sites of DNA damage and together with other core recognition f…	.	.	.	.	.	Cetn2	respiratory system phenotype; mortality/aging (characteristics involving the ability of an organism to live and age normally throughout development and life span); normal phenotype; nervous system phenotype (the observable morphological and physiological characteristics of the extensive, intricate network of electochemical structures in the body that is comprised of the brain, spinal cord, nerves…
Tpm1	0.0166714	-0.818521	0.278	0.643	1	c9	Tpm1	TPM1	.	.	FUNCTION: Binds to actin filaments in muscle and non-muscle cells. Plays a central role, in association with the troponin complex, in the calcium dependent regulation of vertebrate striated muscle contraction. Smooth muscle contraction is regulated by interaction with caldesmon. In non-muscle cells is implicated in stabilizing cytoskeleton actin filaments.;	DISEASE: Cardiomyopathy, familial hypertrophic 3 (CMH3) [MIM:115196]: A hereditary heart disorder characterized by ventricular hypertrophy, which is usually asymmetric and often involves the interventricular septum. The symptoms include dyspnea, syncope, collapse, palpitations, and chest pain. They can be readily provoked by exercise. The disorder has inter- and intrafamilial variability ranging …	[MIM:115196]Cardiomyopathy, familial hypertrophic 3;[MIM:611878]Cardiomyopathy, dilated 1Y;[MIM:611878]Left ventricular non-compaction 9;	Mean platelet volume[19820697];Parkinson's disease (familial, age at onset)[27402877];Orofacial clefts[22863734];Platelet count[22139419];	TISSUE SPECIFICITY: Detected in primary breast cancer tissues but undetectable in normal breast tissues in Sudanese patients. Isoform 1 is expressed in adult and fetal skeletal muscle and cardiac tissues, with higher expression levels in the cardiac tissues. Isoform 10 is expressed in adult and fetal cardiac tissues, but not in skeletal muscle. {ECO:0000269|PubMed:15249230, ECO:0000269|Ref.15}.;	ciliary ganglion;appendix;tongue;superior cervical ganglion;smooth muscle;skin;trigeminal ganglion;adipose tissue;cerebellum;heart;fetal thyroid;uterus;thyroid;dorsal root ganglion;atrioventricular node;uterus corpus;prostate;skeletal muscle;	Tpm1	growth/size/body region phenotype; embryo phenotype; normal phenotype; mortality/aging (characteristics involving the ability of an organism to live and age normally throughout development and life span);
Ecm2	0.00982506	-0.816604	0.179	0.424	1	c5	#N/A	ECM2	.	.	FUNCTION: Promotes matrix assembly and cell adhesiveness. {ECO:0000250}.;	.	.	.	TISSUE SPECIFICITY: Expressed predominantly in adipose tissue as well as female-specific organs such as mammary gland, ovary, and uterus.;	ciliary ganglion;atrioventricular node;superior cervical ganglion;trigeminal ganglion;	Ecm2	.
Pink1	0.0244131	-0.812453	0	0.25	1	c9	Pink1	PINK1	.	Neurodegenerative Diseases;Parkinson's disease	FUNCTION: Protects against mitochondrial dysfunction during cellular stress by phosphorylating mitochondrial proteins. Involved in the clearance of damaged mitochondria via selective autophagy (mitophagy) by mediating activation and translocation of PRKN. Targets PRKN to dysfunctional depolarized mitochondria through the phosphorylation of MFN2. Activates PRKN in 2 steps: (1) by mediating phospho…	DISEASE: Parkinson disease 6 (PARK6) [MIM:605909]: A neurodegenerative disorder characterized by parkinsonian signs such as rigidity, resting tremor and bradykinesia. A subset of patients manifest additional symptoms including hyperreflexia, autonomic instability, dementia and psychiatric disturbances. Symptoms show diurnal fluctuation and can improve after sleep. {ECO:0000269|PubMed:15087508, EC…	[MIM:605909]Parkinson disease 6;	.	TISSUE SPECIFICITY: Highly expressed in heart, skeletal muscle and testis, and at lower levels in brain, placenta, liver, kidney, pancreas, prostate, ovary and small intestine. Present in the embryonic testis from an early stage of development. {ECO:0000269|PubMed:11494141}.;	.	Pink1	taste/olfaction phenotype; growth/size/body region phenotype; homeostasis/metabolism phenotype; cellular phenotype; nervous system phenotype (the observable morphological and physiological characteristics of the extensive, intricate network of electochemical structures in the body that is comprised of the brain, spinal cord, nerves, ganglia and parts of the receptor organs that are manifested thr…
Gm17056	1.33813e-07	-0.807891	0.088	0.206	0.00383937	c0	#N/A
Erdr1	0.0047158	-0.806981	0.054	0.273	1	c5	Erdr1
Kcnj2	0.0161572	-0.806341	0.036	0.182	1	c5	#N/A	KCNJ2	.	.	FUNCTION: Probably participates in establishing action potential waveform and excitability of neuronal and muscle tissues. Inward rectifier potassium channels are characterized by a greater tendency to allow potassium to flow into the cell rather than out of it. Their voltage dependence is regulated by the concentration of extracellular potassium; as external potassium is raised, the voltage rang…	DISEASE: Long QT syndrome 7 (LQT7) [MIM:170390]: A heart disorder characterized by a prolonged QT interval on the ECG and polymorphic ventricular arrhythmias. They cause syncope and sudden death in response to exercise or emotional stress, and can present with a sentinel event of sudden cardiac death in infancy. Long QT syndrome type 7 manifests itself as a clinical triad consisting of potassium-…	[MIM:170390]Long QT syndrome 7;[MIM:609622]Short QT syndrome 3;[MIM:613980]Atrial fibrillation, familial, 9;	QT interval[19305409;24952745;24952745;24952745;24952745];Forced vital capacity[24929828];Depressive episodes in bipolar disorder[26297903];Primary tooth development (time to first tooth eruption)[23704328;20195514];Thyrotoxic hypokalemic periodic paralysis[22399142;22863731];Response to bronchodilator in chronic obstructive pulmonary disease (change in FEV1)[26503814;26503814;26503814;26503814];…	TISSUE SPECIFICITY: Heart, brain, placenta, lung, skeletal muscle, and kidney. Diffusely distributed throughout the brain.;	trigeminal ganglion;atrioventricular node;superior cervical ganglion;parietal lobe;	Kcnj2	mortality/aging (characteristics involving the ability of an organism to live and age normally throughout development and life span); cardiovascular system phenotype (the observable morphological and physiological characteristics of the mammalian heart, blood vessels, or circulatory system that are manifested through development and lifespan); respiratory system phenotype; skeleton phenotype; cra…
Camk2d	0.00255933	-0.806325	0.125	0.394	1	c5	#N/A	CAMK2D	biopeptidesPathway;CaCaMPathway;pgc1aPathway;stathminPathway;crebPathway	ErbB signaling pathway;Calcium signaling pathway;Wnt signaling pathway;Long-term potentiation;Olfactory transduction;GnRH signaling pathway;Melanogenesis;Glioma	FUNCTION: Calcium/calmodulin-dependent protein kinase involved in the regulation of Ca(2+) homeostatis and excitation-contraction coupling (ECC) in heart by targeting ion channels, transporters and accessory proteins involved in Ca(2+) influx into the myocyte, Ca(2+) release from the sarcoplasmic reticulum (SR), SR Ca(2+) uptake and Na(+) and K(+) channel transport. Targets also transcription fac…	.	.	Non-small cell lung cancer (survival)[25145502];Chronic lymphocytic leukemia[24292274];White matter integrity (interaction)[23218918];	TISSUE SPECIFICITY: Expressed in cardiac muscle and skeletal muscle. Isoform Delta 3, isoform Delta 2, isoform Delta 8 and isoform Delta 9 are expressed in cardiac muscle. Isoform Delta 11 is expressed in skeletal muscle. {ECO:0000269|PubMed:10189359, ECO:0000269|PubMed:16690701}.;	trigeminal ganglion;cerebellum;	Camk2d	mortality/aging (characteristics involving the ability of an organism to live and age normally throughout development and life span); cardiovascular system phenotype (the observable morphological and physiological characteristics of the mammalian heart, blood vessels, or circulatory system that are manifested through development and lifespan); cellular phenotype; homeostasis/metabolism phenotype;…
Pax7	6.30021e-18	-0.801795	0.163	0.413	1.80766e-13	c0	#N/A	PAX7	.	.	FUNCTION: Transcription factor playing a role in myogenesis through regulation of muscle precursor cells proliferation. {ECO:0000250|UniProtKB:P47239}.;	DISEASE: Rhabdomyosarcoma 2 (RMS2) [MIM:268220]: A form of rhabdomyosarcoma, a highly malignant tumor of striated muscle derived from primitive mesenchymal cells and exhibiting differentiation along rhabdomyoblastic lines. Rhabdomyosarcoma is one of the most frequently occurring soft tissue sarcomas and the most common in children. It occurs in four forms: alveolar, pleomorphic, embryonal and bot…	[MIM:268220]Rhabdomyosarcoma 2;	Body mass index[23669352];Urate levels in lean individuals[25811787];Cleft lip with or without cleft palate[28054174;28054174];Percentage gas trapping[26030696];Response to amphetamines[22952603];Orofacial clefts[22863734;28054174;28054174];	.	.	Pax7	growth/size/body region phenotype; endocrine/exocrine gland phenotype; muscle phenotype; craniofacial phenotype; cellular phenotype; skeleton phenotype; respiratory system phenotype; behavior/neurological phenotype (the observable actions or reactions of mammalian organisms that are manifested through development and lifespan); hematopoietic system phenotype; mortality/aging (characteristics invo…
Minos1	0.00404863	-0.800025	0.389	0.821	1	c9	Minos1	MINOS1	.	.	FUNCTION: Component of the MICOS complex, a large protein complex of the mitochondrial inner membrane that plays crucial roles in the maintenance of crista junctions, inner membrane architecture, and formation of contact sites to the outer membrane. {ECO:0000269|PubMed:22114354}.;	.	.	Serum thyroid-stimulating hormone levels[24852370];Hypothyroidism[27182965];	.	.	Minos1	.
Mlf2	0.0496808	-0.796623	0.222	0.464	1	c9	Mlf2	MLF2	.	Axon guidance	.	.	.	Breast size[27182965];Breast cancer[23535733;23535729];Allergic dermatitis (nickel)[23921680];	TISSUE SPECIFICITY: Ubiquitously expressed.;	caudate nucleus;amygdala;temporal lobe;liver;prefrontal cortex;cingulate cortex;cerebellum;pons;kidney;occipital lobe;subthalamic nucleus;whole brain;parietal lobe;globus pallidus;medulla oblongata;	Mlf2	.
Ipo7	0.0268057	-0.793386	0.056	0.321	1	c9	#N/A	IPO7	.	.	FUNCTION: Functions in nuclear protein import, either by acting as autonomous nuclear transport receptor or as an adapter-like protein in association with the importin-beta subunit KPNB1. Acting autonomously, is thought to serve itself as receptor for nuclear localization signals (NLS) and to promote translocation of import substrates through the nuclear pore complex (NPC) by an energy requiring,…	.	.	.	.	.	Ipo7	.
Sik1	0.0060019	-0.793031	0.018	0.182	1	c5	#N/A	SIK1	.	.	FUNCTION: Serine/threonine-protein kinase involved in various processes such as cell cycle regulation, gluconeogenesis and lipogenesis regulation, muscle growth and differentiation and tumor suppression. Phosphorylates HDAC4, HDAC5, PPME1, SREBF1, CRTC1/TORC1 and CRTC2/TORC2. Acts as a tumor suppressor and plays a key role in p53/TP53-dependent anoikis, a type of apoptosis triggered by cell detac…	DISEASE: Epileptic encephalopathy, early infantile, 30 (EIEE30) [MIM:616341]: A form of epileptic encephalopathy, a heterogeneous group of severe childhood onset epilepsies characterized by refractory seizures, neurodevelopmental impairment, and poor prognosis. Development is normal prior to seizure onset, after which cognitive and motor delays become apparent. {ECO:0000269|PubMed:25839329}. Note…	[MIM:616341]Epileptic encephalopathy, early infantile, 30;	Alzheimer disease and age of onset[26830138];	.	superior cervical ganglion;skin;adrenal cortex;	Sik1	skeleton phenotype; mortality/aging (characteristics involving the ability of an organism to live and age normally throughout development and life span); cardiovascular system phenotype (the observable morphological and physiological characteristics of the mammalian heart, blood vessels, or circulatory system that are manifested through development and lifespan); cellular phenotype; homeostasis/m…
Tpp2	0.0493013	-0.792913	0.056	0.286	1	c9	#N/A	TPP2	.	.	FUNCTION: Component of the proteolytic cascade acting downstream of the 26S proteasome in the ubiquitin-proteasome pathway. May be able to complement the 26S proteasome function to some extent under conditions in which the latter is inhibited. Stimulates adipogenesis (By similarity). {ECO:0000250}.;	.	.	.	.	.	Tpp2	hematopoietic system phenotype; mortality/aging (characteristics involving the ability of an organism to live and age normally throughout development and life span); immune system phenotype; cellular phenotype; endocrine/exocrine gland phenotype; growth/size/body region phenotype; integument phenotype (the observable morphological and physiological characteristics of the skin and its associated s…
Rasgrp2	0.00298588	-0.792104	0	0.152	1	c5	#N/A	RASGRP2	.	MAPK signaling pathway	FUNCTION: Functions as a calcium- and DAG-regulated nucleotide exchange factor specifically activating Rap through the exchange of bound GDP for GTP. May also activates other GTPases such as RRAS, RRAS2, NRAS, KRAS but not HRAS. Functions in aggregation of platelets and adhesion of T-lymphocytes and neutrophils probably through inside-out integrin activation. May function in the muscarinic acetyl…	DISEASE: Bleeding disorder, platelet-type 18 (BDPLT18) [MIM:615888]: A disorder characterized by increased bleeding tendency due to platelet dysfunction. Clinical features include epistaxis, hematomas, bleeding after tooth extraction, and menorrhagia. {ECO:0000269|PubMed:24958846}. Note=The disease is caused by mutations affecting the gene represented in this entry.;	[MIM:615888]Bleeding disorder, platelet-type 18;	Urate levels[21768215];	TISSUE SPECIFICITY: Detected in platelets, neutrophils and T lymphocytes (at protein level). Expressed in brain where it is enriched in the striatum. Also expressed in the hematopoietic system. Detected in heart, brain, lung, placenta, liver, skeletal muscle and kidney. {ECO:0000269|PubMed:10918068, ECO:0000269|PubMed:17576779, ECO:0000269|PubMed:17702895, ECO:0000269|PubMed:9341881, ECO:0000269|…	caudate nucleus;tonsil;superior cervical ganglion;trigeminal ganglion;whole blood;testis;bone marrow;pons;white blood cells;fetal brain;lymph node;atrioventricular node;skeletal muscle;	Rasgrp2	homeostasis/metabolism phenotype; hematopoietic system phenotype; immune system phenotype;
Yif1b	0.00298588	-0.790387	0	0.152	1	c5	#N/A	YIF1B	.	.	.	.	.	.	.	.	Yif1b	.
Il11ra1	0.00285305	-0.789956	0.214	0.515	1	c5	#N/A
Nppc	2.02523e-06	-0.78966	0.249	0.369	0.0581079	c0	#N/A	NPPC	.	.	FUNCTION: Hormone which plays a role in endochondral ossification through regulation of cartilaginous growth plate chondrocytes proliferation and differentiation. May also be vasoactive and natriuretic. Specifically binds and stimulates the cGMP production of the NPR2 receptor. Binds the clearance receptor NPR3 (By similarity). {ECO:0000250, ECO:0000269|PubMed:1672777}.;	.	.	Height[19570815;20881960;18391951;25429064;25282103];	.	.	Nppc	homeostasis/metabolism phenotype; craniofacial phenotype; growth/size/body region phenotype; endocrine/exocrine gland phenotype; skeleton phenotype; nervous system phenotype (the observable morphological and physiological characteristics of the extensive, intricate network of electochemical structures in the body that is comprised of the brain, spinal cord, nerves, ganglia and parts of the recept…
Spop	0.0427684	-0.78524	0.111	0.393	1	c9	#N/A	SPOP	.	.	FUNCTION: Component of a cullin-RING-based BCR (BTB-CUL3-RBX1) E3 ubiquitin-protein ligase complex that mediates the ubiquitination of target proteins, leading most often to their proteasomal degradation. In complex with CUL3, involved in ubiquitination and proteasomal degradation of BRMS1, DAXX, PDX1/IPF1, GLI2 and GLI3. In complex with CUL3, involved in ubiquitination of H2AFY and BMI1; this do…	.	.	Prostate cancer[23535732];	TISSUE SPECIFICITY: Widely expressed. {ECO:0000269|PubMed:9414087}.;	amygdala;prefrontal cortex;trigeminal ganglion;superior cervical ganglion;parietal lobe;skeletal muscle;cerebellum;	Spop	limbs/digits/tail phenotype; skeleton phenotype; immune system phenotype; embryo phenotype; mortality/aging (characteristics involving the ability of an organism to live and age normally throughout development and life span); integument phenotype (the observable morphological and physiological characteristics of the skin and its associated structures, such as the hair, nails, sweat glands, sebace…
Grn	0.00265981	-0.784655	0.018	0.212	1	c5	#N/A	GRN	pepiPathway	.	FUNCTION: Granulins have possible cytokine-like activity. They may play a role in inflammation, wound repair, and tissue remodeling.;	DISEASE: Ubiquitin-positive frontotemporal dementia (UP-FTD) [MIM:607485]: Frontotemporal dementia (FTD) is the second most common cause of dementia in people under the age of 65 years. It is an autosomal dominant neurodegenerative disease. {ECO:0000269|PubMed:16862116, ECO:0000269|PubMed:16983685, ECO:0000269|PubMed:18183624}. Note=The disease is caused by mutations affecting the gene represente…	[MIM:607485]Ubiquitin-positive frontotemporal dementia [dominant?];[MIM:614706]Ceroid lipofuscinosis, neuronal, 11;	Intracranial volume[22504418];Subcortical brain region volumes[25607358];	TISSUE SPECIFICITY: In myelogenous leukemic cell lines of promonocytic, promyelocytic, and proerythroid lineage, in fibroblasts, and very strongly in epithelial cell lines. Present in inflammatory cells and bone marrow. Highest levels in kidney.;	lung;placenta;	Grn	nervous system phenotype (the observable morphological and physiological characteristics of the extensive, intricate network of electochemical structures in the body that is comprised of the brain, spinal cord, nerves, ganglia and parts of the receptor organs that are manifested through development and lifespan); vision/eye phenotype; immune system phenotype; liver/biliary system phenotype; behav…
Cygb	0.00833406	-0.780342	0	0.121	1	c5	#N/A	CYGB	.	.	FUNCTION: May have a protective function during conditions of oxidative stress. May be involved in intracellular oxygen storage or transfer.;	.	.	.	TISSUE SPECIFICITY: Ubiquitously expressed. Highest expression in heart, stomach, bladder and small intestine. {ECO:0000269|PubMed:11893755}.;	ciliary ganglion;dorsal root ganglion;trigeminal ganglion;atrioventricular node;superior cervical ganglion;	Cygb	liver/biliary system phenotype; neoplasm; homeostasis/metabolism phenotype; muscle phenotype; cellular phenotype;
Magt1	0.00973491	-0.779223	0.054	0.242	1	c5	#N/A	MAGT1	.	.	FUNCTION: Acts as accessory component of the N-oligosaccharyl transferase (OST) complex which catalyzes the transfer of a high mannose oligosaccharide from a lipid-linked oligosaccharide donor to an asparagine residue within an Asn-X-Ser/Thr consensus motif in nascent polypeptide chains. Involved in N-glycosylation of STT3B-dependent substrates. Specifically required for the glycosylation of a su…	DISEASE: Immunodeficiency, X-linked, with magnesium defect, Epstein-Barr virus infection and neoplasia (XMEN) [MIM:300853]: A disease characterized by CD4 lymphopenia, severe chronic viral infections, and defective T-lymphocyte activation. {ECO:0000269|PubMed:21796205}. Note=The disease is caused by mutations affecting the gene represented in this entry.;	[MIM:300853]Immunodeficiency, X-linked, with magnesium defect, Epstein-Barr virus infection and neoplasia;	.	TISSUE SPECIFICITY: Ubiquitous. Expressed at very low levels in brain, lung and kidney. {ECO:0000269|PubMed:12887896, ECO:0000269|PubMed:15804357, ECO:0000269|PubMed:19717468}.;	thyroid;superior cervical ganglion;trigeminal ganglion;	Magt1	normal phenotype;
Anxa2	0.00359088	-0.778203	0.556	0.893	1	c9	Anxa2	ANXA2	.	.	FUNCTION: Calcium-regulated membrane-binding protein whose affinity for calcium is greatly enhanced by anionic phospholipids. It binds two calcium ions with high affinity. May be involved in heat-stress response. Inhibits PCSK9-enhanced LDLR degradation, probably reduces PCSK9 protein levels via a translational mechanism but also competes with LDLR for binding with PCSK9 (PubMed:18799458, PubMed:…	.	.	Type 2 diabetes[25102180;25102180];Night sleep phenotypes[27126917];	.	lung;ciliary ganglion;tongue;dorsal root ganglion;smooth muscle;trigeminal ganglion;adipose tissue;superior cervical ganglion;	Anxa2	growth/size/body region phenotype; homeostasis/metabolism phenotype; hematopoietic system phenotype; cardiovascular system phenotype (the observable morphological and physiological characteristics of the mammalian heart, blood vessels, or circulatory system that are manifested through development and lifespan);
Cmtm6	0.00507448	-0.778088	0.018	0.182	1	c5	Cmtm6	CMTM6	.	.	.	.	.	Cholesterol, total[24097068];LDL cholesterol[24097068];	TISSUE SPECIFICITY: Expressed in the leukocytes, placenta and testis. {ECO:0000269|PubMed:12782130}.;	white blood cells;atrioventricular node;whole blood;testis;bone marrow;	Cmtm6	.
Dnajc1	0.00833406	-0.777858	0	0.121	1	c5	Dnajc1	DNAJC1	.	.	FUNCTION: May modulate protein synthesis. {ECO:0000250}.;	.	.	Breast cancer[23535729;23535729];Subcutaneous adipose tissue[26480920];Ovarian cancer[23535730;23535730];	.	.	Dnajc1	.
Skil	4.66553e-09	-0.776511	0.06	0.186	0.000133863	c0	#N/A	SKIL	tgfbPathway	.	FUNCTION: May have regulatory role in cell division or differentiation in response to extracellular signals.;	.	.	Glomerular filtration rate in non diabetics (creatinine)[26831199];Prostate cancer[21743467];Glomerular filtration rate (creatinine)[26831199];	TISSUE SPECIFICITY: Isoform SNON and isoform SNOA are widely expressed. Highest expression is found in skeletal muscle, followed by placenta and lung. Lowest expression in heart, brain and pancreas. Isoform SNOI expression is restricted to skeletal muscle. {ECO:0000269|PubMed:8233802}.;	ciliary ganglion;subthalamic nucleus;	Skil	homeostasis/metabolism phenotype; cellular phenotype; growth/size/body region phenotype; hematopoietic system phenotype; integument phenotype (the observable morphological and physiological characteristics of the skin and its associated structures, such as the hair, nails, sweat glands, sebaceous glands and other secretory glands); mortality/aging (characteristics involving the ability of an orga…
Ndufs3	0.0229267	-0.776278	0.167	0.5	1	c9	Ndufs3	NDUFS3	.	Oxidative phosphorylation	FUNCTION: Core subunit of the mitochondrial membrane respiratory chain NADH dehydrogenase (Complex I) that is believed to belong to the minimal assembly required for catalysis. Complex I functions in the transfer of electrons from NADH to the respiratory chain. The immediate electron acceptor for the enzyme is believed to be ubiquinone (By similarity). {ECO:0000250}.;	.	.	Body mass index[20935630];	.	pons;caudate nucleus;liver;subthalamic nucleus;whole brain;cingulate cortex;superior cervical ganglion;medulla oblongata;heart;	Ndufs3	hematopoietic system phenotype; cardiovascular system phenotype (the observable morphological and physiological characteristics of the mammalian heart, blood vessels, or circulatory system that are manifested through development and lifespan); behavior/neurological phenotype (the observable actions or reactions of mammalian organisms that are manifested through development and lifespan); homeosta…
Tagln2	0.0211368	-0.775596	0.143	0.333	1	c5	#N/A	TAGLN2	.	.	.	.	.	Crohn's disease-related phenotypes[25557950];	TISSUE SPECIFICITY: Expressed in epididymis (at protein level). {ECO:0000269|PubMed:20736409}.;	.	Tagln2	.
Il33	0.0224673	-0.774216	0.161	0.364	1	c5	#N/A	IL33	.	.	FUNCTION: Cytokine that binds to and signals through the IL1RL1/ST2 receptor which in turn activates NF-kappa-B and MAPK signaling pathways in target cells (PubMed:16286016). Involved in the maturation of Th2 cells inducing the secretion of T-helper type 2-associated cytokines. Also involved in activation of mast cells, basophils, eosinophils and natural killer cells. Acts as a chemoattractant fo…	.	.	Allergy[27182965];Self-reported allergy[23817569];Asthma and hay fever[24388013];Endometriosis[23472165];Periodontal microbiota[22699663];Asthma (childhood onset)[24241537];Asthma[21804549;20860503;27182965];	TISSUE SPECIFICITY: Expressed at high level in high endothelial venules found in tonsils, Peyer patches and mesenteric lymph nodes. Almost undetectable in placenta. {ECO:0000269|PubMed:12819012}.;	.	Il33	integument phenotype (the observable morphological and physiological characteristics of the skin and its associated structures, such as the hair, nails, sweat glands, sebaceous glands and other secretory glands); endocrine/exocrine gland phenotype; cellular phenotype; homeostasis/metabolism phenotype; immune system phenotype; respiratory system phenotype; mortality/aging (characteristics involvin…
Gm17056	0.00197695	-0.771534	0.071	0.333	1	c5	#N/A
Dapk2	0.00426107	-0.769211	0.036	0.242	1	c5	Dapk2	DAPK2	.	Bladder cancer	FUNCTION: Calcium/calmodulin-dependent serine/threonine kinase involved in multiple cellular signaling pathways that trigger cell survival, apoptosis, and autophagy. Regulates both type I apoptotic and type II autophagic cell death signals, depending on the cellular setting. The former is caspase-dependent, while the latter is caspase-independent and is characterized by the accumulation of autoph…	.	.	Venous thromboembolism adjusted for sickle cell variant rs77121243-T[28203683];	TISSUE SPECIFICITY: Expressed in neutrophils and eosinophils (PubMed:24163421). Isoform 2 is expressed in embryonic stem cells (at protein level). Isoform 1 is ubiquitously expressed in all tissue types examined with high levels in heart, lung and skeletal muscle. {ECO:0000269|PubMed:10376525, ECO:0000269|PubMed:17347302, ECO:0000269|PubMed:21408167, ECO:0000269|PubMed:24163421}.;	ciliary ganglion;trigeminal ganglion;atrioventricular node;superior cervical ganglion;skeletal muscle;	Dapk2	homeostasis/metabolism phenotype; immune system phenotype; hematopoietic system phenotype;
Lypd2	0.00799097	-0.767886	0.179	0.455	1	c5	#N/A	LYPD2	.	.	.	.	.	.	.	.	Lypd2	.
Mrpl27	0.00854661	-0.767824	0.054	0.242	1	c5	Mrpl27	MRPL27	.	.	.	.	.	.	.	temporal lobe;subthalamic nucleus;	Mrpl27	.
Atp6v0e	0.00373158	-0.765854	0.125	0.394	1	c5	#N/A	ATP6V0E1	.	Oxidative phosphorylation;Vibrio cholerae infection;Epithelial cell signaling in Helicobacter pylori infection	FUNCTION: Vacuolar ATPase is responsible for acidifying a variety of intracellular compartments in eukaryotic cells.;	.	.	.	TISSUE SPECIFICITY: Ubiquitous. {ECO:0000269|PubMed:17350184}.;	pituitary;kidney;atrioventricular node;superior cervical ganglion;adipose tissue;whole blood;placenta;adrenal gland;bone marrow;	Atp6v0e	.
Ddx41	0.0244131	-0.76435	0	0.25	1	c9	Ddx41	DDX41	.	Starch and sucrose metabolism;Folate biosynthesis	FUNCTION: Probable ATP-dependent RNA helicase. Is required during post-transcriptional gene expression. May be involved in pre-mRNA splicing. {ECO:0000269|PubMed:25920683}.;	DISEASE: Myeloproliferative/lymphoproliferative neoplasms, familial (MPLPF) [MIM:616871]: A familial cancer predisposition syndrome with incomplete penetrance, characterized by increased susceptibility to myeloid neoplasms and rarely to lymphoid malignancies. MPLPF inheritance is autosomal dominant. {ECO:0000269|PubMed:25920683, ECO:0000269|PubMed:26712909}. Note=Disease susceptibility is associa…	[MIM:616871]Myeloproliferative/lymphoproliferative neoplasms, familial [dominant?];	.	.	pons;temporal lobe;prefrontal cortex;whole brain;	Ddx41	mortality/aging (characteristics involving the ability of an organism to live and age normally throughout development and life span);
Stard3nl	0.0194461	-0.759997	0.036	0.182	1	c5	#N/A	STARD3NL	.	.	FUNCTION: Tethering protein that creates contact site between the endoplasmic reticulum and late endosomes: localizes to late endosome membranes and contacts the endoplasmic reticulum via interaction with VAPA and VAPB (PubMed:24105263). {ECO:0000269|PubMed:24105263}.;	.	.	Bone mineral density (spine)[19801982];Height[20881960;25429064;25282103];Bone mineral density[22504420];Treatment response for severe sepsis[22310353];	.	ciliary ganglion;amygdala;whole brain;atrioventricular node;superior cervical ganglion;testis;globus pallidus;	Stard3nl	.
Pthlh	0.0212999	-0.754543	0.036	0.182	1	c5	#N/A	PTHLH	.	Neuroactive ligand-receptor interaction	FUNCTION: Neuroendocrine peptide which is a critical regulator of cellular and organ growth, development, migration, differentiation and survival and of epithelial calcium ion transport. Regulates endochondral bone development and epithelial-mesenchymal interactions during the formation of the mammary glands and teeth. Required for skeletal homeostasis. Promotes mammary mesenchyme differentiation…	DISEASE: Brachydactyly E2 (BDE2) [MIM:613382]: A form of brachydactyly. Brachydactyly defines a group of inherited malformations characterized by shortening of the digits due to abnormal development of the phalanges and/or the metacarpals. Brachydactyly type E is characterized by shortening of the fingers mainly in the metacarpals and metatarsals. Wide variability in the number of digits affected…	[MIM:613382]Brachydactyly E2;	Bone mineral density (paediatric, lower limb)[24945404;24945404];Breast cancer (estrogen-receptor negative, progesterone-receptor negative, and human epidermal growth factor-receptor negative)[24325915];Breast size[22747683;27182965];Ossification of the posterior longitudinal ligament of the spine[25064007];Bone mineral density (paediatric, total body less head)[24945404;24945404];Asthma and hay …	TISSUE SPECIFICITY: Ubiquitous. Also expressed in the mammary gland.;	pons;lung;appendix;superior cervical ganglion;trigeminal ganglion;	Pthlh	renal/urinary system phenotype; skeleton phenotype; immune system phenotype; vision/eye phenotype; limbs/digits/tail phenotype; nervous system phenotype (the observable morphological and physiological characteristics of the extensive, intricate network of electochemical structures in the body that is comprised of the brain, spinal cord, nerves, ganglia and parts of the receptor organs that are ma…
Suclg1	0.000926766	-0.754213	0.018	0.242	1	c5	#N/A	SUCLG1	.	Citrate cycle (TCA cycle);Propanoate metabolism	FUNCTION: Succinyl-CoA synthetase functions in the citric acid cycle (TCA), coupling the hydrolysis of succinyl-CoA to the synthesis of either ATP or GTP and thus represents the only step of substrate-level phosphorylation in the TCA. The alpha subunit of the enzyme binds the substrates coenzyme A and phosphate, while succinate binding and specificity for either ATP or GTP is provided by differen…	DISEASE: Mitochondrial DNA depletion syndrome 9 (MTDPS9) [MIM:245400]: A severe disorder due to mitochondrial dysfunction. It is characterized by infantile onset of hypotonia, lactic acidosis, severe psychomotor retardation, progressive neurologic deterioration, and excretion of methylmalonic acid. {ECO:0000269|PubMed:17668387, ECO:0000269|PubMed:19526370, ECO:0000269|PubMed:20453710, ECO:0000269…	[MIM:245400]Mitochondrial DNA depletion syndrome 9;	Coronary artery calcification[23870195];Gut microbiota (functional units)[27694959];	.	.	Suclg1	.
Slc9a3r2	0.0441048	-0.752572	0.054	0.182	1	c5	#N/A	SLC9A3R2	.	.	FUNCTION: Scaffold protein that connects plasma membrane proteins with members of the ezrin/moesin/radixin family and thereby helps to link them to the actin cytoskeleton and to regulate their surface expression. Necessary for cAMP-mediated phosphorylation and inhibition of SLC9A3 (PubMed:18829453). May also act as scaffold protein in the nucleus. {ECO:0000269|PubMed:10455146, ECO:0000269|PubMed:…	.	.	.	TISSUE SPECIFICITY: Widely expressed. {ECO:0000269|PubMed:9054412, ECO:0000269|PubMed:9096337}.;	.	Slc9a3r2	homeostasis/metabolism phenotype;
Cct2	0.0210436	-0.75165	0.111	0.429	1	c9	Cct2	CCT2	.	.	FUNCTION: Molecular chaperone; assists the folding of proteins upon ATP hydrolysis. As part of the BBS/CCT complex may play a role in the assembly of BBSome, a complex involved in ciliogenesis regulating transports vesicles to the cilia. Known to play a role, in vitro, in the folding of actin and tubulin. {ECO:0000269|PubMed:20080638}.;	.	.	Height[18391951];	.	testis - seminiferous tubule;testis - interstitial;tumor;testis;
H13	0.0396578	-0.750625	0	0.214	1	c9	H13	HM13	.	.	FUNCTION: Catalyzes intramembrane proteolysis of some signal peptides after they have been cleaved from a preprotein, resulting in the release of the fragment from the ER membrane into the cytoplasm. Required to generate lymphocyte cell surface (HLA-E) epitopes derived from MHC class I signal peptides (PubMed:11714810). May be necessary for the removal of the signal peptide that remains attached …	.	.	.	TISSUE SPECIFICITY: Widely expressed with highest levels in kidney, liver, placenta, lung, leukocytes and small intestine and reduced expression in heart and skeletal muscle. Expressed abundantly in the CNS with highest levels in thalamus and medulla. {ECO:0000269|PubMed:12139484, ECO:0000269|PubMed:12972007}.;	.	H13	homeostasis/metabolism phenotype; craniofacial phenotype; muscle phenotype; endocrine/exocrine gland phenotype; growth/size/body region phenotype; embryo phenotype; renal/urinary system phenotype; skeleton phenotype; immune system phenotype; vision/eye phenotype; limbs/digits/tail phenotype; hearing/vestibular/ear phenotype; nervous system phenotype (the observable morphological and physiological…
Gas6	0.00437789	-0.749775	0.179	0.485	1	c5	#N/A	GAS6	.	.	FUNCTION: Ligand for tyrosine-protein kinase receptors AXL, TYRO3 and MER whose signaling is implicated in cell growth and survival, cell adhesion and cell migration. GAS6/AXL signaling plays a role in various processes such as endothelial cell survival during acidification by preventing apoptosis, optimal cytokine signaling during human natural killer cell development, hepatic regeneration, gona…	.	.	Triglycerides[27036123];	TISSUE SPECIFICITY: Plasma. Isoform 1 and isoform 2 are widely expressed. Isoform 1 is the predominant form in spleen. {ECO:0000269|PubMed:8336730, ECO:0000269|PubMed:9326368}.;	ciliary ganglion;superior cervical ganglion;adipose tissue;atrioventricular node;testis;skeletal muscle;	Gas6	hematopoietic system phenotype; cardiovascular system phenotype (the observable morphological and physiological characteristics of the mammalian heart, blood vessels, or circulatory system that are manifested through development and lifespan); mortality/aging (characteristics involving the ability of an organism to live and age normally throughout development and life span); behavior/neurological…
Igfbp4	0.00498419	-0.748818	0.071	0.303	1	c5	#N/A	IGFBP4	.	.	FUNCTION: IGF-binding proteins prolong the half-life of the IGFs and have been shown to either inhibit or stimulate the growth promoting effects of the IGFs on cell culture. They alter the interaction of IGFs with their cell surface receptors.;	.	.	Height[23563607];	.	kidney;ovary;liver;smooth muscle;adipose tissue;uterus corpus;atrioventricular node;	Igfbp4	growth/size/body region phenotype; endocrine/exocrine gland phenotype; adipose tissue phenotype (the observable morphological and physiological characteristics of mammalian fat tissue that are manifested through development and lifespan); muscle phenotype; homeostasis/metabolism phenotype;
Actb	0.0307121	-0.748091	0.944	0.964	1	c9	Actb	ACTB	.	Cell Communication;Focal adhesion;Adherens junction;Tight junction;Leukocyte transendothelial migration;Regulation of actin cytoskeleton;Vibrio cholerae infection;Pathogenic Escherichia coli infection;EPEC	FUNCTION: Actins are highly conserved proteins that are involved in various types of cell motility and are ubiquitously expressed in all eukaryotic cells.;	DISEASE: Dystonia, juvenile-onset (DJO) [MIM:607371]: A form of dystonia with juvenile onset. Dystonia is defined by the presence of sustained involuntary muscle contraction, often leading to abnormal postures. Patients with juvenile-onset dystonia manifest progressive, generalized, dopa-unresponsive dystonia, developmental malformations and sensory hearing loss. {ECO:0000269|PubMed:16685646}. No…	[MIM:607371]Dystonia, juvenile-onset;[MIM:243310]Baraitser-Winter syndrome 1;	Relative hand skill in reading disability[24068947];	.	tonsil;occipital lobe;subthalamic nucleus;dorsal root ganglion;smooth muscle;adipose tissue;parietal lobe;globus pallidus;heart;thalamus;
Zfr	0.0396578	-0.747305	0	0.214	1	c9	#N/A	ZFR	.	.	FUNCTION: Involved in postimplantation and gastrulation stages of development. Involved in the nucleocytoplasmic shuttling of STAU2. Binds to DNA and RNA (By similarity). {ECO:0000250}.;	.	.	.	TISSUE SPECIFICITY: Expressed in lung, liver, lymphocytes, heart, pancreas, placenta, brain and kidney. {ECO:0000269|PubMed:11574164}.;	caudate nucleus;amygdala;prefrontal cortex;superior cervical ganglion;trigeminal ganglion;pons;occipital lobe;subthalamic nucleus;dorsal root ganglion;atrioventricular node;spinal cord;parietal lobe;skeletal muscle;globus pallidus;medulla oblongata;hypothalamus;	Zfr	mortality/aging (characteristics involving the ability of an organism to live and age normally throughout development and life span); embryo phenotype; growth/size/body region phenotype;
Serping1	0.0350401	-0.745776	0.518	0.758	1	c5	#N/A	SERPING1	intrinsicPathway	Complement and coagulation cascades	FUNCTION: Activation of the C1 complex is under control of the C1- inhibitor. It forms a proteolytically inactive stoichiometric complex with the C1r or C1s proteases. May play a potentially crucial role in regulating important physiological pathways including complement activation, blood coagulation, fibrinolysis and the generation of kinins. Very efficient inhibitor of FXIIa. Inhibits chymotryp…	DISEASE: Hereditary angioedema (HAE) [MIM:106100]: An autosomal dominant disorder characterized by episodic local swelling involving subcutaneous or submucous tissue of the upper respiratory and gastrointestinal tracts, face, extremities, and genitalia. Hereditary angioedema due to C1 esterase inhibitor deficiency is comprised of two clinically indistinguishable forms. In hereditary angioedema ty…	[MIM:106100]Hereditary angioedema [dominant?];	Schizophrenia[25056061];Obesity-related traits[23251661];	.	liver;atrioventricular node;superior cervical ganglion;	Serping1	cardiovascular system phenotype (the observable morphological and physiological characteristics of the mammalian heart, blood vessels, or circulatory system that are manifested through development and lifespan); normal phenotype;
Cnn3	0.00995387	-0.745171	0.556	0.857	1	c9	#N/A	CNN3	.	.	FUNCTION: Thin filament-associated protein that is implicated in the regulation and modulation of smooth muscle contraction. It is capable of binding to actin, calmodulin, troponin C and tropomyosin. The interaction of calponin with actin inhibits the actomyosin Mg-ATPase activity.;	.	.	Palmitic acid (16:0) plasma levels[23362303];Stearic acid (18:0) plasma levels[23362303];	TISSUE SPECIFICITY: Expressed in both non-smooth muscle tissues as well as smooth muscle tissues.;	.	Cnn3	mortality/aging (characteristics involving the ability of an organism to live and age normally throughout development and life span); nervous system phenotype (the observable morphological and physiological characteristics of the extensive, intricate network of electochemical structures in the body that is comprised of the brain, spinal cord, nerves, ganglia and parts of the receptor organs that …
Fkbp1a	0.0108086	-0.743472	0.333	0.714	1	c9	Fkbp1a	FKBP1A	mTORPathway;nfatPathway	.	FUNCTION: Keeps in an inactive conformation TGFBR1, the TGF-beta type I serine/threonine kinase receptor, preventing TGF-beta receptor activation in absence of ligand. Recruits SMAD7 to ACVR1B which prevents the association of SMAD2 and SMAD3 with the activin receptor complex, thereby blocking the activin signal. May modulate the RYR1 calcium channel activity. PPIases accelerate the folding of pr…	.	.	.	.	.	Fkbp1a	muscle phenotype; cellular phenotype; homeostasis/metabolism phenotype; integument phenotype (the observable morphological and physiological characteristics of the skin and its associated structures, such as the hair, nails, sweat glands, sebaceous glands and other secretory glands); normal phenotype; mortality/aging (characteristics involving the ability of an organism to live and age normally t…
Pex19	0.033941	-0.742314	0.056	0.321	1	c9	#N/A	PEX19	.	ABC transporters	FUNCTION: Necessary for early peroxisomal biogenesis. Acts both as a cytosolic chaperone and as an import receptor for peroxisomal membrane proteins (PMPs). Binds and stabilizes newly synthesized PMPs in the cytoplasm by interacting with their hydrophobic membrane-spanning domains, and targets them to the peroxisome membrane by binding to the integral membrane protein PEX3. Excludes CDKN2A from t…	DISEASE: Peroxisome biogenesis disorder 12A (PBD12A) [MIM:614886]: A fatal peroxisome biogenesis disorder belonging to the Zellweger disease spectrum and clinically characterized by severe neurologic dysfunction with profound psychomotor retardation, severe hypotonia and neonatal seizures, craniofacial abnormalities, liver dysfunction, and biochemically by the absence of peroxisomes. Additional f…	[MIM:614886]Peroxisome biogenesis disorder 12A;	.	TISSUE SPECIFICITY: Ubiquitously expressed. Isoform 1 is strongly predominant in all tissues except in utero where isoform 2 is the main form. {ECO:0000269|PubMed:9339377}.;	.	Pex19	.
Col6a1	0.0280436	-0.739672	0.111	0.429	1	c9	Col6a1	COL6A1	.	Cell Communication;Focal adhesion;ECM-receptor interaction	FUNCTION: Collagen VI acts as a cell-binding protein.;	DISEASE: Bethlem myopathy 1 (BTHLM1) [MIM:158810]: A benign proximal myopathy characterized by early childhood onset and joint contractures most frequently affecting the elbows and ankles. {ECO:0000269|PubMed:11865138, ECO:0000269|PubMed:15689448, ECO:0000269|PubMed:15955946, ECO:0000269|PubMed:8782832}. Note=The disease is caused by mutations affecting the gene represented in this entry.; DISEAS…	[MIM:158810]Bethlem myopathy 1;[MIM:254090]Ullrich congenital muscular dystrophy 1;	Myopia[27182965];Waist circumference adjusted for body mass index[25673412;25673412];	.	ciliary ganglion;appendix;cingulate cortex;trigeminal ganglion;superior cervical ganglion;smooth muscle;adipose tissue;fetal lung;heart;pons;uterus;thyroid;subthalamic nucleus;atrioventricular node;placenta;globus pallidus;	Col6a1	muscle phenotype;
Ei24	0.0197295	-0.738787	0.054	0.212	1	c5	#N/A	EI24	.	p53 signaling pathway	FUNCTION: Acts as a negative growth regulator via p53-mediated apoptosis pathway. Regulates formation of degradative autolysosomes during autophagy (By similarity). {ECO:0000250}.;	DISEASE: Note=EI24 is on a chromosomal region frequently deleted in solid tumors, and it is thought to play a role in breast and cervical cancer. Particularly, expression analysis of EI24 in cancerous tissues shows that EI24 loss is associated with tumor invasiveness.;	.	.	.	dorsal root ganglion;trigeminal ganglion;superior cervical ganglion;atrioventricular node;globus pallidus;	Ei24	growth/size/body region phenotype; cellular phenotype; nervous system phenotype (the observable morphological and physiological characteristics of the extensive, intricate network of electochemical structures in the body that is comprised of the brain, spinal cord, nerves, ganglia and parts of the receptor organs that are manifested through development and lifespan); mortality/aging (characterist…
Ssr2	0.0120451	-0.73723	0.054	0.242	1	c5	Ssr2	SSR2	.	.	FUNCTION: TRAP proteins are part of a complex whose function is to bind calcium to the ER membrane and thereby regulate the retention of ER resident proteins.;	.	.	.	.	testis - seminiferous tubule;testis - interstitial;adrenal gland;testis;	Ssr2	immune system phenotype; skeleton phenotype; nervous system phenotype (the observable morphological and physiological characteristics of the extensive, intricate network of electochemical structures in the body that is comprised of the brain, spinal cord, nerves, ganglia and parts of the receptor organs that are manifested through development and lifespan); vision/eye phenotype; hematopoietic sys…
Sucla2	0.0188044	-0.73254	0.222	0.571	1	c9	Sucla2	SUCLA2	.	Citrate cycle (TCA cycle);Propanoate metabolism;C5-Branched dibasic acid metabolism;Reductive carboxylate cycle (CO2 fixation)	FUNCTION: ATP-specific succinyl-CoA synthetase functions in the citric acid cycle (TCA), coupling the hydrolysis of succinyl-CoA to the synthesis of ATP and thus represents the only step of substrate-level phosphorylation in the TCA (PubMed:15877282). The beta subunit provides nucleotide specificity of the enzyme and binds the substrate succinate, while the binding sites for coenzyme A and phosph…	.	.	Visceral adipose tissue adjusted for BMI[22589738];Visceral adipose tissue/subcutaneous adipose tissue ratio[22589738];Colorectal cancer (diet interaction)[24743840];Aging (time to event)[21782286];	TISSUE SPECIFICITY: Widely expressed. Not expressed in liver and lung. {ECO:0000269|PubMed:9765291}.;	.	Sucla2	cellular phenotype; growth/size/body region phenotype; mortality/aging (characteristics involving the ability of an organism to live and age normally throughout development and life span); embryo phenotype;
Cops6	0.00343364	-0.730566	0.054	0.273	1	c5	Cops6	COPS6	.	.	FUNCTION: Component of the COP9 signalosome complex (CSN), a complex involved in various cellular and developmental processes. The CSN complex is an essential regulator of the ubiquitin (Ubl) conjugation pathway by mediating the deneddylation of the cullin subunits of SCF-type E3 ligase complexes, leading to decrease the Ubl ligase activity of SCF-type complexes such as SCF, CSA or DDB2. The comp…	.	.	.	TISSUE SPECIFICITY: Widely expressed. {ECO:0000269|PubMed:9520381}.;	pons;ciliary ganglion;dorsal root ganglion;cingulate cortex;superior cervical ganglion;trigeminal ganglion;atrioventricular node;parietal lobe;	Cops6	embryo phenotype; mortality/aging (characteristics involving the ability of an organism to live and age normally throughout development and life span); hematopoietic system phenotype; neoplasm; immune system phenotype; homeostasis/metabolism phenotype; growth/size/body region phenotype; endocrine/exocrine gland phenotype; cellular phenotype;
Esyt2	0.0148461	-0.729348	0	0.286	1	c9	Esyt2	ESYT2	.	.	FUNCTION: Tethers the endoplasmic reticulum to the cell membrane and promotes the formation of appositions between the endoplasmic reticulum and the cell membrane. Binds glycerophospholipids in a barrel-like domain and may play a role in cellular lipid transport. Plays a role in FGF signaling via its role in the rapid internalization of FGFR1 that has been activated by FGF1 binding; this occurs m…	.	.	Mild influenza (H1N1) infection[26379185];	TISSUE SPECIFICITY: Widely expressed with high level in cerebellum. {ECO:0000269|PubMed:17360437}.;	.	Esyt2	immune system phenotype; hematopoietic system phenotype; mortality/aging (characteristics involving the ability of an organism to live and age normally throughout development and life span); normal phenotype; cellular phenotype;
Ssh2	0.00106322	-0.72686	0	0.182	1	c5	#N/A	SSH2	.	Regulation of actin cytoskeleton	FUNCTION: Protein phosphatase which regulates actin filament dynamics. Dephosphorylates and activates the actin binding/depolymerizing factor cofilin, which subsequently binds to actin filaments and stimulates their disassembly. Inhibitory phosphorylation of cofilin is mediated by LIMK1, which may also be dephosphorylated and inactivated by this protein. {ECO:0000269|PubMed:11832213}.;	.	.	Coffee consumption (cups per day)[25288136];	.	ciliary ganglion;pons;dorsal root ganglion;superior cervical ganglion;atrioventricular node;trigeminal ganglion;skeletal muscle;medulla oblongata;	Ssh2	.
Ndufs4	0.00833406	-0.725594	0	0.121	1	c5	Ndufs4	NDUFS4	.	Oxidative phosphorylation	FUNCTION: Accessory subunit of the mitochondrial membrane respiratory chain NADH dehydrogenase (Complex I), that is believed not to be involved in catalysis. Complex I functions in the transfer of electrons from NADH to the respiratory chain. The immediate electron acceptor for the enzyme is believed to be ubiquinone. {ECO:0000269|PubMed:12611891, ECO:0000269|PubMed:9463323}.;	DISEASE: Mitochondrial complex I deficiency (MT-C1D) [MIM:252010]: A disorder of the mitochondrial respiratory chain that causes a wide range of clinical manifestations from lethal neonatal disease to adult-onset neurodegenerative disorders. Phenotypes include macrocephaly with progressive leukodystrophy, non-specific encephalopathy, cardiomyopathy, myopathy, liver disease, Leigh syndrome, Leber …	[MIM:252010]Mitochondrial complex I deficiency;	Acne (severe)[24927181];Monobrow[27182965];Night sleep phenotypes[27126917];	.	ciliary ganglion;subthalamic nucleus;superior cervical ganglion;trigeminal ganglion;cingulate cortex;skeletal muscle;	Ndufs4	respiratory system phenotype; behavior/neurological phenotype (the observable actions or reactions of mammalian organisms that are manifested through development and lifespan); normal phenotype; mortality/aging (characteristics involving the ability of an organism to live and age normally throughout development and life span); hematopoietic system phenotype; cardiovascular system phenotype (the o…
Adss	0.0314005	-0.724062	0.056	0.321	1	c9	#N/A	ADSS	.	Purine metabolism;Alanine and aspartate metabolism	FUNCTION: Plays an important role in the de novo pathway and in the salvage pathway of purine nucleotide biosynthesis. Catalyzes the first committed step in the biosynthesis of AMP from IMP.;	.	.	Epithelial ovarian cancer[25134534];Dementia and core Alzheimer's disease neuropathologic changes[25188341];Obesity-related traits[23251661];	.	.	Adss	.
Creb3l1	0.0244131	-0.721545	0	0.25	1	c9	#N/A	CREB3L1	.	Melanogenesis;Prostate cancer	FUNCTION: Transcription factor involved in unfolded protein response (UPR). Binds the DNA consensus sequence 5'-GTGXGCXGC-3' (PubMed:21767813). In the absence of endoplasmic reticulum (ER) stress, inserted into ER membranes, with N-terminal DNA-binding and transcription activation domains oriented toward the cytosolic face of the membrane. In response to ER stress, transported to the Golgi, where…	DISEASE: Osteogenesis imperfecta 16 (OI16) [MIM:616229]: An autosomal recessive form of osteogenesis imperfecta, a connective tissue disorder characterized by low bone mass, bone fragility and susceptibility to fractures after minimal trauma. Disease severity ranges from very mild forms without fractures to intrauterine fractures and perinatal lethality. Extraskeletal manifestations, which affect…	[MIM:616229]Osteogenesis imperfecta 16 [recessive?];	.	TISSUE SPECIFICITY: Expressed in several tissues, with highest levels in pancreas and prostate. Expressed at relatively lower levels in brain. {ECO:0000269|PubMed:12054625}.;	ciliary ganglion;trachea;dorsal root ganglion;trigeminal ganglion;superior cervical ganglion;atrioventricular node;prostate;skeletal muscle;heart;	Creb3l1	growth/size/body region phenotype; homeostasis/metabolism phenotype; cellular phenotype; skeleton phenotype; hematopoietic system phenotype;
Aes	0.00824554	-0.71865	0.143	0.394	1	c5	Aes	AES	.	.	FUNCTION: Transcriptional corepressor. Acts as dominant repressor towards other family members. Inhibits NF-kappa-B-regulated gene expression. May be required for the initiation and maintenance of the differentiated state. Essential for the transcriptional repressor activity of SIX3 during retina and lens development. {ECO:0000269|PubMed:10660609, ECO:0000269|PubMed:10748198}.;	.	.	.	TISSUE SPECIFICITY: Found predominantly in muscle, heart and Placenta. In fetal tissues, abundantly expressed in the heart, lung, kidney, brain and liver.;	pons;temporal lobe;thyroid;prefrontal cortex;subthalamic nucleus;whole brain;globus pallidus;cerebellum peduncles;	Aes	craniofacial phenotype; endocrine/exocrine gland phenotype; growth/size/body region phenotype; behavior/neurological phenotype (the observable actions or reactions of mammalian organisms that are manifested through development and lifespan); skeleton phenotype; nervous system phenotype (the observable morphological and physiological characteristics of the extensive, intricate network of electoche…
Tma7	0.00240093	-0.715747	0.125	0.424	1	c5	#N/A	TMA7	.	.	.	.	.	.	TISSUE SPECIFICITY: Expressed in dermal papilla cells with aggregative behavior. {ECO:0000269|PubMed:16096800}.;	.	Tma7	.
Ddx50	0.00833406	-0.714965	0	0.121	1	c5	#N/A	DDX50	.	Starch and sucrose metabolism;Folate biosynthesis	.	.	.	.	.	.	Ddx50	.
Ninj1	0.042467	-0.71426	0.036	0.152	1	c5	Ninj1	NINJ1	.	.	FUNCTION: Homophilic cell adhesion molecule that promotes axonal growth. May play a role in nerve regeneration and in the formation and function of other tissues. Cell adhesion requires divalent cations.;	.	.	Obesity (early onset extreme)[23563609];	TISSUE SPECIFICITY: Widely expressed in both adult and embryonic tissues, primarily those of epithelial origin.;	.	Ninj1	cellular phenotype; growth/size/body region phenotype; behavior/neurological phenotype (the observable actions or reactions of mammalian organisms that are manifested through development and lifespan); immune system phenotype; nervous system phenotype (the observable morphological and physiological characteristics of the extensive, intricate network of electochemical structures in the body that i…
Traf2	0.0396578	-0.714095	0	0.214	1	c9	Traf2	TRAF2	ceramidePathway;HivnefPathway;deathPathway;keratinocytePathway;mapkPathway;p38mapkPathway;soddPathway;tall1Pathway;41bbPathway;stressPathway;tnfr1Pathway;tnfr2Pathway	MAPK signaling pathway;Apoptosis;Adipocytokine signaling pathway;Small cell lung cancer	FUNCTION: Regulates activation of NF-kappa-B and JNK and plays a central role in the regulation of cell survival and apoptosis. Required for normal antibody isotype switching from IgM to IgG. Has E3 ubiquitin-protein ligase activity and promotes 'Lys-63'- linked ubiquitination of target proteins, such as BIRC3, RIPK1 and TICAM1. Is an essential constituent of several E3 ubiquitin- protein ligase …	.	.	.	.	ciliary ganglion;superior cervical ganglion;atrioventricular node;globus pallidus;	Traf2	growth/size/body region phenotype; endocrine/exocrine gland phenotype; adipose tissue phenotype (the observable morphological and physiological characteristics of mammalian fat tissue that are manifested through development and lifespan); muscle phenotype; homeostasis/metabolism phenotype; cellular phenotype; hematopoietic system phenotype; mortality/aging (characteristics involving the ability o…
Bmpr2	0.0410216	-0.71339	0.018	0.121	1	c5	#N/A	BMPR2	alkPathway	Cytokine-cytokine receptor interaction;TGF-beta signaling pathway	FUNCTION: On ligand binding, forms a receptor complex consisting of two type II and two type I transmembrane serine/threonine kinases. Type II receptors phosphorylate and activate type I receptors which autophosphorylate, then bind and activate SMAD transcriptional regulators. Binds to BMP7, BMP2 and, less efficiently, BMP4. Binding is weak but enhanced by the presence of type I receptors for BMP…	DISEASE: Pulmonary venoocclusive disease 1, autosomal dominant (PVOD1) [MIM:265450]: A disease characterized by widespread fibrous obstruction and intimal thickening of septal veins and preseptal venules, a low diffusing capacity for carbon monoxide, occult alveolar hemorrhage, and nodular ground-glass opacities, septal lines and lymph node enlargement showed by high-resolution computed tomograph…	[MIM:265450]Pulmonary venoocclusive disease 1, autosomal dominant [dominant?];	Urate levels[23263486];	TISSUE SPECIFICITY: Highly expressed in heart and liver.;	.	Bmpr2	nervous system phenotype (the observable morphological and physiological characteristics of the extensive, intricate network of electochemical structures in the body that is comprised of the brain, spinal cord, nerves, ganglia and parts of the receptor organs that are manifested through development and lifespan); immune system phenotype; skeleton phenotype; renal/urinary system phenotype; embryo …
Cox5a	0.0200369	-0.713093	0.389	0.679	1	c9	Cox5a	COX5A	.	Oxidative phosphorylation	FUNCTION: This is the heme A-containing chain of cytochrome c oxidase, the terminal oxidase in mitochondrial electron transport.;	DISEASE: Note=Mitochondrial complex IV deficiency is a rare condition caused by mutation in COX5A that lead to pulmonary arterial hypertension (PAH), failure to thrive and lactic acidemia. {ECO:0000269|PubMed:28247525}.;	.	Caffeine consumption[21490707];	.	amygdala;liver;whole brain;testis;skeletal muscle;heart;	Cox5a	.
Phip	0.0324109	-0.710268	0.111	0.393	1	c9	Phip	PHIP	.	.	FUNCTION: Probable regulator of the insulin and insulin-like growth factor signaling pathways. Stimulates cell proliferation through regulation of cyclin transcription and has an anti- apoptotic activity through AKT1 phosphorylation and activation. Plays a role in the regulation of cell morphology and cytoskeletal organization. {ECO:0000269|PubMed:12242307, ECO:0000269|PubMed:21834987}.;	.	.	Adiponectin levels[24105470];Prostate-specific antigen levels (conditioned on lead SNPs)[28139693;28139693];Prostate-specific antigen levels[28139693;28139693;28139693;28139693];Obesity-related traits[23251661];	TISSUE SPECIFICITY: Expressed in myeloma and epidermoid carcinoma cell lines. {ECO:0000269|PubMed:11018022}.;	superior cervical ganglion;skeletal muscle;	Phip	growth/size/body region phenotype; adipose tissue phenotype (the observable morphological and physiological characteristics of mammalian fat tissue that are manifested through development and lifespan); muscle phenotype; cellular phenotype; homeostasis/metabolism phenotype; liver/biliary system phenotype; respiratory system phenotype; mortality/aging (characteristics involving the ability of an o…
Fmo2	0.0389612	-0.709538	0.018	0.121	1	c5	#N/A	FMO2	.	Drug metabolism - cytochrome P450	FUNCTION: Catalyzes the N-oxidation of certain primary alkylamines to their oximes via an N-hydroxylamine intermediate. Inactive toward certain tertiary amines, such as imipramine or chloropromazine. Can catalyze the S-oxidation of methimazole. The truncated form is catalytically inactive. {ECO:0000269|PubMed:9804831}.;	.	.	.	TISSUE SPECIFICITY: Expressed in lung (at protein level). Expressed predominantly in lung, and at a much lesser extent in kidney. Also expressed in fetal lung, but not in liver, kidney and brain. {ECO:0000269|PubMed:11042094, ECO:0000269|PubMed:9804831}.;	ciliary ganglion;atrioventricular node;superior cervical ganglion;trigeminal ganglion;skeletal muscle;	Fmo2	.
Col6a1	0.0101625	-0.708847	0.054	0.242	1	c5	Col6a1	COL6A1	.	Cell Communication;Focal adhesion;ECM-receptor interaction	FUNCTION: Collagen VI acts as a cell-binding protein.;	DISEASE: Bethlem myopathy 1 (BTHLM1) [MIM:158810]: A benign proximal myopathy characterized by early childhood onset and joint contractures most frequently affecting the elbows and ankles. {ECO:0000269|PubMed:11865138, ECO:0000269|PubMed:15689448, ECO:0000269|PubMed:15955946, ECO:0000269|PubMed:8782832}. Note=The disease is caused by mutations affecting the gene represented in this entry.; DISEAS…	[MIM:158810]Bethlem myopathy 1;[MIM:254090]Ullrich congenital muscular dystrophy 1;	Myopia[27182965];Waist circumference adjusted for body mass index[25673412;25673412];	.	ciliary ganglion;appendix;cingulate cortex;trigeminal ganglion;superior cervical ganglion;smooth muscle;adipose tissue;fetal lung;heart;pons;uterus;thyroid;subthalamic nucleus;atrioventricular node;placenta;globus pallidus;	Col6a1	muscle phenotype;
Birc6	0.0396578	-0.70849	0	0.214	1	c9	Birc6	BIRC6	.	Ubiquitin mediated proteolysis	FUNCTION: Anti-apoptotic protein which can regulate cell death by controlling caspases and by acting as an E3 ubiquitin-protein ligase. Has an unusual ubiquitin conjugation system in that it could combine in a single polypeptide, ubiquitin conjugating (E2) with ubiquitin ligase (E3) activity, forming a chimeric E2/E3 ubiquitin ligase. Its tragets include CASP9 and DIABLO/SMAC. Acts as an inhibito…	.	.	.	TISSUE SPECIFICITY: Expressed in brain cancer cells.;	.	Birc6	endocrine/exocrine gland phenotype; growth/size/body region phenotype; integument phenotype (the observable morphological and physiological characteristics of the skin and its associated structures, such as the hair, nails, sweat glands, sebaceous glands and other secretory glands); homeostasis/metabolism phenotype; cellular phenotype; nervous system phenotype (the observable morphological and ph…
Dnajc15	0.0396578	-0.70744	0	0.214	1	c9	Dnajc15	DNAJC15	.	.	FUNCTION: Negative regulator of the mitochondrial respiratory chain. Prevents mitochondrial hyperpolarization state and restricts mitochondrial generation of ATP (By similarity). Acts as an import component of the TIM23 translocase complex. Stimulates the ATPase activity of HSPA9. {ECO:0000250, ECO:0000269|PubMed:23263864}.;	.	.	Cognitive performance[19734545];	TISSUE SPECIFICITY: Expressed at highest levels in heart, followed by liver and kidney. {ECO:0000269|PubMed:11358853, ECO:0000269|PubMed:23530063}.;	.	Dnajc15	hematopoietic system phenotype; behavior/neurological phenotype (the observable actions or reactions of mammalian organisms that are manifested through development and lifespan); liver/biliary system phenotype; immune system phenotype; adipose tissue phenotype (the observable morphological and physiological characteristics of mammalian fat tissue that are manifested through development and lifesp…
Tppp3	0.0467125	-0.705504	0.278	0.536	1	c9	#N/A	TPPP3	.	.	FUNCTION: Binds tubulin and has microtubule bundling activity. May play a role in cell proliferation and mitosis. {ECO:0000269|PubMed:17105200, ECO:0000269|PubMed:19633818}.;	.	.	.	.	.	Tppp3	.
Uba2	0.0141872	-0.70483	0.018	0.152	1	c5	Uba2	UBA2	sumoPathway;eradPathway;ctbp1Pathway	Ubiquitin mediated proteolysis	FUNCTION: The heterodimer acts as an E1 ligase for SUMO1, SUMO2, SUMO3, and probably SUMO4. It mediates ATP-dependent activation of SUMO proteins followed by formation of a thioester bond between a SUMO protein and a conserved active site cysteine residue on UBA2/SAE2. {ECO:0000269|PubMed:11451954, ECO:0000269|PubMed:11481243, ECO:0000269|PubMed:15660128, ECO:0000269|PubMed:17643372, ECO:0000269|…	.	.	.	.	amygdala;testis - seminiferous tubule;testis - interstitial;tumor;testis;	Uba2	.
Idh3g	0.033941	-0.703031	0.056	0.321	1	c9	Idh3g	IDH3G	.	Citrate cycle (TCA cycle)	.	.	.	.	.	caudate nucleus;kidney;subthalamic nucleus;superior cervical ganglion;skeletal muscle;globus pallidus;heart;	Idh3g	.
Tspan31	0.0194461	-0.701358	0.036	0.182	1	c5	Tspan31	TSPAN31	.	.	.	.	.	.	.	ciliary ganglion;caudate nucleus;cingulate cortex;trigeminal ganglion;superior cervical ganglion;pons;kidney;thyroid;dorsal root ganglion;atrioventricular node;adrenal gland;parietal lobe;skeletal muscle;globus pallidus;	Tspan31	.
Arpc4	0.036287	-0.699904	0.167	0.429	1	c9	Arpc4	ARPC4	salmonellaPathway;mPRPathway;rhoPathway;cdc42racPathway;actinYPathway	Regulation of actin cytoskeleton	FUNCTION: Functions as actin-binding component of the Arp2/3 complex which is involved in regulation of actin polymerization and together with an activating nucleation-promoting factor (NPF) mediates the formation of branched actin networks. Seems to contact the mother actin filament.;	.	.	.	.	tonsil;temporal lobe;white blood cells;liver;superior cervical ganglion;trigeminal ganglion;smooth muscle;whole blood;thalamus;	Arpc4	integument phenotype (the observable morphological and physiological characteristics of the skin and its associated structures, such as the hair, nails, sweat glands, sebaceous glands and other secretory glands); homeostasis/metabolism phenotype;
Macf1	0.0463139	-0.699562	0.036	0.152	1	c5	#N/A	MACF1	.	.	FUNCTION: Isoform 2 is a F-actin-binding protein which may play a role in cross-linking actin to other cytoskeletal proteins and also binds to microtubules. Plays an important role in ERBB2- dependent stabilization of microtubules at the cell cortex. Acts as a positive regulator of Wnt receptor signaling pathway and is involved in the translocation of AXIN1 and its associated complex (composed of…	.	.	Type 2 diabetes[27189021];Colorectal cancer[27207650];Beard thickness[26926045];Loneliness (multivariate analysis)[27629369];HDL cholesterol[20686565;25961943];	TISSUE SPECIFICITY: Isoform 2 is ubiquitously expressed. Isoform 1 is expressed in cell lines NCI-H460, A-549 and HaCaT. Isoform 4 is expressed in heart, lung, pituitary and placenta, not found in brain, kidney, liver, pancreas or skeletal muscle. {ECO:0000269|PubMed:11845288, ECO:0000269|PubMed:16076900}.;	caudate nucleus;amygdala;prefrontal cortex;superior cervical ganglion;cingulate cortex;pons;atrioventricular node;spinal cord;parietal lobe;globus pallidus;hypothalamus;medulla oblongata;thalamus;	Macf1	mortality/aging (characteristics involving the ability of an organism to live and age normally throughout development and life span); respiratory system phenotype; embryo phenotype; nervous system phenotype (the observable morphological and physiological characteristics of the extensive, intricate network of electochemical structures in the body that is comprised of the brain, spinal cord, nerves…
Ggnbp2	0.0244131	-0.698775	0	0.25	1	c9	#N/A	GGNBP2	.	.	FUNCTION: May be involved in spermatogenesis.;	.	.	Body mass index[25673413;25673413];	TISSUE SPECIFICITY: Expressed in heart, brain, placenta, lung, liver, skeletal muscle, kidney and pancreas. Expressed more abundantly in heart, pancreas and skeletal muscle. {ECO:0000269|PubMed:15145523}.;	amygdala;testis - seminiferous tubule;subthalamic nucleus;testis - interstitial;superior cervical ganglion;testis;	Ggnbp2	embryo phenotype; behavior/neurological phenotype (the observable actions or reactions of mammalian organisms that are manifested through development and lifespan); mortality/aging (characteristics involving the ability of an organism to live and age normally throughout development and life span); hematopoietic system phenotype; cardiovascular system phenotype (the observable morphological and ph…
Dnajc8	0.0116022	-0.698366	0.125	0.333	1	c5	#N/A	DNAJC8	.	.	.	.	.	.	.	.	Dnajc8	mortality/aging (characteristics involving the ability of an organism to live and age normally throughout development and life span); homeostasis/metabolism phenotype;
Ndufb2	0.0332479	-0.695206	0.222	0.536	1	c9	#N/A	NDUFB2	.	Oxidative phosphorylation	FUNCTION: Accessory subunit of the mitochondrial membrane respiratory chain NADH dehydrogenase (Complex I), that is believed not to be involved in catalysis. Complex I functions in the transfer of electrons from NADH to the respiratory chain. The immediate electron acceptor for the enzyme is believed to be ubiquinone.;	.	.	.	.	caudate nucleus;temporal lobe;cingulate cortex;cerebellum peduncles;heart;cerebellum;pons;kidney;occipital lobe;subthalamic nucleus;whole brain;parietal lobe;globus pallidus;hypothalamus;medulla oblongata;thalamus;	Ndufb2	.
Ctso	0.0456888	-0.695069	0.071	0.212	1	c5	#N/A	CTSO	.	.	FUNCTION: Proteolytic enzyme possibly involved in normal cellular protein degradation and turnover.;	.	.	Speech perception in dyslexia[19786962];	TISSUE SPECIFICITY: Expressed in all tissues examined. High levels seen in the ovary, kidney and placenta while low levels seen in thymus and skeletal muscle.;	.	Ctso	homeostasis/metabolism phenotype; integument phenotype (the observable morphological and physiological characteristics of the skin and its associated structures, such as the hair, nails, sweat glands, sebaceous glands and other secretory glands);
Myef2	0.0396578	-0.694915	0	0.214	1	c9	Myef2	MYEF2	.	.	FUNCTION: Transcriptional repressor of the myelin basic protein gene (MBP). Binds to the proximal MB1 element 5'-TTGTCC-3' of the MBP promoter. Its binding to MB1 and function are inhibited by PURA (By similarity). {ECO:0000250}.;	.	.	.	.	ciliary ganglion;pons;dorsal root ganglion;atrioventricular node;trigeminal ganglion;superior cervical ganglion;skeletal muscle;	Myef2	.
43350	0.00767347	-0.693998	0.357	0.606	1	c5	#N/A	2018-09-07	.	.	FUNCTION: Filament-forming cytoskeletal GTPase. Required for normal organization of the actin cytoskeleton. Required for normal progress through mitosis. Involved in cytokinesis. Required for normal association of CENPE with the kinetochore. Plays a role in ciliogenesis and collective cell movements. Forms a filamentous structure with SEPT12, SEPT6, SEPT2 and probably SEPT4 at the sperm annulus w…	.	.	.	TISSUE SPECIFICITY: Widely expressed. {ECO:0000269|PubMed:15915442}.;	caudate nucleus;ciliary ganglion;temporal lobe;amygdala;prefrontal cortex;skin;superior cervical ganglion;cingulate cortex;pons;occipital lobe;subthalamic nucleus;dorsal root ganglion;whole brain;atrioventricular node;spinal cord;parietal lobe;globus pallidus;hypothalamus;medulla oblongata;thalamus;	2018-09-07	cellular phenotype; nervous system phenotype (the observable morphological and physiological characteristics of the extensive, intricate network of electochemical structures in the body that is comprised of the brain, spinal cord, nerves, ganglia and parts of the receptor organs that are manifested through development and lifespan); mortality/aging (characteristics involving the ability of an org…
Akr1a1	0.0143371	-0.690434	0.333	0.679	1	c9	#N/A	AKR1A1	.	Glycolysis / Gluconeogenesis;Glycerolipid metabolism;Caprolactam degradation	FUNCTION: Catalyzes the NADPH-dependent reduction of a variety of aromatic and aliphatic aldehydes to their corresponding alcohols. Catalyzes the reduction of mevaldate to mevalonic acid and of glyceraldehyde to glycerol. Has broad substrate specificity. In vitro substrates include succinic semialdehyde, 4- nitrobenzaldehyde, 1,2-naphthoquinone, methylglyoxal, and D- glucuronic acid. Plays a role…	.	.	.	TISSUE SPECIFICITY: Widely expressed. Highly expressed in kidney, salivary gland and liver. Detected in trachea, stomach, brain, lung, prostate, placenta, mammary gland, small intestine and lung. {ECO:0000269|PubMed:10510318, ECO:0000269|PubMed:11306097}.;	kidney;liver;trigeminal ganglion;	Akr1a1	respiratory system phenotype; hematopoietic system phenotype; mortality/aging (characteristics involving the ability of an organism to live and age normally throughout development and life span); reproductive system phenotype; immune system phenotype; homeostasis/metabolism phenotype; cellular phenotype; renal/urinary system phenotype; skeleton phenotype; growth/size/body region phenotype; cranio…
Cyc1	0.0278899	-0.689606	0.333	0.571	1	c9	#N/A	CYC1	.	Oxidative phosphorylation	FUNCTION: This is the heme-containing component of the cytochrome b-c1 complex, which accepts electrons from Rieske protein and transfers electrons to cytochrome c in the mitochondrial respiratory chain.;	DISEASE: Mitochondrial complex III deficiency, nuclear 6 (MC3DN6) [MIM:615453]: An autosomal recessive disorder caused by mitochondrial dysfunction. It is characterized by onset in early childhood of episodic acute lactic acidosis, ketoacidosis, and insulin-responsive hyperglycemia, usually associated with infection. Laboratory studies show decreased activity of mitochondrial complex III. Psychom…	[MIM:615453]Mitochondrial complex III deficiency, nuclear 6 [recessive?];	.	.	kidney;liver;skeletal muscle;heart;	Cyc1	.
Anxa11	0.0158043	-0.688139	0.018	0.152	1	c5	Anxa11	ANXA11	.	.	FUNCTION: Binds specifically to calcyclin in a calcium-dependent manner (By similarity). Required for midbody formation and completion of the terminal phase of cytokinesis. {ECO:0000250, ECO:0000269|PubMed:15197175}.;	.	.	Sarcoidosis[22936702];Chronic obstructive pulmonary disease-related biomarkers[23144326];Diabetic kidney disease[26305897];	.	white blood cells;whole blood;placenta;heart;	Anxa11	.
Zscan26	0.00106322	-0.687499	0	0.182	1	c5	#N/A	ZSCAN26	.	.	FUNCTION: May be involved in transcriptional regulation. {ECO:0000305}.;	.	.	.	.	.	Zscan26	.
Srp54b	0.0106068	-0.686365	0.054	0.242	1	c5	#N/A
Csnk1d	0.0493013	-0.685556	0.056	0.286	1	c9	Csnk1d	CSNK1D	p35alzheimersPathway;p53hypoxiaPathway;ck1Pathway;wntPathway	Hedgehog signaling pathway;Gap junction;Circadian rhythm	FUNCTION: Essential serine/threonine-protein kinase that regulates diverse cellular growth and survival processes including Wnt signaling, DNA repair and circadian rhythms. It can phosphorylate a large number of proteins. Casein kinases are operationally defined by their preferential utilization of acidic proteins such as caseins as substrates. Phosphorylates connexin-43/GJA1, MAP1A, SNAPIN, MAPT…	DISEASE: Advanced sleep phase syndrome, familial, 2 (FASPS2) [MIM:615224]: A disorder characterized by very early sleep onset and offset. Individuals are 'morning larks' with a 4 hours advance of the sleep, temperature and melatonin rhythms. {ECO:0000269|PubMed:15800623, ECO:0000269|PubMed:23636092}. Note=The disease is caused by mutations affecting the gene represented in this entry.;	[MIM:615224]Advanced sleep phase syndrome, familial, 2;	.	TISSUE SPECIFICITY: Expressed in all tissues examined, including brain, heart, lung, liver, pancreas, kidney, placenta and skeletal muscle. However, kinase activity is not uniform, with highest kinase activity in splenocytes. In blood, highly expressed in hemopoietic cells and mature granulocytes. Also found in monocytes and lymphocytes. {ECO:0000269|PubMed:15070676, ECO:0000269|PubMed:16027726}.;	testis - seminiferous tubule;testis - interstitial;superior cervical ganglion;testis;	Csnk1d	behavior/neurological phenotype (the observable actions or reactions of mammalian organisms that are manifested through development and lifespan); mortality/aging (characteristics involving the ability of an organism to live and age normally throughout development and life span); growth/size/body region phenotype;
Dynlt1c	0.0148461	-0.68528	0	0.286	1	c9	Dynlt1c
Vcp	0.00209784	-0.68393	0.107	0.394	1	c5	Vcp	VCP	.	.	FUNCTION: Necessary for the fragmentation of Golgi stacks during mitosis and for their reassembly after mitosis. Involved in the formation of the transitional endoplasmic reticulum (tER). The transfer of membranes from the endoplasmic reticulum to the Golgi apparatus occurs via 50-70 nm transition vesicles which derive from part-rough, part-smooth transitional elements of the endoplasmic reticulu…	DISEASE: Inclusion body myopathy with early-onset Paget disease with or without frontotemporal dementia 1 (IBMPFD1) [MIM:167320]: An autosomal dominant disease characterized by disabling muscle weakness clinically resembling to limb girdle muscular dystrophy, osteolytic bone lesions consistent with Paget disease, and premature frontotemporal dementia. Clinical features show incomplete penetrance.…	[MIM:167320]Inclusion body myopathy with early-onset Paget disease with or without frontotemporal dementia 1 [dominant?];[MIM:613954]Amyotrophic lateral sclerosis 14, with or without frontotemporal dementia;[MIM:616687]Charcot-Marie-Tooth disease 2Y [dominant?];	.	.	superior cervical ganglion;cingulate cortex;trigeminal ganglion;skeletal muscle;cerebellum;	Vcp	cellular phenotype; muscle phenotype; growth/size/body region phenotype; integument phenotype (the observable morphological and physiological characteristics of the skin and its associated structures, such as the hair, nails, sweat glands, sebaceous glands and other secretory glands); behavior/neurological phenotype (the observable actions or reactions of mammalian organisms that are manifested t…
Abi3bp	0.0402091	-0.682707	0.107	0.273	1	c5	#N/A	ABI3BP	.	.	.	.	.	Post bronchodilator FEV1 in COPD[26634245];Joint mobility (Beighton score)[27182965];Acute urticaria and angioedema (non-steroidal anti-inflammatory drug-induced)[24236485;24236485];Optic disc area[25631615;25631615;28073927;28073927];Alcohol dependence[26365420];Asthma (childhood onset)[23829686];	TISSUE SPECIFICITY: Expressed in brain, heart, lung, liver, pancreas kidney and placenta. {ECO:0000269|PubMed:11501947}.;	ciliary ganglion;	Abi3bp	mortality/aging (characteristics involving the ability of an organism to live and age normally throughout development and life span);
Lrp10	0.00833406	-0.6802	0	0.121	1	c5	Lrp10	LRP10	.	.	FUNCTION: Probable receptor, which is involved in the internalization of lipophilic molecules and/or signal transduction. May be involved in the uptake of lipoprotein APOE in liver (By similarity). {ECO:0000250}.;	.	.	.	TISSUE SPECIFICITY: Expressed in blood leukocyte, lung, placenta, small intestine, liver, kidney, spleen, thymus, colon, skeletal muscle and heart. {ECO:0000269|PubMed:11123907}.;	kidney;superior cervical ganglion;trigeminal ganglion;placenta;whole blood;	Lrp10	.
Tspo	0.0342193	-0.679214	0.389	0.643	1	c9	Tspo	TSPO	.	Neuroactive ligand-receptor interaction	.	.	.	Obesity-related traits[23251661];	TISSUE SPECIFICITY: Ubiquitous.;	lung;heart;	Tspo	cellular phenotype; immune system phenotype; normal phenotype; hematopoietic system phenotype;
Stk24	0.0396578	-0.678594	0	0.214	1	c9	Stk24	STK24	.	MAPK signaling pathway	FUNCTION: Serine/threonine-protein kinase that acts on both serine and threonine residues and promotes apoptosis in response to stress stimuli and caspase activation. Mediates oxidative-stress- induced cell death by modulating phosphorylation of JNK1-JNK2 (MAPK8 and MAPK9), p38 (MAPK11, MAPK12, MAPK13 and MAPK14) during oxidative stress. Plays a role in a staurosporine-induced caspase- independen…	.	.	Longevity[20834067];Alzheimer's disease[22159054];Educational attainment[23722424;25201988];	TISSUE SPECIFICITY: Isoform A is ubiquitous. Isoform B is expressed in brain with high expression in hippocampus and cerebral cortex.;	.	Stk24	.
Ccnd1	0.0410216	-0.67442	0.018	0.121	1	c5	Ccnd1	CCND1	btg2Pathway;g1Pathway;cellcyclePathway;gsk3Pathway;RacCycDPathway;p53Pathway;wntPathway	Cell cycle;p53 signaling pathway;Wnt signaling pathway;Focal adhesion;Jak-STAT signaling pathway;Colorectal cancer;Pancreatic cancer;Endometrial cancer;Glioma;Prostate cancer;Thyroid cancer;Melanoma;Bladder cancer;Chronic myeloid leukemia;Acute myeloid leukemia;Small cell lung cancer;Non-small cell lung cancer	FUNCTION: Regulatory component of the cyclin D1-CDK4 (DC) complex that phosphorylates and inhibits members of the retinoblastoma (RB) protein family including RB1 and regulates the cell-cycle during G(1)/S transition. Phosphorylation of RB1 allows dissociation of the transcription factor E2F from the RB/E2F complex and the subsequent transcription of E2F target genes which are responsible for the…	DISEASE: Note=A chromosomal aberration involving CCND1 may be a cause of B-lymphocytic malignancy, particularly mantle-cell lymphoma (MCL). Translocation t(11;14)(q13;q32) with immunoglobulin gene regions. Activation of CCND1 may be oncogenic by directly altering progression through the cell cycle.; DISEASE: Note=A chromosomal aberration involving CCND1 may be a cause of parathyroid adenomas. Tra…	[MIM:254500]Multiple myeloma;	Breast cancer (early onset)[24493630;24493630];Immunoglobulin light chain (AL) amyloidosis[28025584];Hip circumference[25673412;25673412];Cutaneous malignant melanoma[26237428;26237428];Breast size[22747683;27182965];Breast cancer[20453838];Height[25429064];Multiple myeloma (IgH translocation)[23502783;23502783];	.	pons;	Ccnd1	craniofacial phenotype; homeostasis/metabolism phenotype; endocrine/exocrine gland phenotype; neoplasm; cardiovascular system phenotype (the observable morphological and physiological characteristics of the mammalian heart, blood vessels, or circulatory system that are manifested through development and lifespan); hematopoietic system phenotype; growth/size/body region phenotype; reproductive sys…
Mrps28	0.0148461	-0.673692	0	0.286	1	c9	Mrps28	MRPS28	.	.	.	.	.	.	.	whole brain;	Mrps28	.
Swi5	0.00652457	-0.672257	0.143	0.424	1	c5	#N/A	SWI5	.	.	FUNCTION: Component of the SWI5-SFR1 complex, a complex required for double-strand break repair via homologous recombination. {ECO:0000269|PubMed:21252223}.;	.	.	Body mass index[25673413;25673413;25673413];	.	.	Swi5	.
Arf5	0.0217664	-0.672191	0.444	0.857	1	c9	Arf5	ARF5	.	.	FUNCTION: GTP-binding protein that functions as an allosteric activator of the cholera toxin catalytic subunit, an ADP- ribosyltransferase. Involved in protein trafficking; may modulate vesicle budding and uncoating within the Golgi apparatus.;	.	.	Type 2 diabetes[23532257];	.	.	Arf5	.
Chic2	0.00373158	-0.672097	0.125	0.394	1	c5	#N/A	CHIC2	.	.	.	DISEASE: Note=A chromosomal aberration involving CHIC2 is found in a form of acute myeloid leukemia (AML). Translocation t(4;12)(q12;p13) with ETV6. {ECO:0000269|PubMed:10477709}.;	.	Blood pressure[21909110];Post bronchodilator FEV1/FVC ratio[26634245];	.	testis - seminiferous tubule;testis - interstitial;atrioventricular node;testis;	Chic2	hematopoietic system phenotype; cardiovascular system phenotype (the observable morphological and physiological characteristics of the mammalian heart, blood vessels, or circulatory system that are manifested through development and lifespan); mortality/aging (characteristics involving the ability of an organism to live and age normally throughout development and life span); reproductive system p…
Smim19	0.00567704	-0.671453	0.018	0.182	1	c5	#N/A	SMIM19	.	.	.	.	.	Gut microbiota (functional units)[27694959];	.	.	Smim19	.
Gspt1	0.0175813	-0.670871	0.018	0.152	1	c5	Gspt1	GSPT1	.	Glutathione metabolism;Metabolism of xenobiotics by cytochrome P450;Drug metabolism - cytochrome P450	FUNCTION: Involved in translation termination in response to the termination codons UAA, UAG and UGA. Stimulates the activity of ERF1. Involved in regulation of mammalian cell growth. Component of the transient SURF complex which recruits UPF1 to stalled ribosomes in the context of nonsense-mediated decay (NMD) of mRNAs containing premature stop codons.;	.	.	Testicular germ cell tumor[26503584];	.	.	Gspt1	.
Nars	0.0320007	-0.670133	0.167	0.464	1	c9	#N/A	NARS	.	Alanine and aspartate metabolism;Aminoacyl-tRNA biosynthesis	.	.	.	.	.	caudate nucleus;pons;amygdala;occipital lobe;prefrontal cortex;subthalamic nucleus;cingulate cortex;parietal lobe;globus pallidus;hypothalamus;medulla oblongata;thalamus;	Nars	.
Sf3b5	0.0141872	-0.669976	0.018	0.152	1	c5	#N/A	SF3B5	.	.	.	.	.	.	.	.	Sf3b5	.
Moxd1	0.0120451	-0.667956	0.054	0.242	1	c5	#N/A	MOXD1	.	.	.	.	.	Obesity-related traits[23251661;23251661;23251661;23251661;23251661;23251661;23251661];	TISSUE SPECIFICITY: Highly expressed in lung, kidney, brain and spinal cord. {ECO:0000269|PubMed:15337741, ECO:0000269|PubMed:9751809}.;	amygdala;atrioventricular node;superior cervical ganglion;	Moxd1	growth/size/body region phenotype; behavior/neurological phenotype (the observable actions or reactions of mammalian organisms that are manifested through development and lifespan); cardiovascular system phenotype (the observable morphological and physiological characteristics of the mammalian heart, blood vessels, or circulatory system that are manifested through development and lifespan);
Hibadh	0.0212999	-0.666994	0.036	0.182	1	c5	#N/A	HIBADH	.	Valine, leucine and isoleucine degradation	.	.	.	Lead levels in blood[25820613];Response to fenofibrate (HDL cholesterol levels)[27002377];	TISSUE SPECIFICITY: Detected in skin fibroblasts. {ECO:0000269|PubMed:16466957}.;	kidney;superior cervical ganglion;trigeminal ganglion;adrenal gland;	Hibadh	hematopoietic system phenotype; homeostasis/metabolism phenotype; immune system phenotype; skeleton phenotype;
Mtpn	0.0300793	-0.666324	0.111	0.429	1	c9	#N/A	MTPN	.	.	FUNCTION: Promotes dimerization of NF-kappa-B subunits and regulates NF-kappa-B transcription factor activity (By similarity). Plays a role in the regulation of the growth of actin filaments. Inhibits the activity of the F-actin-capping protein complex formed by the CAPZA1 and CAPZB heterodimer. Promotes growth of cardiomyocytes, but not cardiomyocyte proliferation. Promotes cardiac muscle hypert…	.	.	Venous thromboembolism adjusted for sickle cell variant rs77121243-T[28203683];	TISSUE SPECIFICITY: Ubiquitous. {ECO:0000269|PubMed:10329199}.;	.	Mtpn	.
Cav2	0.0152413	-0.662522	0.25	0.485	1	c5	#N/A	CAV2	.	Focal adhesion	FUNCTION: May act as a scaffolding protein within caveolar membranes. Interacts directly with G-protein alpha subunits and can functionally regulate their activity. Acts as an accessory protein in conjunction with CAV1 in targeting to lipid rafts and driving caveolae formation. The Ser-36 phosphorylated form has a role in modulating mitosis in endothelial cells. Positive regulator of cellular mit…	.	.	Glaucoma (primary open-angle)[20835238;25173105];PR interval[20062060;25035420];Intraocular pressure[25173106;28073927;28073927];	TISSUE SPECIFICITY: Expressed in endothelial cells, smooth muscle cells, skeletal myoblasts and fibroblasts. {ECO:0000269|PubMed:9361015}.;	ciliary ganglion;lung;olfactory bulb;thyroid;dorsal root ganglion;trigeminal ganglion;adipose tissue;superior cervical ganglion;atrioventricular node;fetal lung;	Cav2	neoplasm; cardiovascular system phenotype (the observable morphological and physiological characteristics of the mammalian heart, blood vessels, or circulatory system that are manifested through development and lifespan); respiratory system phenotype; behavior/neurological phenotype (the observable actions or reactions of mammalian organisms that are manifested through development and lifespan); …
Mrpl27	0.0148461	-0.66153	0	0.286	1	c9	Mrpl27	MRPL27	.	.	.	.	.	.	.	temporal lobe;subthalamic nucleus;	Mrpl27	.
Vdac1	0.0489193	-0.660461	0.111	0.393	1	c9	Vdac1	VDAC1	.	Calcium signaling pathway	FUNCTION: Forms a channel through the mitochondrial outer membrane and also the plasma membrane. The channel at the outer mitochondrial membrane allows diffusion of small hydrophilic molecules; in the plasma membrane it is involved in cell volume regulation and apoptosis. It adopts an open conformation at low or zero membrane potential and a closed conformation at potentials above 30-40 mV. The o…	.	.	.	TISSUE SPECIFICITY: Heart, liver and skeletal muscle.;	amygdala;occipital lobe;cingulate cortex;skeletal muscle;thalamus;	Vdac1	growth/size/body region phenotype; behavior/neurological phenotype (the observable actions or reactions of mammalian organisms that are manifested through development and lifespan); mortality/aging (characteristics involving the ability of an organism to live and age normally throughout development and life span); nervous system phenotype (the observable morphological and physiological characteri…
Cdk17	0.0396578	-0.660152	0	0.214	1	c9	#N/A	CDK17	.	.	FUNCTION: May play a role in terminally differentiated neurons. Has a Ser/Thr-phosphorylating activity for histone H1 (By similarity). {ECO:0000250}.;	.	.	Phospholipid levels (plasma)[22359512];Manganese levels[26025379];	.	caudate nucleus;amygdala;prefrontal cortex;trigeminal ganglion;superior cervical ganglion;cingulate cortex;pons;fetal brain;occipital lobe;subthalamic nucleus;whole brain;dorsal root ganglion;parietal lobe;medulla oblongata;	Cdk17	.
Vapb	0.0473227	-0.658817	0.071	0.212	1	c5	#N/A	VAPB	.	Neurodegenerative Diseases	FUNCTION: Participates in the endoplasmic reticulum unfolded protein response (UPR) by inducing ERN1/IRE1 activity. Involved in cellular calcium homeostasis regulation. {ECO:0000269|PubMed:16891305, ECO:0000269|PubMed:20940299, ECO:0000269|PubMed:22131369}.;	DISEASE: Spinal muscular atrophy, proximal, adult, autosomal dominant (SMAPAD) [MIM:182980]: A form of spinal muscular atrophy, a neuromuscular disorder characterized by degeneration of the anterior horn cells of the spinal cord, leading to symmetrical muscle weakness and atrophy. SMAPAD is characterized by proximal muscle weakness that begins in the lower limbs and then progresses to upper limbs…	[MIM:182980]Spinal muscular atrophy, proximal, adult, autosomal dominant [dominant?];	.	TISSUE SPECIFICITY: Ubiquitous. Isoform 1 predominates.;	.	Vapb	nervous system phenotype (the observable morphological and physiological characteristics of the extensive, intricate network of electochemical structures in the body that is comprised of the brain, spinal cord, nerves, ganglia and parts of the receptor organs that are manifested through development and lifespan); behavior/neurological phenotype (the observable actions or reactions of mammalian or…
C2	0.0105593	-0.658814	0.036	0.212	1	c5	#N/A	C2	classicPathway;compPathway;lectinPathway	Complement and coagulation cascades;Systemic lupus erythematosus	FUNCTION: Component C2 which is part of the classical pathway of the complement system is cleaved by activated factor C1 into two fragments: C2b and C2a. C2a, a serine protease, then combines with complement factor C4b to generate the C3 or C5 convertase.;	DISEASE: Complement component 2 deficiency (C2D) [MIM:217000]: A rare defect of the complement classical pathway associated with the development of autoimmune disorders, mainly systemic lupus erythematosus. Skin and joint manifestations are common and renal disease is relatively rare. Patients with complement component 2 deficiency are also reported to have recurrent invasive infections. {ECO:000…	[MIM:217000]Complement component 2 deficiency;	Age-related macular degeneration (CNV)[22705344];Systemic lupus erythematosus[24871463];Advanced age-related macular degeneration[26691988;26691988;26691988;26691988];Age-related macular degeneration[21665990;20385826;20385819;20385819;23455636];Age-related macular degeneration (GA)[22705344];Hepatocellular carcinoma[21105107];Circulating myeloperoxidase levels (serum)[23620142];Prostate cancer[2…	.	.	C2	.
Nupr1	0.0340067	-0.657376	0.214	0.424	1	c5	Nupr1	NUPR1	.	.	FUNCTION: Chromatin-binding protein that converts stress signals into a program of gene expression that empowers cells with resistance to the stress induced by a change in their microenvironment. Interacts with MSL1 and inhibits its activity on histone H4 'Lys-16' acetylation (H4K16ac). Binds the RELB promoter and activates its transcription, leading to the transactivation of IER3. The NUPR1/RELB…	.	.	Inflammatory bowel disease[23128233];Inflammatory bowel disease (early onset)[19915574];Educational attainment[25201988];	TISSUE SPECIFICITY: Widely expressed, with high levels in liver, pancreas, prostate, ovary, colon, thyroid, spinal cord, trachea and adrenal gland, moderate levels in heart, placenta, lung, skeletal muscle, kidney, testis, small intestine, stomach and lymph node, and low levels in brain, spleen, thymus and bone marrow. Not detected in peripheral blood leukocytes. {ECO:0000269|PubMed:10092851}.;	adipose tissue;	Nupr1	reproductive system phenotype; cellular phenotype; homeostasis/metabolism phenotype; endocrine/exocrine gland phenotype;
Wdr44	0.0410216	-0.657265	0.018	0.121	1	c5	#N/A	WDR44	.	.	FUNCTION: Downstream effector for RAB11. May be involved in vesicle recycling (By similarity). {ECO:0000250}.;	.	.	.	.	ciliary ganglion;atrioventricular node;superior cervical ganglion;medulla oblongata;	Wdr44	normal phenotype;
Pa2g4	0.0213073	-0.656888	0.056	0.393	1	c9	Pa2g4	PA2G4	.	.	FUNCTION: May play a role in a ERBB3-regulated signal transduction pathway. Seems be involved in growth regulation. Acts a corepressor of the androgen receptor (AR) and is regulated by the ERBB3 ligand neuregulin-1/heregulin (HRG). Inhibits transcription of some E2F1-regulated promoters, probably by recruiting histone acetylase (HAT) activity. Binds RNA. Associates with 28S, 18S and 5.8S mature r…	.	.	Vitiligo[22951725];	TISSUE SPECIFICITY: Isoform 2 is undetectable whereas isoform 1 is strongly expressed in cancer cells (at protein level). Isoform 1 and isoform 2 are widely expressed, including heart, brain, lung, pancreas, skeletal muscle, kidney, placenta and liver. {ECO:0000269|PubMed:10682683, ECO:0000269|PubMed:15064750, ECO:0000269|PubMed:19037095}.;	pons;testis - seminiferous tubule;testis - interstitial;trigeminal ganglion;atrioventricular node;superior cervical ganglion;cingulate cortex;	Pa2g4	growth/size/body region phenotype; cellular phenotype; hematopoietic system phenotype; reproductive system phenotype; limbs/digits/tail phenotype;
Pdlim4	0.0237763	-0.655308	0.143	0.364	1	c5	#N/A	PDLIM4	.	.	.	.	.	Inflammatory bowel disease[23128233];Crohn's disease[22412388];	TISSUE SPECIFICITY: Isoform 2 is found in brain.;	ciliary ganglion;trigeminal ganglion;superior cervical ganglion;	Pdlim4	.
Ap3s1	0.0450209	-0.653836	0.333	0.571	1	c9	#N/A	AP3S1	.	.	FUNCTION: Part of the AP-3 complex, an adaptor-related complex which is not clathrin-associated. The complex is associated with the Golgi region as well as more peripheral structures. It facilitates the budding of vesicles from the Golgi membrane and may be directly involved in trafficking to lysosomes. In concert with the BLOC-1 complex, AP-3 is required to target cargos into vesicles assembled …	.	.	.	TISSUE SPECIFICITY: Present in all adult tissues examined. {ECO:0000269|PubMed:8697810, ECO:0000269|PubMed:9118953, ECO:0000269|PubMed:9151686}.;	.	Ap3s1	homeostasis/metabolism phenotype; cardiovascular system phenotype (the observable morphological and physiological characteristics of the mammalian heart, blood vessels, or circulatory system that are manifested through development and lifespan); hearing/vestibular/ear phenotype;
Bgn	0.00812724	-0.652935	0.232	0.545	1	c5	#N/A	BGN	slrpPathway	.	FUNCTION: May be involved in collagen fiber assembly. {ECO:0000250}.;	DISEASE: Meester-Loeys syndrome (MRLS) [MIM:300989]: An X-linked, thoracic aortic aneurysm syndrome characterized by early-onset, severe aortic aneurysm and dissection. Other recurrent findings include hypertelorism, pectus deformity, joint hypermobility, contractures, and mild skeletal dysplasia. {ECO:0000269|PubMed:27632686}. Note=The disease is caused by mutations affecting the gene represente…	[MIM:300989]Meester-Loeys syndrome;[MIM:300106]Spondyloepimetaphyseal dysplasia, X-linked;	.	TISSUE SPECIFICITY: Found in several connective tissues, especially in articular cartilages.;	ciliary ganglion;superior cervical ganglion;trigeminal ganglion;placenta;adrenal gland;adrenal cortex;heart;	Bgn	growth/size/body region phenotype; integument phenotype (the observable morphological and physiological characteristics of the skin and its associated structures, such as the hair, nails, sweat glands, sebaceous glands and other secretory glands); homeostasis/metabolism phenotype; cellular phenotype; craniofacial phenotype; muscle phenotype; limbs/digits/tail phenotype; reproductive system phenot…
Clstn1	0.0380642	-0.651698	0.089	0.242	1	c5	#N/A	CLSTN1	.	.	FUNCTION: Induces KLC1 association with vesicles and functions as a cargo in axonal anterograde transport. Complex formation with APBA2 and APP, stabilizes APP metabolism and enhances APBA2- mediated suppression of beta-APP40 secretion, due to the retardation of intracellular APP maturation. In complex with APBA2 and C99, a C-terminal APP fragment, abolishes C99 interaction with PSEN1 and thus AP…	.	.	.	TISSUE SPECIFICITY: Expressed in the brain and, a lower level, in the heart, skeletal muscle, kidney and placenta. Accumulates in dystrophic neurites around the amyloid core of Alzheimer disease senile plaques (at protein level). {ECO:0000269|PubMed:12498782, ECO:0000269|PubMed:12972431}.;	caudate nucleus;temporal lobe;amygdala;prefrontal cortex;cingulate cortex;cerebellum peduncles;cerebellum;pons;occipital lobe;subthalamic nucleus;whole brain;parietal lobe;globus pallidus;medulla oblongata;thalamus;	Clstn1	behavior/neurological phenotype (the observable actions or reactions of mammalian organisms that are manifested through development and lifespan); hematopoietic system phenotype; vision/eye phenotype; nervous system phenotype (the observable morphological and physiological characteristics of the extensive, intricate network of electochemical structures in the body that is comprised of the brain, …
Bzw1	0.0156089	-0.651537	0.222	0.679	1	c9	Bzw1	BZW1	.	.	FUNCTION: Enhances histone H4 gene transcription but does not seem to bind DNA directly. {ECO:0000269|PubMed:11524015}.;	.	.	.	.	.	Bzw1	.
Hnrnpll	0.0244131	-0.650125	0	0.25	1	c9	Hnrnpll	HNRNPLL	.	.	FUNCTION: RNA-binding protein that functions as regulator of alternative splicing for multiple target mRNAs, including PTPRC/CD45 and STAT5A. Required for alternative splicing of PTPRC. {ECO:0000269|PubMed:18669861}.;	.	.	.	TISSUE SPECIFICITY: Widely expressed. Detected in bone marrow stroma cells, skeletal muscle, heart, placenta, pancreas, kidney and lung. {ECO:0000269|PubMed:15256261}.;	.	Hnrnpll	immune system phenotype; hematopoietic system phenotype;
Tpm3	0.00370276	-0.649446	0.179	0.485	1	c5	#N/A	TPM3	.	Thyroid cancer	FUNCTION: Binds to actin filaments in muscle and non-muscle cells. Plays a central role, in association with the troponin complex, in the calcium dependent regulation of vertebrate striated muscle contraction. Smooth muscle contraction is regulated by interaction with caldesmon. In non-muscle cells is implicated in stabilizing cytoskeleton actin filaments.;	DISEASE: Nemaline myopathy 1 (NEM1) [MIM:609284]: A form of nemaline myopathy with autosomal dominant or recessive inheritance. Nemaline myopathies are disorders characterized by muscle weakness of varying onset and severity, and abnormal thread-like or rod-shaped structures in muscle fibers on histologic examination. Autosomal dominant NEM1 is characterized by a moderate phenotype with onset bet…	[MIM:609284]Nemaline myopathy 1 [dominant?] [recessive?];[MIM:255310]Myopathy, congenital, with fiber-type disproportion;[MIM:609284]Cap myopathy 1;	.	.	tongue;atrioventricular node;superior cervical ganglion;trigeminal ganglion;skeletal muscle;globus pallidus;	Tpm3	mortality/aging (characteristics involving the ability of an organism to live and age normally throughout development and life span); muscle phenotype;
Mcu	0.0396578	-0.647233	0	0.214	1	c9	Mcu	MCU	.	.	FUNCTION: Mitochondrial inner membrane calcium uniporter that mediates calcium uptake into mitochondria (PubMed:21685888, PubMed:21685886, PubMed:23101630, PubMed:22904319, PubMed:23178883, PubMed:22829870, PubMed:22822213, PubMed:24332854, PubMed:23755363, PubMed:26341627). Constitutes the pore-forming and calcium-conducting subunit of the uniporter complex (uniplex) (PubMed:23755363). Activity …	.	.	.	.	ciliary ganglion;testis - seminiferous tubule;dorsal root ganglion;superior cervical ganglion;trigeminal ganglion;atrioventricular node;skeletal muscle;cerebellum;	Mcu	cardiovascular system phenotype (the observable morphological and physiological characteristics of the mammalian heart, blood vessels, or circulatory system that are manifested through development and lifespan); mortality/aging (characteristics involving the ability of an organism to live and age normally throughout development and life span); behavior/neurological phenotype (the observable actio…
Col5a2	0.0203546	-0.646222	0.036	0.182	1	c5	Col5a2	COL5A2	.	Cell Communication;Focal adhesion;ECM-receptor interaction	FUNCTION: Type V collagen is a member of group I collagen (fibrillar forming collagen). It is a minor connective tissue component of nearly ubiquitous distribution. Type V collagen binds to DNA, heparan sulfate, thrombospondin, heparin, and insulin. Type V collagen is a key determinant in the assembly of tissue- specific matrices (By similarity). {ECO:0000250}.;	DISEASE: Ehlers-Danlos syndrome, classic type (EDS) [MIM:130000]: A connective tissue disorder characterized by hyperextensible skin, atrophic cutaneous scars due to tissue fragility and joint hyperlaxity. {ECO:0000269|PubMed:27656288, ECO:0000269|PubMed:9425231, ECO:0000269|PubMed:9783710}. Note=The disease is caused by mutations affecting the gene represented in this entry.;	[MIM:130000]Ehlers-Danlos syndrome, classic type;	Parkinson's disease[26227905];	.	.	Col5a2	integument phenotype (the observable morphological and physiological characteristics of the skin and its associated structures, such as the hair, nails, sweat glands, sebaceous glands and other secretory glands); growth/size/body region phenotype; vision/eye phenotype; normal phenotype; mortality/aging (characteristics involving the ability of an organism to live and age normally throughout devel…
Tipin	0.0149766	-0.645304	0.018	0.152	1	c5	Tipin	TIPIN	.	.	FUNCTION: Plays an important role in the control of DNA replication and the maintenance of replication fork stability. Important for cell survival after DNA damage or replication stress. May be specifically required for the ATR-CHEK1 pathway in the replication checkpoint induced by hydroxyurea or ultraviolet light. Forms a complex with TIMELESS and this complex regulates DNA replication processes…	.	.	.	.	testis - seminiferous tubule;testis - interstitial;testis;	Tipin	.
Tanc1	0.0396578	-0.64517	0	0.214	1	c9	#N/A	TANC1	.	.	FUNCTION: May be a scaffold component in the postsynaptic density. {ECO:0000250}.;	.	.	Resting heart rate[27798624];Night sleep phenotypes[27126917];Response to radiotherapy in prostate cancer (toxicity)[24974847];	.	.	Tanc1	nervous system phenotype (the observable morphological and physiological characteristics of the extensive, intricate network of electochemical structures in the body that is comprised of the brain, spinal cord, nerves, ganglia and parts of the receptor organs that are manifested through development and lifespan); behavior/neurological phenotype (the observable actions or reactions of mammalian or…
Sh3bgrl	0.0470825	-0.638724	0.167	0.464	1	c9	#N/A	SH3BGRL	.	.	.	.	.	.	TISSUE SPECIFICITY: Ubiquitous.;	.	Sh3bgrl	.
Tapbp	0.0244131	-0.637953	0	0.25	1	c9	Tapbp	TAPBP	.	Antigen processing and presentation	FUNCTION: Involved in the association of MHC class I with transporter associated with antigen processing (TAP) and in the assembly of MHC class I with peptide (peptide loading). {ECO:0000269|PubMed:10636848}.;	DISEASE: Bare lymphocyte syndrome 1 (BLS1) [MIM:604571]: A HLA class I deficiency. Contrary to bare lymphocyte syndromes type 2 and type 3, which are characterized by early-onset severe combined immunodeficiency, class I antigen deficiencies are not accompanied by particular pathologic manifestations during the first years of life. Systemic infections have not been described. Chronic bacterial in…	[MIM:604571]Bare lymphocyte syndrome 1;	.	TISSUE SPECIFICITY: Neutrophils, mostly in fully differentiated cells.;	.	Tapbp	immune system phenotype; hematopoietic system phenotype;
Lrrc8a	0.00833406	-0.637008	0	0.121	1	c5	Lrrc8a	LRRC8A	.	.	FUNCTION: Essential component of the volume-regulated anion channel (VRAC, also named VSOAC channel), an anion channel required to maintain a constant cell volume in response to extracellular or intracellular osmotic changes. The VRAC channel conducts iodide better than chloride and may also conduct organic osmolytes like taurine (PubMed:24725410, PubMed:24790029, PubMed:26530471, PubMed:26824658…	DISEASE: Agammaglobulinemia 5, autosomal dominant (AGM5) [MIM:613506]: A primary immunodeficiency characterized by profoundly low or absent serum antibodies and low or absent circulating B-cells due to an early block of B-cell development. Affected individuals develop severe infections in the first years of life. {ECO:0000269|PubMed:14660746}. Note=The disease is caused by mutations affecting the…	[MIM:613506]Agammaglobulinemia 5, autosomal dominant [dominant?];	.	TISSUE SPECIFICITY: Expressed in brain, kidney, ovary, lung, liver, heart, and fetal brain and liver. Found at high levels in bone marrow; lower levels are detected in peripheral blood cells. Expressed on T-cells as well as on B-lineage cells. {ECO:0000269|PubMed:10718198, ECO:0000269|PubMed:14660746}.;	lung;amygdala;prefrontal cortex;cerebellum;	Lrrc8a	renal/urinary system phenotype; immune system phenotype; hematopoietic system phenotype; mortality/aging (characteristics involving the ability of an organism to live and age normally throughout development and life span); reproductive system phenotype; behavior/neurological phenotype (the observable actions or reactions of mammalian organisms that are manifested through development and lifespan)…
Pum1	0.0197196	-0.635964	0.056	0.393	1	c9	#N/A	PUM1	.	.	FUNCTION: Sequence-specific RNA-binding protein that acts as a post-transcriptional repressor by binding the 3'-UTR of mRNA targets. Binds to an RNA consensus sequence, the Pumilio Response Element (PRE), 5'-UGUANAUA-3', that is related to the Nanos Response Element (NRE) (PubMed:21572425, PubMed:18328718, PubMed:21653694, PubMed:21397187). Mediates post-transcriptional repression of transcripts …	.	.	.	TISSUE SPECIFICITY: Expressed in brain, heart, kidney, muscle, intestine and stomach. Not expressed in cerebellum, corpus callosum, caudate nucleus, hippocampus, medulla oblongata and putamen. Expressed in all fetal tissues tested. {ECO:0000269|PubMed:12459267}.;	pons;amygdala;prefrontal cortex;subthalamic nucleus;superior cervical ganglion;atrioventricular node;trigeminal ganglion;cingulate cortex;placenta;parietal lobe;globus pallidus;cerebellum;	Pum1	cellular phenotype; endocrine/exocrine gland phenotype; mortality/aging (characteristics involving the ability of an organism to live and age normally throughout development and life span); reproductive system phenotype; growth/size/body region phenotype;
Ttc1	0.0396578	-0.633725	0	0.214	1	c9	#N/A	TTC1	.	.	.	.	.	.	.	amygdala;occipital lobe;prefrontal cortex;whole brain;cingulate cortex;parietal lobe;medulla oblongata;hypothalamus;thalamus;	Ttc1	.
[truncated: 210 more rows]

## Sheet: sat_abt_up
gene	p_val	avg_logFC	pct.1	pct.2	p_val_adj	cluster
[truncated: 1,242 more rows]

## Sheet: sat_abt_down
gene	p_val	avg_logFC	pct.1	pct.2	p_val_adj	cluster
[truncated: 845 more rows]

[truncated: 1 more sheets: Sheet5]
